# Supplementary material for: Single-cell transcriptome reveals core cell populations and androgen-RXFP2 axis involved in deer antler full regeneration
Source: Cell Regen. 2022 Dec 21;11:43. doi: 10.1186/s13619-022-00153-4 (PMC9772379; doi:10.1186/s13619-022-00153-4)
Supplement: Supplementary file 8 — Additional file 8: Table S1. Quality control filtering of single-cell data of the five tissue types. [file 13619_2022_153_MOESM8_ESM.csv]

Sample	FP	DoAP	AcAP	DoPP	AcPP
Estimated Number of Cells	10 888	2 304	15 089	3 121	8 375
Mean Reads per Cell	48 022	177 288	24 007	157 562	59 482
Median Genes per Cell	1 225	713	1 434	631	591
Number of Reads	522 865 567	408 473 214	362 242 999	491 753 072	498 162 331
Valid Barcodes	97.80%	97.30%	98.30%	97.00%	96.00%
Sequencing Saturation	80.10%	94.40%	44.10%	95.70%	89.90%
Q30 Bases in Barcode	97.50%	93.30%	95.70%	98.20%	98.10%
Q30 Bases in RNA Read	92.60%	86.80%	90.50%	93.00%	92.00%
Q30 Bases in UMI	97.50%	93.10%	95.20%	98.30%	98.10%
Reads Mapped to Genome	93.40%	89.70%	94.60%	97.00%	96.70%
Reads Mapped Confidently to Genome	88.00%	83.00%	87.60%	90.60%	89.80%
Reads Mapped Confidently to Intergenic Regions	18.50%	17.20%	13.20%	16.80%	15.70%
Reads Mapped Confidently to Intronic Regions	13.90%	11.10%	10.20%	11.40%	15.70%
Reads Mapped Confidently to Exonic Regions	55.50%	54.80%	64.20%	62.40%	58.30%
Reads Mapped Confidently to Transcriptome	51.90%	51.30%	61.50%	59.10%	55.10%
Reads Mapped Antisense to Gene	0.90%	0.90%	0.80%	0.90%	0.80%
Fraction Reads in Cells	80.30%	47.30%	69.30%	58.80%	62.80%
Total Genes Detected	13 370	12 265	14 058	12 076	13 027
Median UMI Counts per Cell	3 438	1 466	4 352	1 335	1 386
Estimated Number of Cells after filtration	10684	2278	12299	3051	7094
