# Supplementary material for: Single-cell transcriptome reveals core cell populations and androgen-RXFP2 axis involved in deer antler full regeneration
Source: Cell Regen. 2022 Dec 21;11:43. doi: 10.1186/s13619-022-00153-4 (PMC9772379; doi:10.1186/s13619-022-00153-4)
Supplement: Supplementary file 9 — Additional file 9: Table S2. DEGs of the eight cell types (log2FoldChange > 0.5). [file 13619_2022_153_MOESM9_ESM.csv]

Gene	Cell type	p_val	avg_logFC	pct.1	pct.2	p_val_adj
EXOSC7	THY1+ cells	0	2.424454067	0.865	0.44	0
ITM2B	THY1+ cells	0	1.84462602	0.965	0.789	0
CST3	THY1+ cells	0	1.810147191	0.985	0.783	0
PI16	THY1+ cells	0	1.790566261	0.669	0.135	0
EFEMP1	THY1+ cells	0	1.720483413	0.748	0.203	0
ECM1	THY1+ cells	0	1.713038407	0.569	0.141	0
PLAC9	THY1+ cells	0	1.653979324	0.724	0.2	0
IGFBP5	THY1+ cells	0	1.616582647	0.921	0.539	0
CXCL14	THY1+ cells	0	1.586027173	0.67	0.134	0
ITGBL1	THY1+ cells	0	1.542520866	0.834	0.321	0
MYOC	THY1+ cells	0	1.455582009	0.558	0.094	0
IFI27	THY1+ cells	0	1.450906066	0.881	0.344	0
GSN	THY1+ cells	0	1.413153734	0.921	0.457	0
PCOLCE2	THY1+ cells	0	1.412007944	0.501	0.137	0
TNXB	THY1+ cells	0	1.365314896	0.602	0.109	0
NBL1	THY1+ cells	0	1.302930896	0.748	0.278	0
C1QTNF1	THY1+ cells	0	1.30040084	0.772	0.362	0
C1R	THY1+ cells	0	1.263858025	0.896	0.402	0
SOD3	THY1+ cells	0	1.195888204	0.427	0.049	0
OSR2	THY1+ cells	0	1.185441907	0.462	0.045	0
FGL2	THY1+ cells	0	1.181377033	0.746	0.25	0
LOC0000002196	THY1+ cells	0	1.177228957	0.76	0.264	0
THBD	THY1+ cells	0	1.15722232	0.546	0.147	0
LGALS3	THY1+ cells	0	1.154474141	0.888	0.441	0
APOD	THY1+ cells	0	1.147261176	0.845	0.55	0
C3	THY1+ cells	0	1.143487053	0.392	0.057	0
SERPING1	THY1+ cells	0	1.138925591	0.869	0.47	0
SPON2	THY1+ cells	0	1.133926213	0.599	0.218	0
CTSH	THY1+ cells	0	1.13262854	0.744	0.365	0
MGP	THY1+ cells	0	1.103555758	0.982	0.743	0
SEMA3C	THY1+ cells	0	1.097843989	0.488	0.078	0
CTHRC1	THY1+ cells	0	1.074106948	0.59	0.244	0
OLFML1	THY1+ cells	0	1.068386429	0.637	0.211	0
CST6	THY1+ cells	0	1.06593228	0.807	0.396	0
NPDC1	THY1+ cells	0	1.058490414	0.767	0.336	0
TSPO	THY1+ cells	0	1.045746678	0.82	0.503	0
FBN1	THY1+ cells	0	1.038189834	0.691	0.33	0
HSPB8	THY1+ cells	0	1.025547503	0.424	0.08	0
C11H2ORF40	THY1+ cells	0	1.016147641	0.768	0.433	0
PLAT	THY1+ cells	0	1.004023944	0.522	0.149	0
PODN	THY1+ cells	0	1.001596643	0.573	0.176	0
GALNT15	THY1+ cells	0	0.996954214	0.473	0.131	0
LOC0000001894	THY1+ cells	0	0.996444685	0.532	0.093	0
CPZ	THY1+ cells	0	0.987859532	0.688	0.33	0
AKR1C4	THY1+ cells	0	0.969446418	0.323	0.07	0
THY1	THY1+ cells	0	0.969308937	0.958	0.736	0
C1S	THY1+ cells	0	0.962272356	0.919	0.455	0
PMP22	THY1+ cells	0	0.947219931	0.85	0.482	0
TGFBR3	THY1+ cells	0	0.926998967	0.463	0.095	0
TIMP2	THY1+ cells	0	0.924796356	0.921	0.685	0
PTN	Progenitor cells	0	1.984920878	0.79	0.321	0
THBS4	Progenitor cells	0	1.882042157	0.411	0.064	0
SFRP4	Progenitor cells	0	1.470049745	0.634	0.271	0
ACAN	Progenitor cells	0	1.42545854	0.491	0.092	0
CRABP1	Progenitor cells	0	1.414031236	0.695	0.209	0
IGF2	Progenitor cells	0	1.388651286	0.84	0.516	0
CPXM2	Progenitor cells	0	1.237542849	0.491	0.064	0
COL12A1	Progenitor cells	0	1.212846735	0.698	0.319	0
TNN	Progenitor cells	0	1.208684336	0.413	0.078	0
GJA1	Progenitor cells	0	1.155547295	0.696	0.349	0
TNC	Progenitor cells	0	1.093964616	0.586	0.143	0
COL11A1	Progenitor cells	0	1.054802187	0.556	0.133	0
P4HA3	Progenitor cells	0	1.003158414	0.547	0.238	0
DLX5	Progenitor cells	0	0.923295496	0.339	0.044	0
FMOD	Progenitor cells	0	0.907172097	0.776	0.408	0
CLEC11A	Progenitor cells	0	0.898372237	0.45	0.132	0
RUNX2	Progenitor cells	0	0.849457722	0.518	0.141	0
COL8A2	Progenitor cells	0	0.837455895	0.45	0.094	0
GPC1	Progenitor cells	0	0.817082912	0.451	0.222	0
BAI2	Progenitor cells	0	0.813348473	0.491	0.159	0
RGS3	Progenitor cells	0	0.805692985	0.429	0.137	0
ECM2	Progenitor cells	0	0.765229329	0.463	0.175	0
MAP1B	Progenitor cells	0	0.757281989	0.613	0.412	0
CCDC3	Progenitor cells	0	0.752829022	0.264	0.056	0
THBS2	Progenitor cells	0	0.735825425	0.751	0.443	0
ANGPTL5	Progenitor cells	0	0.72791467	0.549	0.217	0
FGFR2	Progenitor cells	0	0.706733383	0.33	0.039	0
AEBP1	Progenitor cells	0	0.706183936	0.85	0.64	0
COL1A1	Progenitor cells	0	0.703585617	0.998	0.923	0
DPT	Progenitor cells	0	0.687194634	0.464	0.24	0
FAM101A	Progenitor cells	0	0.680097207	0.335	0.052	0
DIRAS3	Progenitor cells	0	0.641953432	0.216	0.033	0
WNT16	Progenitor cells	0	0.636276508	0.269	0.073	0
HAPLN1	Progenitor cells	0	0.630153701	0.283	0.031	0
PRRX2	Progenitor cells	0	0.604719907	0.513	0.245	0
CDH11	Progenitor cells	0	0.599618534	0.594	0.3	0
FIBIN	Progenitor cells	0	0.595347029	0.316	0.088	0
MARCKS	Progenitor cells	0	0.588839602	0.654	0.453	0
COL1A2	Progenitor cells	0	0.58565316	0.999	0.923	0
FNDC1	Progenitor cells	0	0.585450665	0.307	0.056	0
PTPRD	Progenitor cells	0	0.581785074	0.392	0.143	0
CDC42EP5	Progenitor cells	0	0.560492305	0.423	0.198	0
SFRP2	Progenitor cells	0	0.551916454	0.899	0.66	0
SH3PXD2A	Progenitor cells	0	0.551713242	0.402	0.156	0
EMILIN1	Progenitor cells	0	0.518643554	0.417	0.182	0
LRRC15	Progenitor cells	0	0.517052205	0.246	0.028	0
COL5A1	Progenitor cells	6.33E-303	0.514058014	0.729	0.579	8.40E-299
TUBB5	Progenitor cells	6.68E-242	0.563435438	0.708	0.574	8.86E-238
HPGD	Progenitor cells	2.12E-135	0.721962302	0.37	0.235	2.81E-131
TMEM100	Progenitor cells	8.01E-74	0.58120074	0.326	0.231	1.06E-69
ALPL	Osteochondroblasts	0	1.916406789	0.745	0.088	0
WFDC1	Osteochondroblasts	0	1.785690164	0.79	0.094	0
ACAN	Osteochondroblasts	0	1.735124647	0.795	0.185	0
PTH1R	Osteochondroblasts	0	1.468520985	0.66	0.098	0
IBSP	Osteochondroblasts	0	1.42137501	0.18	0.006	0
MIA	Osteochondroblasts	0	1.420882736	0.453	0.031	0
RGS3	Osteochondroblasts	0	1.286057115	0.827	0.202	0
COL11A2	Osteochondroblasts	0	1.267743329	0.29	0.012	0
PHOSPHO1	Osteochondroblasts	0	1.244783213	0.392	0.025	0
BAMBI	Osteochondroblasts	0	1.17486594	0.576	0.055	0
PANX3	Osteochondroblasts	0	0.994252139	0.406	0.009	0
TGFB1	Osteochondroblasts	0	0.899908707	0.673	0.097	0
MMP11	Osteochondroblasts	0	0.836532781	0.629	0.083	0
ANO5	Osteochondroblasts	0	0.780260288	0.354	0.02	0
FNDC1	Osteochondroblasts	5.34E-302	0.725674327	0.64	0.111	7.09E-298
SPP1	Osteochondroblasts	1.09E-295	2.520021625	0.299	0.026	1.45E-291
CKB	Osteochondroblasts	4.29E-277	1.699167666	0.594	0.112	5.69E-273
CLEC11A	Osteochondroblasts	3.50E-268	1.308255185	0.754	0.204	4.65E-264
TNC	Osteochondroblasts	3.53E-267	1.373961121	0.827	0.248	4.68E-263
TPM2	Osteochondroblasts	2.21E-243	0.92867729	0.766	0.194	2.93E-239
IFITM5	Osteochondroblasts	2.81E-219	1.778577144	0.419	0.07	3.73E-215
CGREF1	Osteochondroblasts	9.45E-219	1.026274879	0.682	0.183	1.25E-214
GPC1	Osteochondroblasts	7.35E-203	1.269322903	0.752	0.272	9.75E-199
COL11A1	Osteochondroblasts	8.76E-203	1.310862384	0.784	0.233	1.16E-198
LOC0000005958	Osteochondroblasts	8.64E-183	1.15691787	0.727	0.238	1.15E-178
FABP3	Osteochondroblasts	5.03E-180	1.221762638	0.387	0.067	6.68E-176
FN1	Osteochondroblasts	2.97E-174	1.027970705	0.978	0.63	3.94E-170
PTN	Osteochondroblasts	9.66E-173	0.81908387	0.971	0.434	1.28E-168
EMILIN1	Osteochondroblasts	1.28E-172	0.808851659	0.723	0.234	1.70E-168
PPP1R14B	Osteochondroblasts	5.64E-162	0.780897987	0.721	0.246	7.49E-158
VCAN	Osteochondroblasts	5.52E-152	0.798640211	0.687	0.21	7.33E-148
FKBP10	Osteochondroblasts	1.79E-148	0.913006156	0.818	0.435	2.37E-144
SERPINH1	Osteochondroblasts	1.04E-140	0.987566669	0.964	0.763	1.38E-136
COL5A1	Osteochondroblasts	6.69E-139	0.921399283	0.915	0.612	8.87E-135
LGALS1	Osteochondroblasts	2.17E-136	0.778180852	0.989	0.828	2.88E-132
TMEM119	Osteochondroblasts	3.55E-136	0.973253902	0.818	0.373	4.70E-132
CKAP4	Osteochondroblasts	1.35E-133	0.789054052	0.802	0.378	1.79E-129
CERCAM	Osteochondroblasts	8.60E-129	0.748540461	0.737	0.32	1.14E-124
OLFML2B	Osteochondroblasts	1.39E-125	0.788229757	0.757	0.308	1.84E-121
PRRX2	Osteochondroblasts	1.80E-124	0.839212995	0.754	0.307	2.39E-120
SEC61A1	Osteochondroblasts	2.41E-123	0.765809166	0.721	0.312	3.20E-119
MARCKS	Osteochondroblasts	1.04E-121	0.784535033	0.887	0.498	1.38E-117
TXNDC5	Osteochondroblasts	1.92E-118	0.850723718	0.784	0.485	2.55E-114
C1QTNF6	Osteochondroblasts	9.51E-117	0.949934416	0.784	0.416	1.26E-112
COL1A1	Osteochondroblasts	2.46E-112	0.842670405	1	0.942	3.27E-108
NUDT4	Osteochondroblasts	2.54E-111	0.857666565	0.694	0.279	3.37E-107
C1QTNF5	Osteochondroblasts	2.36E-103	0.909932426	0.718	0.329	3.13E-99
RCN3	Osteochondroblasts	1.49E-99	0.812171565	0.779	0.458	1.97E-95
COL2A1	Osteochondroblasts	2.96E-60	2.35470478	0.135	0.024	3.93E-56
PLTP	Osteochondroblasts	1.12E-33	0.810716017	0.565	0.281	1.48E-29
ACTA2	Mural cells	0	3.864528559	0.97	0.139	0
TPM2	Mural cells	0	2.923674875	0.975	0.18	0
COL4A1	Mural cells	0	2.471295466	0.982	0.188	0
MYLK	Mural cells	0	2.46324248	0.908	0.253	0
TPM1	Mural cells	0	2.444937549	0.969	0.41	0
ACTG2	Mural cells	0	2.017018313	0.46	0.015	0
MYL9	Mural cells	0	1.993933024	0.857	0.298	0
MYH11	Mural cells	0	1.747122072	0.414	0.004	0
MCAM	Mural cells	0	1.727254849	0.688	0.051	0
CALD1	Mural cells	0	1.715876808	0.978	0.587	0
HIGD1B	Mural cells	0	1.683856023	0.458	0.003	0
IGFBP7	Mural cells	0	1.62578105	0.918	0.242	0
COL5A3	Mural cells	0	1.616503541	0.57	0.078	0
PDGFA	Mural cells	0	1.600660269	0.609	0.088	0
MYL6	Mural cells	0	1.533433624	0.961	0.673	0
LGALS1	Mural cells	0	1.516865137	0.995	0.826	0
FLNA	Mural cells	0	1.445999793	0.795	0.348	0
NOTCH3	Mural cells	0	1.433618102	0.518	0.037	0
S100A2	Mural cells	0	1.391513916	0.89	0.315	0
VCAN	Mural cells	0	1.357420499	0.678	0.205	0
COX4I2	Mural cells	0	1.343495388	0.386	0.017	0
CNN1	Mural cells	0	1.292065872	0.307	0.006	0
CCDC151	Mural cells	0	1.280748039	0.395	0.003	0
ITGA7	Mural cells	0	1.279168892	0.421	0.013	0
PDLIM1	Mural cells	0	1.244653215	0.559	0.124	0
ACTB	Mural cells	0	1.053471823	0.998	0.952	0
HEYL	Mural cells	0	1.030068734	0.346	0.02	0
GUCY1B1	Mural cells	0	1.003766082	0.344	0.029	0
EPAS1	Mural cells	0	0.934847291	0.339	0.041	0
UACA	Mural cells	3.48E-305	1.300495613	0.53	0.126	4.62E-301
FN1	Mural cells	8.09E-285	1.217408933	0.947	0.627	1.07E-280
MFGE8	Mural cells	1.10E-283	1.232002372	0.904	0.567	1.46E-279
PTMA	Mural cells	3.68E-278	1.005910555	0.987	0.869	4.88E-274
JAG1	Mural cells	5.65E-245	1.105408306	0.511	0.139	7.50E-241
TPM4	Mural cells	7.15E-226	1.200672794	0.84	0.555	9.49E-222
DSTN	Mural cells	1.33E-220	1.023949047	0.924	0.74	1.77E-216
ITGB1	Mural cells	5.84E-202	0.956812802	0.882	0.715	7.75E-198
WFDC1	Mural cells	1.11E-181	0.933509283	0.39	0.099	1.47E-177
NR2F2	Mural cells	9.04E-178	0.938784231	0.424	0.119	1.20E-173
VCL	Mural cells	9.01E-163	1.013654473	0.44	0.145	1.20E-158
ACTN1	Mural cells	2.10E-130	0.977770298	0.478	0.195	2.78E-126
ARHGDIB	Mural cells	1.77E-129	0.926734194	0.545	0.245	2.35E-125
H2AFZ	Mural cells	2.36E-118	0.96836114	0.663	0.397	3.13E-114
TPPP3	Mural cells	3.13E-116	1.01198593	0.587	0.302	4.16E-112
FABP3	Mural cells	5.96E-107	0.86027599	0.257	0.068	7.91E-103
CSPG4	Mural cells	1.07E-106	0.863303223	0.338	0.118	1.42E-102
LOXL2	Mural cells	3.91E-105	0.885769109	0.412	0.171	5.19E-101
UBE2C	Mural cells	1.84E-94	0.975062393	0.264	0.077	2.44E-90
PPP1R12A	Mural cells	5.38E-94	0.861035871	0.485	0.243	7.13E-90
TOP2A	Mural cells	2.37E-88	0.896308485	0.225	0.06	3.15E-84
PECAM1	Endothelial cells	0	3.028892862	0.933	0.026	0
PLVAP	Endothelial cells	0	2.498127631	0.692	0.017	0
FABP4	Endothelial cells	0	2.278225981	0.449	0.026	0
CD93	Endothelial cells	0	2.109588407	0.647	0.011	0
EMCN	Endothelial cells	0	2.096285063	0.674	0.012	0
ENG	Endothelial cells	0	2.014611868	0.79	0.311	0
S100A2	Endothelial cells	0	1.941690979	0.775	0.297	0
ECSCR	Endothelial cells	0	1.922484898	0.655	0.011	0
VWF	Endothelial cells	0	1.870987206	0.435	0.007	0
COL4A1	Endothelial cells	0	1.829484727	0.786	0.167	0
SLC2A3	Endothelial cells	0	1.675941708	0.671	0.176	0
CLDN5	Endothelial cells	0	1.596733516	0.246	0.012	0
COL15A1	Endothelial cells	0	1.572046768	0.543	0.228	0
LOC0000000406	Endothelial cells	0	1.555053171	0.814	0.386	0
PDLIM1	Endothelial cells	0	1.484086062	0.579	0.102	0
IGFBP7	Endothelial cells	0	1.447866305	0.739	0.225	0
KDR	Endothelial cells	0	1.419241354	0.442	0.005	0
PTMA	Endothelial cells	0	1.411629511	0.987	0.864	0
CLEC14A	Endothelial cells	0	1.397313223	0.407	0.011	0
CUNH1ORF54	Endothelial cells	0	1.375973141	0.404	0.008	0
ITGA5	Endothelial cells	0	1.368766956	0.567	0.2	0
SLCO2A1	Endothelial cells	0	1.368474381	0.326	0.005	0
CAVIN2	Endothelial cells	0	1.345169005	0.302	0.008	0
SOX18	Endothelial cells	0	1.327777015	0.348	0.013	0
ROBO4	Endothelial cells	0	1.319190971	0.388	0.006	0
SPARCL1	Endothelial cells	0	1.309627027	0.383	0.025	0
NOS3	Endothelial cells	0	1.256908927	0.367	0.003	0
WWTR1	Endothelial cells	0	1.250838425	0.591	0.283	0
LMO2	Endothelial cells	0	1.230698401	0.386	0.016	0
APLNR	Endothelial cells	0	1.227516696	0.315	0.004	0
FAM198B	Endothelial cells	0	1.219063928	0.383	0.028	0
PODXL	Endothelial cells	0	1.218874907	0.332	0.005	0
PRCP	Endothelial cells	0	1.216113409	0.404	0.086	0
ITGA6	Endothelial cells	0	1.215626805	0.383	0.007	0
MCAM	Endothelial cells	0	1.206605998	0.42	0.043	0
NAA38	Endothelial cells	0	1.197444673	0.513	0.174	0
HYAL2	Endothelial cells	0	1.187951188	0.423	0.099	0
HES1	Endothelial cells	0	1.184880998	0.639	0.257	0
RAMP2	Endothelial cells	0	1.180216123	0.573	0.277	0
H2AFZ	Endothelial cells	0	1.179451068	0.68	0.383	0
EPAS1	Endothelial cells	0	1.158804969	0.361	0.025	0
ABCA13	Endothelial cells	0	1.148911176	0.352	0.022	0
PTPRB	Endothelial cells	0	1.13978166	0.343	0.007	0
S100A16	Endothelial cells	0	1.121505106	0.8	0.551	0
PALMD	Endothelial cells	0	1.114958007	0.307	0.005	0
VAMP5	Endothelial cells	0	1.094410617	0.543	0.247	0
TMEM88	Endothelial cells	0	1.094123024	0.308	0.022	0
KIAA0355	Endothelial cells	0	1.084262331	0.402	0.082	0
FILIP1	Endothelial cells	0	1.081645549	0.365	0.06	0
TMOD3	Endothelial cells	1.49E-300	1.090400541	0.553	0.255	1.98E-296
CD74	Monocyte/Macrophage	0	3.833770414	0.81	0.059	0
BOLA-DRA	Monocyte/Macrophage	0	3.751963443	0.682	0.033	0
C1QA	Monocyte/Macrophage	0	3.194313593	0.45	0.014	0
C1QC	Monocyte/Macrophage	0	3.022513507	0.454	0.013	0
C1QB	Monocyte/Macrophage	0	2.877251621	0.37	0.015	0
BOLA-DQA2	Monocyte/Macrophage	0	2.471825236	0.495	0.004	0
CCL3	Monocyte/Macrophage	0	2.302345194	0.474	0.004	0
RNASE6	Monocyte/Macrophage	0	2.232934061	0.609	0.01	0
F13A1	Monocyte/Macrophage	0	2.219082829	0.468	0.013	0
CFD	Monocyte/Macrophage	0	2.213131592	0.391	0.019	0
AIF1	Monocyte/Macrophage	0	2.17852448	0.631	0.004	0
LCP1	Monocyte/Macrophage	0	1.986981305	0.642	0.015	0
GMFG	Monocyte/Macrophage	0	1.97236104	0.758	0.079	0
CSF1R	Monocyte/Macrophage	0	1.81106222	0.485	0.004	0
BOLA-DMB	Monocyte/Macrophage	0	1.807215351	0.453	0.005	0
RGS10	Monocyte/Macrophage	0	1.785406048	0.59	0.096	0
BOLA-DMA	Monocyte/Macrophage	0	1.696397646	0.42	0.044	0
CORO1A	Monocyte/Macrophage	0	1.644145347	0.485	0.03	0
CD163	Monocyte/Macrophage	0	1.606528867	0.346	0.003	0
CCL4	Monocyte/Macrophage	0	1.561578542	0.211	0.002	0
CD14	Monocyte/Macrophage	0	1.551597416	0.411	0.05	0
NFKBID	Monocyte/Macrophage	0	1.506549212	0.365	0.003	0
ALOX5AP	Monocyte/Macrophage	0	1.500025178	0.451	0.016	0
MPEG1	Monocyte/Macrophage	0	1.354286358	0.367	0.002	0
CYBB	Monocyte/Macrophage	0	1.352445108	0.346	0.001	0
CD83	Monocyte/Macrophage	0	1.336454725	0.326	0.024	0
MRC1	Monocyte/Macrophage	0	1.304204515	0.324	0.007	0
PLEK	Monocyte/Macrophage	0	1.289791365	0.318	0.003	0
CD209	Monocyte/Macrophage	0	1.253354863	0.139	0.001	0
UCP2	Monocyte/Macrophage	0	1.230629577	0.32	0.017	0
PSMB9	Monocyte/Macrophage	0	1.229749533	0.384	0.039	0
FOLR2	Monocyte/Macrophage	1.57E-301	1.297240259	0.269	0.024	2.08E-297
PSMB8	Monocyte/Macrophage	5.67E-300	1.25787298	0.419	0.06	7.52E-296
LOC0000001318	Monocyte/Macrophage	3.92E-298	1.487188752	0.976	0.867	5.20E-294
FTH1	Monocyte/Macrophage	6.79E-298	1.924932076	0.998	0.992	9.01E-294
ACTB	Monocyte/Macrophage	3.06E-264	1.288512693	0.992	0.953	4.06E-260
COTL1	Monocyte/Macrophage	5.21E-257	1.488966707	0.586	0.147	6.92E-253
LOC0000001328	Monocyte/Macrophage	3.13E-251	1.675178994	0.101	0.003	4.15E-247
CYBA	Monocyte/Macrophage	5.95E-226	1.550022132	0.829	0.49	7.89E-222
BRB	Monocyte/Macrophage	3.28E-215	2.510747485	0.185	0.016	4.36E-211
STAB1	Monocyte/Macrophage	2.64E-175	1.419875807	0.223	0.029	3.51E-171
GRO1	Monocyte/Macrophage	1.51E-163	1.774199181	0.341	0.069	2.00E-159
LIPA	Monocyte/Macrophage	3.13E-161	1.496881703	0.506	0.166	4.15E-157
IFT27	Monocyte/Macrophage	1.18E-144	1.583371913	0.41	0.115	1.57E-140
ACP5	Monocyte/Macrophage	1.07E-109	1.419221755	0.243	0.05	1.41E-105
CTSC	Monocyte/Macrophage	1.08E-103	1.354102381	0.468	0.187	1.43E-99
NFKBIA	Monocyte/Macrophage	1.83E-101	1.281521597	0.636	0.38	2.42E-97
ANG	Monocyte/Macrophage	6.19E-43	1.370066051	0.44	0.282	8.21E-39
CCL2	Monocyte/Macrophage	2.63E-38	1.279950851	0.355	0.188	3.49E-34
HMOX1	Monocyte/Macrophage	7.93E-10	1.337041783	0.284	0.223	1.05E-05
TPSB2	Mast cells	0	5.224655144	0.963	0.025	0
LOC0000006444	Mast cells	0	4.881572801	0.972	0.015	0
SRGN	Mast cells	0	4.444392132	0.998	0.233	0
CD52	Mast cells	0	3.735477272	0.871	0.013	0
IL17RB	Mast cells	0	3.04231587	0.76	0.004	0
SAMSN1	Mast cells	0	2.506877061	0.598	0.006	0
FCER1A	Mast cells	0	2.494684089	0.647	0.004	0
RAC2	Mast cells	0	2.482325914	0.677	0.016	0
GATA2	Mast cells	0	2.243509873	0.508	0.011	0
TH	Mast cells	0	2.182394966	0.494	0.003	0
CSF2RB	Mast cells	0	2.142941237	0.577	0.01	0
ALOX5AP	Mast cells	0	2.113397943	0.536	0.015	0
KIT	Mast cells	0	2.103268751	0.562	0.007	0
ALOX5	Mast cells	0	2.046146669	0.503	0.003	0
RAB38	Mast cells	0	2.038832005	0.483	0.012	0
CPB1	Mast cells	0	2.026729987	0.457	0.002	0
SLC45A3	Mast cells	0	1.985210004	0.44	0.004	0
HPGDS	Mast cells	0	1.92499127	0.492	0.004	0
COTL1	Mast cells	0	1.919446626	0.65	0.147	0
DHRS9	Mast cells	0	1.583082697	0.348	0.032	0
STK17B	Mast cells	0	1.573175606	0.363	0.032	0
BCL2A1	Mast cells	0	1.563011545	0.235	0.003	0
PTPN6	Mast cells	0	1.485096035	0.317	0.016	0
IL2RG	Mast cells	0	1.457236489	0.285	0.007	0
GMFG	Mast cells	7.76E-292	1.587913436	0.518	0.086	1.03E-287
PTGS1	Mast cells	1.53E-284	1.48303671	0.377	0.047	2.03E-280
OTULINL	Mast cells	8.28E-231	1.609670391	0.449	0.085	1.10E-226
ACSL4	Mast cells	3.14E-227	1.818118661	0.506	0.113	4.17E-223
NFKBIA	Mast cells	1.54E-199	2.593972592	0.76	0.378	2.04E-195
PNP	Mast cells	1.41E-191	2.500573214	0.445	0.098	1.87E-187
AMD1	Mast cells	4.31E-191	1.878726337	0.701	0.287	5.72E-187
NFKBIZ	Mast cells	1.38E-190	1.962536694	0.525	0.142	1.83E-186
HS6ST1	Mast cells	5.04E-187	1.537298772	0.374	0.07	6.69E-183
RAB27B	Mast cells	7.47E-181	1.675512434	0.485	0.127	9.91E-177
S100A11	Mast cells	7.99E-171	1.773903457	0.637	0.234	1.06E-166
ARHGDIB	Mast cells	1.31E-162	1.655410789	0.624	0.247	1.74E-158
DUSP6	Mast cells	5.10E-152	1.615544633	0.388	0.089	6.76E-148
DDX5	Mast cells	7.15E-152	1.703218974	0.896	0.804	9.49E-148
BTG1	Mast cells	1.47E-149	1.703271799	0.795	0.561	1.95E-145
SQSTM1	Mast cells	1.36E-145	1.87341303	0.826	0.648	1.81E-141
PRDX1	Mast cells	6.76E-133	1.714854966	0.595	0.256	8.97E-129
ADGRE5	Mast cells	4.15E-103	1.884604305	0.417	0.142	5.50E-99
ANXA1	Mast cells	2.71E-100	1.576814456	0.89	0.856	3.60E-96
CD44	Mast cells	5.85E-87	1.523862653	0.459	0.195	7.76E-83
BASP1	Mast cells	2.06E-81	1.538891379	0.506	0.257	2.74E-77
TIPARP	Mast cells	3.69E-78	1.518368549	0.329	0.107	4.89E-74
SEMA4A	Mast cells	7.47E-76	1.773246332	0.687	0.55	9.92E-72
HERPUD1	Mast cells	1.38E-68	1.474842069	0.711	0.635	1.83E-64
PTGS2	Mast cells	1.82E-36	1.690010739	0.363	0.198	2.41E-32
RGCC	Mast cells	3.56E-21	1.511205294	0.374	0.274	4.72E-17
LOC0000002777	Natural killer/T cells	0	2.874744265	0.538	0	0
CTSW	Natural killer/T cells	0	2.715012522	0.462	0.001	0
UBD	Natural killer/T cells	0	2.540335138	0.51	0.003	0
LOC0000005453	Natural killer/T cells	0	2.494165314	0.231	0.002	0
IL2RG	Natural killer/T cells	0	2.429253008	0.654	0.01	0
LTB	Natural killer/T cells	0	2.090310606	0.452	0.009	0
CD3E	Natural killer/T cells	0	2.042692094	0.394	0	0
TNFRSF18	Natural killer/T cells	0	1.957637028	0.298	0.002	0
XCL2	Natural killer/T cells	0	1.888755726	0.183	0	0
PTPRC	Natural killer/T cells	0	1.665389744	0.385	0.009	0
PTPRCAP	Natural killer/T cells	0	1.55400232	0.327	0.004	0
KLRK1	Natural killer/T cells	0	1.535951511	0.26	0	0
SIT1	Natural killer/T cells	0	1.468590712	0.288	0.001	0
GZMB	Natural killer/T cells	0	1.306932665	0.106	0	0
CD3D	Natural killer/T cells	0	1.216702424	0.24	0	0
RAC2	Natural killer/T cells	7.39E-263	2.155061014	0.596	0.027	9.81E-259
TYK2	Natural killer/T cells	8.39E-213	1.506059535	0.337	0.01	1.11E-208
CD52	Natural killer/T cells	1.07E-151	2.378598859	0.471	0.029	1.42E-147
GNLY	Natural killer/T cells	3.08E-142	3.169270698	0.125	0.002	4.09E-138
CORO1A	Natural killer/T cells	4.33E-140	2.025708992	0.51	0.038	5.74E-136
TNFAIP3	Natural killer/T cells	2.14E-120	2.260749568	0.51	0.045	2.84E-116
CUNH16ORF54	Natural killer/T cells	5.98E-99	1.693322007	0.337	0.023	7.94E-95
LCP1	Natural killer/T cells	7.37E-86	1.329275628	0.356	0.029	9.77E-82
SPEF2	Natural killer/T cells	3.92E-84	1.852404741	0.337	0.027	5.20E-80
SAMSN1	Natural killer/T cells	4.39E-84	1.260820897	0.269	0.017	5.82E-80
SRGN	Natural killer/T cells	3.04E-79	1.721137144	0.894	0.246	4.04E-75
TUBA4A	Natural killer/T cells	3.13E-65	1.879687078	0.442	0.06	4.16E-61
LOC0000001318	Natural killer/T cells	7.33E-64	2.348103903	0.99	0.869	9.73E-60
LOC0000006452	Natural killer/T cells	1.00E-62	1.831826143	0.308	0.03	1.33E-58
GMFG	Natural killer/T cells	4.52E-57	1.620996148	0.529	0.093	5.99E-53
KCNA3	Natural killer/T cells	3.07E-56	1.365020524	0.26	0.024	4.07E-52
CCL4	Natural killer/T cells	4.12E-56	1.680148453	0.135	0.006	5.47E-52
B2M	Natural killer/T cells	5.00E-56	1.786406919	0.981	0.87	6.64E-52
TNFRSF1B	Natural killer/T cells	3.68E-47	1.328290052	0.308	0.039	4.89E-43
1-Sep	Natural killer/T cells	7.73E-47	1.204257217	0.231	0.022	1.03E-42
RPS29	Natural killer/T cells	2.06E-42	1.233666535	1	0.956	2.74E-38
PSMB8	Natural killer/T cells	1.74E-38	1.353390546	0.375	0.068	2.31E-34
CREM	Natural killer/T cells	1.33E-23	1.634788456	0.462	0.16	1.77E-19
STK17A	Natural killer/T cells	8.54E-22	1.325788973	0.279	0.063	1.13E-17
CD44	Natural killer/T cells	9.21E-21	1.535949577	0.49	0.199	1.22E-16
ADGRE5	Natural killer/T cells	2.65E-19	1.567863474	0.413	0.147	3.52E-15
GADD45B	Natural killer/T cells	1.38E-18	1.198628867	0.76	0.52	1.83E-14
RPS24	Natural killer/T cells	2.58E-17	1.315945282	0.394	0.142	3.43E-13
COTL1	Natural killer/T cells	2.54E-16	1.441654358	0.404	0.156	3.38E-12
CSRNP1	Natural killer/T cells	5.08E-16	1.255347397	0.298	0.09	6.74E-12
ARHGDIB	Natural killer/T cells	8.09E-14	1.272961475	0.481	0.254	1.07E-09
SGK1	Natural killer/T cells	1.72E-13	1.525042794	0.404	0.182	2.28E-09
BIRC3	Natural killer/T cells	7.33E-12	1.19271356	0.231	0.071	9.72E-08
EZR	Natural killer/T cells	1.47E-11	1.378338153	0.49	0.297	1.95E-07
NFKBIA	Natural killer/T cells	2.68E-08	1.344614581	0.51	0.385	0.000355449
