# Supplementary material for: Single-cell transcriptome reveals core cell populations and androgen-RXFP2 axis involved in deer antler full regeneration
Source: Cell Regen. 2022 Dec 21;11:43. doi: 10.1186/s13619-022-00153-4 (PMC9772379; doi:10.1186/s13619-022-00153-4)
Supplement: Supplementary file 10 — Additional file 10: Table S3. DEGs of activated vs. quiescent tissues from RNA-seq data. [file 13619_2022_153_MOESM10_ESM.csv]

Gene	sampleA	sampleB	baseMeanA	baseMeanB	baseMean	log2FoldChange	lfcSE	stat	pvalue	padj
PLEKHJ1	Activated	Dormant	393.1144492	1326.564261	953.1843364	-1.757809982	0.121373075	-14.48270128	1.56E-47	2.04E-43
RAB24	Activated	Dormant	1025.314209	2615.646774	1979.513748	-1.352714863	0.098279451	-13.76396441	4.20E-43	2.75E-39
MAP3K6	Activated	Dormant	567.9621499	1428.317035	1084.175081	-1.327660608	0.113324078	-11.71560915	1.06E-31	4.63E-28
FAM173A	Activated	Dormant	705.7830702	2181.576359	1591.259044	-1.627266782	0.141778806	-11.47750375	1.71E-30	5.61E-27
VPS16	Activated	Dormant	1340.045046	2807.649323	2220.607612	-1.06681129	0.096625923	-11.04063232	2.43E-28	6.38E-25
ADCK5	Activated	Dormant	404.9673113	1478.804619	1049.269696	-1.861641412	0.1707543	-10.90245702	1.12E-27	2.29E-24
CROCC	Activated	Dormant	820.3323482	2624.907913	1903.077687	-1.676117953	0.153847086	-10.89470071	1.22E-27	2.29E-24
EDIL3	Activated	Dormant	6047.936341	624.3723178	2793.797927	3.276289892	0.307145737	10.66689032	1.45E-26	2.38E-23
CHKB	Activated	Dormant	1564.436335	2903.872065	2368.097773	-0.893849051	0.084375476	-10.59370681	3.19E-26	4.64E-23
DENND6B	Activated	Dormant	921.6644168	3230.425859	2306.921282	-1.808086158	0.171956158	-10.51480898	7.38E-26	9.67E-23
CUNH1ORF35	Activated	Dormant	575.5268387	1458.239629	1105.154513	-1.336731884	0.128532102	-10.39998459	2.48E-25	2.95E-22
FBN2	Activated	Dormant	1559.598543	53.6687198	656.040649	4.864879542	0.470869064	10.33170348	5.07E-25	5.53E-22
TENM3	Activated	Dormant	3278.918628	756.1561162	1765.261121	2.117122485	0.20906725	10.12651422	4.21E-24	4.25E-21
COL12A1	Activated	Dormant	137083.6862	25976.29915	70419.25395	2.399778477	0.239588602	10.01624643	1.29E-23	1.21E-20
AKAP8L	Activated	Dormant	1126.588848	2217.793958	1781.311914	-0.977562393	0.097737589	-10.00190821	1.49E-23	1.31E-20
TPCN2	Activated	Dormant	797.2659649	2677.256947	1925.260554	-1.746732498	0.174863334	-9.989129552	1.70E-23	1.39E-20
NEK8	Activated	Dormant	292.4556754	775.4268993	582.2384097	-1.396053773	0.1408687	-9.910319161	3.75E-23	2.89E-20
LENG8	Activated	Dormant	5028.143304	21840.36776	15115.47798	-2.118381122	0.215102221	-9.848253153	6.97E-23	5.08E-20
CXXC1	Activated	Dormant	1600.66703	3899.900839	2980.207315	-1.285774952	0.13132233	-9.790984908	1.23E-22	8.49E-20
AP1G2	Activated	Dormant	982.5417614	2529.576405	1910.762547	-1.365221427	0.14068885	-9.703835311	2.90E-22	1.90E-19
TRAPPC12	Activated	Dormant	1752.700414	4149.257032	3190.634385	-1.241223377	0.128463174	-9.662094892	4.37E-22	2.73E-19
PLD2	Activated	Dormant	1416.601351	2946.452722	2334.512174	-1.05676154	0.110907392	-9.528323789	1.60E-21	9.52E-19
ANAPC2	Activated	Dormant	1330.032861	4021.391077	2944.847791	-1.595603879	0.168214307	-9.485542028	2.41E-21	1.37E-18
CITED4	Activated	Dormant	99.18578719	613.4592994	407.7498945	-2.628982851	0.279266652	-9.413880359	4.78E-21	2.61E-18
PDE4D	Activated	Dormant	548.557578	62.31943541	256.8146924	3.142722864	0.335325034	9.372168926	7.11E-21	3.72E-18
SNAPC4	Activated	Dormant	943.7343017	3452.73599	2449.135315	-1.872780066	0.200360841	-9.347036351	9.01E-21	4.54E-18
ERMARD	Activated	Dormant	498.0574115	1718.09563	1230.080343	-1.783453361	0.191112788	-9.331941519	1.04E-20	5.04E-18
RGL2	Activated	Dormant	3534.517296	6684.988805	5424.800201	-0.917976632	0.098582222	-9.311786774	1.26E-20	5.88E-18
CUL9	Activated	Dormant	1565.702214	3654.811508	2819.16779	-1.222427605	0.131424075	-9.301397845	1.39E-20	6.26E-18
TNMD	Activated	Dormant	777.0130694	0.837216419	311.3075576	9.794500835	1.059394662	9.245374917	2.34E-20	1.02E-17
TFRC	Activated	Dormant	1154.312084	144.875391	548.6500684	2.995221345	0.324756374	9.222979383	2.89E-20	1.22E-17
KLHL17	Activated	Dormant	353.1799652	1514.939956	1050.23596	-2.098994242	0.227705684	-9.218014243	3.03E-20	1.24E-17
NEURL4	Activated	Dormant	1640.488407	4045.473555	3083.479496	-1.30204523	0.142472535	-9.13892091	6.31E-20	2.50E-17
PNKP	Activated	Dormant	852.9169869	2026.137244	1556.849141	-1.251346387	0.138484385	-9.036010692	1.62E-19	6.26E-17
CDK10	Activated	Dormant	542.6204616	1060.047238	853.0765275	-0.970616955	0.109032741	-8.902068694	5.48E-19	2.05E-16
ARRDC1	Activated	Dormant	784.8716318	2346.558049	1721.883482	-1.578124773	0.177863912	-8.872653015	7.14E-19	2.60E-16
MZF1	Activated	Dormant	1826.185526	4767.913616	3591.22238	-1.384674911	0.156678524	-8.837681602	9.77E-19	3.46E-16
NUP98	Activated	Dormant	2793.391063	1553.214381	2049.285054	0.845716692	0.095828973	8.825271327	1.09E-18	3.76E-16
RIPK3	Activated	Dormant	176.6653827	744.9123656	517.6135725	-2.091175282	0.237799711	-8.793851249	1.45E-18	4.85E-16
CFAP99	Activated	Dormant	126.9797726	481.2041195	339.5143808	-1.931872254	0.219750838	-8.791194026	1.48E-18	4.85E-16
BIN3	Activated	Dormant	1527.89076	3442.13554	2676.437628	-1.17431936	0.133741177	-8.780537035	1.63E-18	5.03E-16
TAF1C	Activated	Dormant	574.6457601	1469.551576	1111.58925	-1.356380854	0.154495195	-8.779437158	1.64E-18	5.03E-16
SAFB2	Activated	Dormant	2233.71857	4156.66563	3387.486806	-0.895713125	0.102029965	-8.778922184	1.65E-18	5.03E-16
TTC21A	Activated	Dormant	24.87608113	152.5861995	101.5021521	-2.532306444	0.288886253	-8.765756141	1.86E-18	5.52E-16
ACAP1	Activated	Dormant	221.8029105	832.1011867	587.9818762	-1.899212983	0.21680438	-8.760030514	1.95E-18	5.68E-16
DSEL	Activated	Dormant	1567.683732	412.973269	874.8574542	1.925300836	0.220651469	8.725529196	2.65E-18	7.43E-16
TNKS1BP1	Activated	Dormant	4662.596419	13352.52309	9876.552422	-1.51747168	0.173926274	-8.724798404	2.67E-18	7.43E-16
MADCAM1	Activated	Dormant	367.5659983	1131.374598	825.8511581	-1.618517395	0.186403031	-8.682892035	3.86E-18	1.05E-15
ABCC10	Activated	Dormant	209.2647684	970.537591	666.0284619	-2.203636288	0.25412252	-8.671550583	4.26E-18	1.14E-15
RIPK1	Activated	Dormant	1310.675086	2468.734218	2005.510565	-0.910423572	0.105185735	-8.65539009	4.91E-18	1.29E-15
LOC0000000627	Activated	Dormant	274.6116173	17.87092793	120.5672037	3.923920063	0.457505646	8.576768616	9.76E-18	2.51E-15
ZNF692	Activated	Dormant	430.4674591	1273.368879	936.2083109	-1.557430405	0.181679939	-8.572385132	1.01E-17	2.55E-15
DGKQ	Activated	Dormant	582.9990455	2056.079899	1466.847558	-1.81331763	0.212547539	-8.53135086	1.45E-17	3.58E-15
LOC0000000347	Activated	Dormant	12222.45924	4209.420994	7414.636293	1.537751838	0.180514404	8.518720956	1.61E-17	3.91E-15
BRAT1	Activated	Dormant	413.9319206	1257.275412	919.9380157	-1.598865959	0.187784793	-8.514352679	1.68E-17	3.99E-15
ARHGEF1	Activated	Dormant	2786.424578	5659.679922	4510.377784	-1.023900102	0.12045566	-8.500224057	1.89E-17	4.43E-15
IGHMBP2	Activated	Dormant	578.3606648	1308.551256	1016.475019	-1.172448661	0.139318746	-8.415584341	3.91E-17	8.99E-15
GSDMD	Activated	Dormant	770.5475678	2308.831396	1693.517865	-1.583447316	0.188615733	-8.395096711	4.66E-17	1.05E-14
OSBPL5	Activated	Dormant	2261.094699	6611.12889	4871.115214	-1.5480373	0.185412461	-8.349154591	6.88E-17	1.53E-14
ULK3	Activated	Dormant	551.0857515	1028.657821	837.6289931	-0.892157412	0.106887605	-8.346687275	7.02E-17	1.53E-14
TECPR1	Activated	Dormant	494.2213668	1354.431786	1010.347618	-1.453621067	0.174300841	-8.339724941	7.45E-17	1.60E-14
INF2	Activated	Dormant	3253.512955	10968.54464	7882.531967	-1.753674206	0.210634437	-8.325676606	8.38E-17	1.77E-14
MAX	Activated	Dormant	1543.690082	869.4626815	1139.153642	0.827276528	0.099606988	8.305406541	9.95E-17	2.07E-14
PQLC2	Activated	Dormant	640.1149962	3540.55552	2380.37931	-2.46556679	0.297729243	-8.281238242	1.22E-16	2.50E-14
ADAMTS10	Activated	Dormant	2003.652071	7243.188783	5147.374098	-1.853066856	0.224189392	-8.265631297	1.39E-16	2.80E-14
2810408A11RIK	Activated	Dormant	127.818059	317.7173485	241.7576327	-1.300829013	0.157836326	-8.241632607	1.70E-16	3.37E-14
SH3BP2	Activated	Dormant	688.3916194	2323.713062	1669.584485	-1.752165934	0.212669597	-8.238911258	1.74E-16	3.40E-14
KMT5C	Activated	Dormant	354.5355404	1100.725617	802.2495862	-1.628095013	0.197834881	-8.229564982	1.88E-16	3.62E-14
NKPD1	Activated	Dormant	9.377025439	103.7471	65.99907016	-3.449099255	0.420758928	-8.197328746	2.46E-16	4.67E-14
ITGA1	Activated	Dormant	697.3987304	137.879691	361.6873068	2.338018884	0.285603557	8.186238662	2.70E-16	5.04E-14
SPACA6	Activated	Dormant	79.18768586	438.5007926	294.7755499	-2.457894648	0.300662624	-8.174925811	2.96E-16	5.46E-14
BEST3	Activated	Dormant	148.605075	0	59.44202999	24.64650523	3.022798031	8.15354019	3.53E-16	6.43E-14
FABP3	Activated	Dormant	4496.364583	375.2559614	2023.69941	3.583164341	0.439866167	8.146033066	3.76E-16	6.75E-14
TMEM242	Activated	Dormant	54.03506981	0	21.61402792	23.70813249	2.922223862	8.113044589	4.94E-16	8.74E-14
GRIPAP1	Activated	Dormant	1666.967501	2957.365988	2441.206593	-0.826784188	0.101928298	-8.111429388	5.00E-16	8.74E-14
GALNT10	Activated	Dormant	4392.936488	1317.530196	2547.692713	1.736526254	0.21423807	8.105591377	5.25E-16	8.97E-14
NSUN5	Activated	Dormant	511.2879856	1104.956217	867.4889243	-1.113494909	0.137382103	-8.105094378	5.27E-16	8.97E-14
ZNF276	Activated	Dormant	787.4809746	1774.382956	1379.622164	-1.169618754	0.144479946	-8.095370939	5.71E-16	9.59E-14
GFPT1	Activated	Dormant	2400.04625	281.5701428	1128.960586	3.092493955	0.382493038	8.085098679	6.21E-16	1.03E-13
CSDE1	Activated	Dormant	16505.26882	9766.900179	12462.24764	0.756895708	0.094110117	8.042660368	8.79E-16	1.44E-13
KPNA6	Activated	Dormant	4084.722178	1917.188003	2784.201673	1.090201601	0.136099123	8.010349908	1.14E-15	1.85E-13
NADSYN1	Activated	Dormant	510.4228256	1290.763677	978.6273365	-1.341967055	0.167634119	-8.005333675	1.19E-15	1.90E-13
FUK	Activated	Dormant	668.9393225	1934.268878	1428.137056	-1.527708595	0.190995683	-7.998655128	1.26E-15	1.99E-13
WDR34	Activated	Dormant	942.6430559	2835.801443	2078.538088	-1.586257606	0.198438685	-7.993691381	1.31E-15	2.04E-13
TPRA1	Activated	Dormant	516.0578499	1127.250961	882.7737167	-1.123013813	0.140644601	-7.984763043	1.41E-15	2.17E-13
TNIK	Activated	Dormant	484.7214979	42.42370676	219.3428232	3.516854304	0.441460115	7.966414593	1.63E-15	2.49E-13
RNH1	Activated	Dormant	4084.665285	8362.163419	6651.164165	-1.033885115	0.129855059	-7.961839322	1.70E-15	2.55E-13
NDUFA4	Activated	Dormant	759.6947193	167.3537912	404.2901625	2.186291643	0.275435299	7.937586978	2.06E-15	3.07E-13
KLC1	Activated	Dormant	5178.47979	8333.691139	7071.606599	-0.686705421	0.086556599	-7.933599848	2.13E-15	3.13E-13
CCDC84	Activated	Dormant	173.1904142	490.0460692	363.3038072	-1.497189415	0.188807975	-7.929693742	2.20E-15	3.20E-13
COMP	Activated	Dormant	956.6987375	84.96464476	433.6582819	3.492695321	0.441029513	7.91941404	2.39E-15	3.44E-13
GTPBP3	Activated	Dormant	577.8361917	1147.96417	919.9129788	-0.985186857	0.124655368	-7.903284663	2.72E-15	3.87E-13
TMEM44	Activated	Dormant	212.310381	626.9939815	461.1205413	-1.562730428	0.197836032	-7.899119363	2.81E-15	3.96E-13
LOC0000005148	Activated	Dormant	718.0055479	166.3004824	386.9825086	2.109134275	0.267408491	7.887312278	3.09E-15	4.30E-13
RASIP1	Activated	Dormant	1084.324056	4063.752903	2871.981364	-1.905395696	0.241707013	-7.883079887	3.19E-15	4.41E-13
TUBGCP6	Activated	Dormant	1168.75646	3767.287252	2727.874935	-1.687780672	0.214256692	-7.877376688	3.34E-15	4.56E-13
ARL4D	Activated	Dormant	127.7039161	753.7482011	503.3304871	-2.555075983	0.324932439	-7.863406901	3.74E-15	5.05E-13
VWCE	Activated	Dormant	23.50704469	218.7865374	140.6747403	-3.186467275	0.405309515	-7.861812164	3.79E-15	5.06E-13
PDLIM5	Activated	Dormant	1766.860847	443.8198031	973.0362206	1.994262404	0.254080898	7.848926945	4.20E-15	5.55E-13
LOC0000002149	Activated	Dormant	188.8596335	350.2128916	285.6715884	-0.885742736	0.11287468	-7.847133993	4.26E-15	5.58E-13
WDR25	Activated	Dormant	101.0804267	247.1190798	188.7036186	-1.286671125	0.16422323	-7.834891101	4.69E-15	6.09E-13
CAPN15	Activated	Dormant	1172.227853	3006.372042	2272.714366	-1.3589184	0.17386952	-7.815736756	5.46E-15	6.96E-13
FAHD1	Activated	Dormant	43.89507159	0	17.55802864	23.42996603	2.997829032	7.815644514	5.47E-15	6.96E-13
ANKS3	Activated	Dormant	1029.898565	1993.361816	1607.976516	-0.955656363	0.122979256	-7.770874462	7.79E-15	9.82E-13
MYH10	Activated	Dormant	13946.26052	4537.600034	8301.06423	1.619609587	0.208623109	7.763327838	8.27E-15	1.03E-12
NSMF	Activated	Dormant	1738.410265	6770.805876	4757.847631	-1.960342209	0.252687263	-7.757977915	8.63E-15	1.07E-12
SIX4	Activated	Dormant	657.1476265	83.17070051	312.7614709	2.984669563	0.385454549	7.743246434	9.69E-15	1.19E-12
SRSF5	Activated	Dormant	2447.179558	5985.221614	4570.004792	-1.290072885	0.166778484	-7.735247685	1.03E-14	1.25E-12
DEGS2	Activated	Dormant	265.838689	915.2950483	655.5125046	-1.778664755	0.230347656	-7.721653373	1.15E-14	1.38E-12
PHKG1	Activated	Dormant	2127.609063	702.1984412	1272.36269	1.599489214	0.207166126	7.720804788	1.16E-14	1.38E-12
DOK6	Activated	Dormant	251.8477776	24.93446826	115.699792	3.34681123	0.433954	7.71236405	1.24E-14	1.46E-12
MAD2L2	Activated	Dormant	253.8224715	555.3888643	434.7623072	-1.119420019	0.14598628	-7.667981002	1.75E-14	2.04E-12
LOC0000005734	Activated	Dormant	2630.484685	9488.053371	6745.025897	-1.850241122	0.242586815	-7.627129787	2.40E-14	2.78E-12
MICALL2	Activated	Dormant	307.1993086	1257.665299	877.4789031	-2.030640741	0.266818521	-7.610568914	2.73E-14	3.14E-12
SLC16A1	Activated	Dormant	2877.337497	571.8201928	1494.027114	2.330736559	0.306956976	7.593039883	3.12E-14	3.56E-12
GGA3	Activated	Dormant	730.1177262	1614.479823	1260.734985	-1.140402931	0.150616776	-7.571553187	3.69E-14	4.17E-12
SLC12A9	Activated	Dormant	553.9412151	1919.190148	1373.090575	-1.789418919	0.237618514	-7.530637621	5.05E-14	5.65E-12
ILKAP	Activated	Dormant	1472.484579	2238.499777	1932.093698	-0.606126867	0.080789826	-7.502514856	6.26E-14	6.95E-12
MSI2	Activated	Dormant	443.4064063	199.0490817	296.7920115	1.158021155	0.154517899	7.494414301	6.66E-14	7.30E-12
CUNH21ORF2	Activated	Dormant	332.6694113	799.4507165	612.7381944	-1.260013587	0.168146636	-7.493540252	6.70E-14	7.30E-12
LLGL1	Activated	Dormant	2594.364663	6424.313961	4892.334242	-1.307585481	0.174511317	-7.492840593	6.74E-14	7.30E-12
LBR	Activated	Dormant	3857.140103	1395.589053	2380.209473	1.466223841	0.196147172	7.475120997	7.71E-14	8.28E-12
WDR90	Activated	Dormant	604.7765854	1872.919914	1365.662583	-1.633528282	0.220991075	-7.39182922	1.45E-13	1.54E-11
KIFC2	Activated	Dormant	329.6159825	1174.578969	836.5937745	-1.831901446	0.247934776	-7.388642602	1.48E-13	1.57E-11
COQ8B	Activated	Dormant	463.9400671	1073.040247	829.400175	-1.210489631	0.165056151	-7.333805038	2.24E-13	2.34E-11
LOC0000002200	Activated	Dormant	342.5718142	117.1504964	207.3190235	1.548639002	0.212091961	7.301733616	2.84E-13	2.95E-11
DIXDC1	Activated	Dormant	1345.779888	491.4374637	833.1744334	1.452504796	0.199326886	7.287049044	3.17E-13	3.27E-11
LOC0000006527	Activated	Dormant	522.1096081	76.92879956	255.001123	2.764242124	0.379432908	7.28519342	3.21E-13	3.29E-11
PRUNE2	Activated	Dormant	5123.879045	753.3993402	2501.591222	2.765362637	0.379853439	7.280077925	3.34E-13	3.39E-11
LOC0000000397	Activated	Dormant	364.3619711	67.34492642	186.1517443	2.439684565	0.335350073	7.275038115	3.46E-13	3.49E-11
HBQ1	Activated	Dormant	6.08916119	64.99479513	41.43254155	-3.35212822	0.461007798	-7.271304815	3.56E-13	3.56E-11
SOX17	Activated	Dormant	253.2935625	1733.856432	1141.631284	-2.771641499	0.381359667	-7.267788759	3.65E-13	3.63E-11
EXOC2	Activated	Dormant	1955.644821	4008.876733	3187.583968	-1.033745771	0.142341092	-7.262454949	3.80E-13	3.74E-11
LDHB	Activated	Dormant	15963.48656	6395.442915	10222.66037	1.319595808	0.181934228	7.253147611	4.07E-13	3.98E-11
NRBP2	Activated	Dormant	1407.367106	3801.590065	2843.900881	-1.432045522	0.197913935	-7.235698313	4.63E-13	4.49E-11
CLASRP	Activated	Dormant	849.4310351	2274.874408	1704.697059	-1.422414741	0.19671239	-7.230936181	4.80E-13	4.62E-11
ANKZF1	Activated	Dormant	920.3799424	2439.909813	1832.097865	-1.403802951	0.194448976	-7.219389768	5.22E-13	4.99E-11
NCKAP5L	Activated	Dormant	2197.049406	4955.301295	3852.00054	-1.172847913	0.162933597	-7.19831844	6.10E-13	5.79E-11
LGALS3BP	Activated	Dormant	1718.740775	3337.279292	2689.863885	-0.959742919	0.133434951	-7.192590211	6.36E-13	5.99E-11
CCNL2	Activated	Dormant	2456.405819	4911.640212	3929.546455	-0.998626299	0.139086276	-7.179905372	6.98E-13	6.53E-11
TOP3B	Activated	Dormant	1190.95534	2586.862431	2028.499594	-1.117216124	0.155745766	-7.173332244	7.32E-13	6.80E-11
UQCRC2	Activated	Dormant	6180.548465	2573.650176	4016.409491	1.263770019	0.176412124	7.163736756	7.85E-13	7.24E-11
TRADD	Activated	Dormant	756.9583425	1371.464302	1125.661918	-0.859692684	0.120185851	-7.153027371	8.49E-13	7.78E-11
ARL6IP4	Activated	Dormant	729.5140201	1354.873655	1104.729801	-0.889897255	0.124513189	-7.147011981	8.87E-13	8.07E-11
GNB1L	Activated	Dormant	597.4470507	1200.546143	959.3065063	-1.009319383	0.141325305	-7.141816442	9.21E-13	8.32E-11
GPALPP1	Activated	Dormant	420.4563782	149.8337405	258.0827956	1.49261021	0.209051988	7.139899621	9.34E-13	8.38E-11
STON1	Activated	Dormant	2637.742288	908.7497225	1600.346749	1.537336704	0.215415488	7.136611769	9.57E-13	8.53E-11
HECTD1	Activated	Dormant	6780.782047	3286.522587	4684.226371	1.044867171	0.146487071	7.13282861	9.83E-13	8.70E-11
NOP53	Activated	Dormant	4116.497987	8974.951366	7031.570014	-1.123775825	0.15757193	-7.131827527	9.90E-13	8.71E-11
DYNC2H1	Activated	Dormant	336.4555971	50.08628989	164.6340128	2.755147706	0.38665436	7.125608797	1.04E-12	9.05E-11
CAPN10	Activated	Dormant	367.5226074	970.2285896	729.1461967	-1.401171208	0.196958426	-7.114045515	1.13E-12	9.78E-11
ANO8	Activated	Dormant	1490.7525	3057.471008	2430.783604	-1.035249595	0.145625346	-7.108993216	1.17E-12	1.01E-10
NPR2	Activated	Dormant	2384.28665	6265.65694	4713.108824	-1.39303307	0.196283004	-7.097064129	1.27E-12	1.09E-10
TMEM175	Activated	Dormant	320.6128822	949.5072932	697.9495288	-1.55966723	0.219804785	-7.095692808	1.29E-12	1.09E-10
CACNA2D1	Activated	Dormant	1517.49864	176.5562339	712.9331962	3.105935588	0.437840694	7.093757233	1.31E-12	1.10E-10
TRIM26	Activated	Dormant	547.7122884	1173.013841	922.8932198	-1.096017712	0.15487925	-7.076594919	1.48E-12	1.24E-10
SFMBT1	Activated	Dormant	477.5291344	884.4115612	721.6585905	-0.883743484	0.125047442	-7.067265589	1.58E-12	1.32E-10
LOC0000002152	Activated	Dormant	3104.965823	5056.570453	4275.928601	-0.703302923	0.099680332	-7.055583676	1.72E-12	1.43E-10
ENGASE	Activated	Dormant	237.2178719	1030.930473	713.4454324	-2.112123781	0.299475419	-7.052745051	1.75E-12	1.45E-10
RBCK1	Activated	Dormant	1551.377606	3570.845902	2763.058584	-1.200287506	0.170519666	-7.038997503	1.94E-12	1.59E-10
PKN3	Activated	Dormant	1034.354181	3965.77355	2793.205803	-1.93697973	0.27530134	-7.035852883	1.98E-12	1.61E-10
MUS81	Activated	Dormant	778.2315048	1693.915395	1327.641839	-1.117759751	0.158970947	-7.03122031	2.05E-12	1.66E-10
LOC0000003748	Activated	Dormant	361.2427249	185.0141432	255.5055759	0.971626786	0.13820772	7.030191824	2.06E-12	1.66E-10
CA12	Activated	Dormant	525.5918893	34.50278269	230.9384253	3.931540973	0.560247203	7.017511107	2.26E-12	1.80E-10
PRR15	Activated	Dormant	37.91916761	156.0862144	108.8193957	-1.994507717	0.284700446	-7.005636084	2.46E-12	1.95E-10
GPT	Activated	Dormant	660.4394971	1646.432786	1252.03547	-1.315919499	0.188095377	-6.99602255	2.63E-12	2.08E-10
LOC0000002153	Activated	Dormant	240.4615935	50.83099985	126.6832373	2.239052869	0.320624919	6.983402518	2.88E-12	2.26E-10
IL17RC	Activated	Dormant	724.5605793	1737.271747	1332.18728	-1.258248422	0.180647115	-6.965228438	3.28E-12	2.56E-10
MGST2	Activated	Dormant	193.0354919	656.5058726	471.1177203	-1.755428634	0.25222771	-6.959697777	3.41E-12	2.64E-10
NALCN	Activated	Dormant	299.7415022	12.20959683	127.222359	4.622174768	0.664529156	6.955563536	3.51E-12	2.71E-10
PPP6R2	Activated	Dormant	1567.955512	3296.072965	2604.825984	-1.073304491	0.154331318	-6.954547579	3.54E-12	2.71E-10
OSBPL7	Activated	Dormant	447.6059376	1036.061707	800.6793994	-1.210767123	0.174218132	-6.949719357	3.66E-12	2.79E-10
HTRA2	Activated	Dormant	873.9671018	1467.577868	1230.133561	-0.751287996	0.108225046	-6.941905068	3.87E-12	2.93E-10
HSPB7	Activated	Dormant	2229.834559	191.1096396	1006.599607	3.544742248	0.511441799	6.930881007	4.18E-12	3.15E-10
CCDC189	Activated	Dormant	86.70987121	267.6015352	195.2448696	-1.622677856	0.234366183	-6.923685971	4.40E-12	3.29E-10
UBXN6	Activated	Dormant	1847.524594	3604.888314	2901.942826	-0.963512818	0.139433013	-6.910220183	4.84E-12	3.60E-10
PHLDB2	Activated	Dormant	3632.805959	1529.920913	2371.074931	1.24706209	0.180542684	6.90729783	4.94E-12	3.65E-10
NTS	Activated	Dormant	2058.79676	56.07514319	857.16379	5.198277763	0.752620349	6.906905676	4.95E-12	3.65E-10
CHST13	Activated	Dormant	30.03413563	1247.926752	760.7697055	-5.373161739	0.778974441	-6.89773817	5.28E-12	3.87E-10
ALG12	Activated	Dormant	1048.082363	1936.677099	1581.239205	-0.887905559	0.1287439	-6.8966806	5.32E-12	3.87E-10
PTCD1	Activated	Dormant	257.1646669	434.5326748	363.5854716	-0.753820266	0.109406488	-6.89008743	5.58E-12	4.04E-10
EGFL7	Activated	Dormant	1734.067837	7308.852265	5078.938494	-2.074673989	0.301205175	-6.887909501	5.66E-12	4.08E-10
PRMT2	Activated	Dormant	708.8581216	1243.527508	1029.659754	-0.812138938	0.118159426	-6.873247151	6.28E-12	4.49E-10
FRMD8	Activated	Dormant	710.4317952	1582.784558	1233.843453	-1.152668803	0.168259764	-6.850531445	7.36E-12	5.24E-10
FKBP4	Activated	Dormant	4089.035166	2220.502101	2967.915327	0.879709676	0.128624984	6.839337475	7.96E-12	5.63E-10
WDR91	Activated	Dormant	806.155165	1676.889794	1328.595942	-1.055392381	0.154481639	-6.831830535	8.38E-12	5.91E-10
CCDC138	Activated	Dormant	235.0355852	506.4990509	397.9136646	-1.103022823	0.161490186	-6.830277741	8.48E-12	5.94E-10
ACD	Activated	Dormant	469.6302397	774.1040968	652.314554	-0.729870796	0.107132561	-6.812782129	9.57E-12	6.67E-10
TRAPPC5	Activated	Dormant	982.5551669	1908.06484	1537.86097	-0.958025657	0.140759575	-6.806113593	1.00E-11	6.95E-10
UNC93B1	Activated	Dormant	1090.146944	2573.203806	1979.981061	-1.237256915	0.182221863	-6.789837911	1.12E-11	7.74E-10
PPP1CB	Activated	Dormant	3635.83234	2138.196649	2737.250925	0.765427241	0.112769572	6.787533442	1.14E-11	7.82E-10
ATP11C	Activated	Dormant	878.1169195	406.6306219	595.2251409	1.111413026	0.163770392	6.786409992	1.15E-11	7.84E-10
ATAT1	Activated	Dormant	767.3409976	1306.113619	1090.60457	-0.765854406	0.112947258	-6.780637462	1.20E-11	8.12E-10
SON	Activated	Dormant	12456.90401	7111.432741	9249.621251	0.80877593	0.119291004	6.779856854	1.20E-11	8.12E-10
ACAP3	Activated	Dormant	2490.268042	6916.341574	5145.912162	-1.47329166	0.217450253	-6.775304411	1.24E-11	8.34E-10
MROH5	Activated	Dormant	13.19398376	222.6938816	138.8939225	-4.008762181	0.59177073	-6.774181246	1.25E-11	8.36E-10
ZNF462	Activated	Dormant	1497.755739	548.6382399	928.2852395	1.450973616	0.214234712	6.772822199	1.26E-11	8.40E-10
TRAF2	Activated	Dormant	1006.410736	2276.302164	1768.345593	-1.174624862	0.173692792	-6.762657499	1.35E-11	8.97E-10
SEMA3A	Activated	Dormant	661.7943089	78.94308995	312.0835775	3.069883535	0.455084711	6.745740876	1.52E-11	1.00E-09
LEMD2	Activated	Dormant	661.0662466	1343.691338	1070.641301	-1.018117772	0.151141382	-6.736194693	1.63E-11	1.06E-09
IDUA	Activated	Dormant	954.8831113	2779.445021	2049.620257	-1.539528337	0.228550057	-6.7360663	1.63E-11	1.06E-09
PTPRQ	Activated	Dormant	637.130291	5.221769529	257.9851781	6.943970615	1.03142681	6.732392979	1.67E-11	1.08E-09
FOSL1	Activated	Dormant	966.3839278	2150.616056	1676.923205	-1.152835616	0.171386531	-6.726524014	1.74E-11	1.12E-09
COG1	Activated	Dormant	2243.607682	3718.981132	3128.831752	-0.730911226	0.108737965	-6.721766674	1.80E-11	1.15E-09
TANC1	Activated	Dormant	1846.289119	816.5502702	1228.44581	1.176801753	0.175336736	6.711666825	1.92E-11	1.23E-09
SSX2IP	Activated	Dormant	1046.751087	96.58889783	476.6537736	3.437706571	0.512965726	6.701630146	2.06E-11	1.31E-09
AMOT	Activated	Dormant	1679.453317	368.8666707	893.1013291	2.187595424	0.326566401	6.698776786	2.10E-11	1.33E-09
NUP58	Activated	Dormant	1990.436422	976.4412407	1382.039313	1.026253873	0.153367998	6.691447284	2.21E-11	1.39E-09
PDCD4	Activated	Dormant	2839.431071	5703.365102	4557.79149	-1.005035094	0.150362777	-6.684068432	2.32E-11	1.46E-09
SLC25A12	Activated	Dormant	1960.730038	908.5630226	1329.429829	1.110440154	0.166340536	6.675703831	2.46E-11	1.54E-09
GPAA1	Activated	Dormant	2975.126971	5583.292097	4540.026047	-0.908520199	0.136178057	-6.671560875	2.53E-11	1.57E-09
TRMT44	Activated	Dormant	648.0676027	1995.41925	1456.478591	-1.61935025	0.242994105	-6.664154465	2.66E-11	1.65E-09
ATF4	Activated	Dormant	20412.63226	11775.08134	15230.1017	0.79356321	0.119100204	6.662987801	2.68E-11	1.65E-09
FBXL8	Activated	Dormant	103.2147982	478.4358768	328.3474453	-2.205067663	0.331204842	-6.657715656	2.78E-11	1.70E-09
BCL2L2-PABPN1	Activated	Dormant	1695.640446	2812.47592	2365.741731	-0.732959086	0.110172433	-6.652835598	2.87E-11	1.75E-09
SPPL2B	Activated	Dormant	745.4946475	1747.152464	1346.489338	-1.229281388	0.185275387	-6.634887701	3.25E-11	1.97E-09
NAT9	Activated	Dormant	347.0761185	1203.577251	860.9767983	-1.78610187	0.269300184	-6.632382664	3.30E-11	1.99E-09
HOMER1	Activated	Dormant	1980.466458	369.9111913	1014.133298	2.421140067	0.365269709	6.628362563	3.39E-11	2.04E-09
RGS17	Activated	Dormant	1414.660636	62.04584861	603.0917635	4.51204652	0.682006856	6.615837479	3.69E-11	2.21E-09
MID1	Activated	Dormant	800.6061971	164.1131306	418.7103572	2.284210859	0.345652253	6.608407257	3.88E-11	2.31E-09
OSBPL10	Activated	Dormant	838.0119788	248.3751485	484.2298806	1.750766698	0.265034014	6.605818908	3.95E-11	2.34E-09
FOXF1	Activated	Dormant	74.56660851	385.1621393	260.923927	-2.350228695	0.355839245	-6.604748422	3.98E-11	2.35E-09
LPP	Activated	Dormant	518.5144809	86.60565079	259.3691828	2.586541586	0.391642708	6.604339952	3.99E-11	2.35E-09
CFAP54	Activated	Dormant	1249.303379	538.1581613	822.6162483	1.214769177	0.184221642	6.594063333	4.28E-11	2.50E-09
PTGFRN	Activated	Dormant	5451.795749	1333.615969	2980.887881	2.031660004	0.30826506	6.590626913	4.38E-11	2.55E-09
BZW2	Activated	Dormant	3533.663072	772.8999092	1877.205175	2.192328144	0.333047396	6.58263109	4.62E-11	2.68E-09
DZIP1	Activated	Dormant	3487.90266	1396.447554	2233.029597	1.320035257	0.200933504	6.569512949	5.05E-11	2.91E-09
HSF2	Activated	Dormant	1213.110639	429.8481022	743.1531169	1.495881213	0.227771179	6.567473631	5.12E-11	2.94E-09
BCLAF1	Activated	Dormant	3746.158475	911.2038734	2045.185714	2.039607585	0.31064535	6.565710981	5.18E-11	2.96E-09
LOC0000000414	Activated	Dormant	1872.787524	790.6927414	1223.530655	1.243939253	0.18978861	6.554340926	5.59E-11	3.18E-09
KIF26A	Activated	Dormant	486.3688552	1929.628472	1352.324625	-1.985211539	0.30322782	-6.546930747	5.87E-11	3.33E-09
NDUFS1	Activated	Dormant	4737.914433	1761.336797	2951.967852	1.428005472	0.218420602	6.537869856	6.24E-11	3.52E-09
CUNH22ORF39	Activated	Dormant	465.7998286	1043.965937	812.6994938	-1.157929061	0.177299369	-6.53092602	6.54E-11	3.68E-09
ZBTB48	Activated	Dormant	224.0176418	420.0670158	341.6472662	-0.914930232	0.140127227	-6.529282378	6.61E-11	3.70E-09
DNAJC17	Activated	Dormant	690.3340606	1330.150286	1074.223796	-0.947820621	0.145202135	-6.527594234	6.68E-11	3.73E-09
PPIL2	Activated	Dormant	1176.464325	2176.956487	1776.759622	-0.887595511	0.136091302	-6.522059065	6.93E-11	3.85E-09
LRCH4	Activated	Dormant	861.7452547	1718.140437	1375.582364	-0.996143135	0.152871053	-6.516231257	7.21E-11	3.99E-09
PPP1R16A	Activated	Dormant	344.0777073	761.4297636	594.4889411	-1.154515005	0.177310497	-6.511261468	7.45E-11	4.10E-09
ATRX	Activated	Dormant	1020.590469	153.2324442	500.1756541	2.734873704	0.420048279	6.510855641	7.47E-11	4.10E-09
ARHGAP22	Activated	Dormant	175.1647534	929.8906767	628.0003073	-2.410298793	0.370292858	-6.509169001	7.56E-11	4.13E-09
EPHA3	Activated	Dormant	7310.796483	1751.846542	3975.426518	2.061592877	0.316913181	6.505229184	7.76E-11	4.22E-09
LOC0000000317	Activated	Dormant	8.825406939	137.971327	86.312959	-3.894323683	0.600869702	-6.481145027	9.10E-11	4.92E-09
ZGPAT	Activated	Dormant	1172.36046	2091.466675	1723.824189	-0.835178375	0.128868178	-6.480873604	9.12E-11	4.92E-09
GEMIN5	Activated	Dormant	1001.27072	419.9862126	652.5000156	1.250241669	0.192975229	6.478767632	9.25E-11	4.97E-09
WDR13	Activated	Dormant	1549.84159	3123.648056	2494.125469	-1.009078152	0.156159444	-6.461845171	1.03E-10	5.53E-09
HES4	Activated	Dormant	679.3976801	3742.201947	2517.08024	-2.458972204	0.380645836	-6.460000263	1.05E-10	5.58E-09
DCBLD2	Activated	Dormant	731.9122929	239.4580327	436.4397368	1.614590105	0.249987491	6.458683594	1.06E-10	5.60E-09
PSD	Activated	Dormant	256.6910561	567.5902444	443.2305691	-1.139554862	0.176726478	-6.448127491	1.13E-10	5.98E-09
SLC26A6	Activated	Dormant	419.0125246	1191.083402	882.2550511	-1.505759749	0.233682765	-6.443606355	1.17E-10	6.14E-09
RBM12	Activated	Dormant	1112.787132	573.4269292	789.1710102	0.953557707	0.148103656	6.438448125	1.21E-10	6.31E-09
LOC0000004120	Activated	Dormant	131.6953874	33.47401191	72.76256209	1.968968979	0.305820348	6.438319064	1.21E-10	6.31E-09
RGL3	Activated	Dormant	89.12904088	337.0320368	237.8708384	-1.910367527	0.297534595	-6.420656823	1.36E-10	7.05E-09
ENKD1	Activated	Dormant	431.5639743	1005.505255	775.9287427	-1.215687642	0.189508949	-6.414935275	1.41E-10	7.30E-09
SCUBE3	Activated	Dormant	771.79804	28.52677666	325.835282	4.755777434	0.741913873	6.410147602	1.45E-10	7.50E-09
CDK9	Activated	Dormant	2791.457039	4022.877004	3530.309018	-0.528154168	0.082440119	-6.406518736	1.49E-10	7.65E-09
SLC9A8	Activated	Dormant	1099.13928	2471.868805	1922.776995	-1.167042767	0.182272839	-6.402724492	1.53E-10	7.81E-09
THBD	Activated	Dormant	2529.433222	12287.70084	8384.393792	-2.279978077	0.356606784	-6.393535345	1.62E-10	8.26E-09
ABTB1	Activated	Dormant	636.6530768	2241.371928	1599.484388	-1.812947864	0.28380017	-6.388114089	1.68E-10	8.53E-09
P4HA3	Activated	Dormant	6656.075424	2081.095663	3911.087568	1.677628131	0.262683782	6.386492994	1.70E-10	8.59E-09
ATG4B	Activated	Dormant	1371.105311	2708.629895	2173.620061	-0.983696752	0.154178139	-6.380260909	1.77E-10	8.88E-09
TAB2	Activated	Dormant	4512.290991	2124.26455	3079.475126	1.086347702	0.170268995	6.38018507	1.77E-10	8.88E-09
STK11IP	Activated	Dormant	492.9992326	815.494735	686.4965341	-0.727313358	0.114108805	-6.373858354	1.84E-10	9.22E-09
DOCK6	Activated	Dormant	2449.52193	8026.204657	5795.531566	-1.711688198	0.268633666	-6.371830547	1.87E-10	9.31E-09
USP11	Activated	Dormant	3192.520892	5745.293193	4724.184272	-0.847005101	0.133026713	-6.367180556	1.93E-10	9.56E-09
LMO2	Activated	Dormant	1104.588025	2727.595651	2078.392601	-1.304061901	0.204866118	-6.365434728	1.95E-10	9.63E-09
CYP2W1	Activated	Dormant	0.485934332	32.31794779	19.58514241	-5.603570128	0.881462356	-6.357129254	2.06E-10	1.01E-08
CIPC	Activated	Dormant	1271.90351	737.6159394	951.3309676	0.784721541	0.123511165	6.353446204	2.11E-10	1.03E-08
CHMP1A	Activated	Dormant	1748.777991	2720.543801	2331.837477	-0.636488442	0.100332893	-6.343766479	2.24E-10	1.10E-08
FOXS1	Activated	Dormant	148.0424965	856.6317425	573.1960441	-2.526885304	0.399335447	-6.327726031	2.49E-10	1.21E-08
MED28	Activated	Dormant	2932.140252	1614.897589	2141.794654	0.859983745	0.135907997	6.327690528	2.49E-10	1.21E-08
MRPL48	Activated	Dormant	647.4642162	269.2930998	420.5615463	1.262902881	0.199711775	6.323627543	2.55E-10	1.24E-08
OCEL1	Activated	Dormant	344.6080806	673.4302086	541.9013574	-0.961842472	0.152262758	-6.316990998	2.67E-10	1.28E-08
TPR	Activated	Dormant	4208.589952	2425.507311	3138.740367	0.794612373	0.125943486	6.309277245	2.80E-10	1.35E-08
MROH6	Activated	Dormant	594.8691664	2494.857385	1734.862098	-2.065366659	0.328214333	-6.292737554	3.12E-10	1.49E-08
STARD3	Activated	Dormant	645.6257067	1846.492335	1366.145683	-1.512902446	0.240455069	-6.29183012	3.14E-10	1.49E-08
MED15	Activated	Dormant	1729.101073	4872.708876	3615.265755	-1.495109802	0.237861143	-6.285641201	3.27E-10	1.55E-08
TELO2	Activated	Dormant	501.2875865	1375.987103	1026.107297	-1.454310192	0.231381086	-6.285346025	3.27E-10	1.55E-08
LOC0000002679	Activated	Dormant	555.8933411	1533.164765	1142.256195	-1.458411177	0.232483329	-6.27318605	3.54E-10	1.67E-08
APBB3	Activated	Dormant	215.0257121	430.3916253	344.24526	-1.003373713	0.16011008	-6.266774172	3.69E-10	1.73E-08
PLA2G4B	Activated	Dormant	235.971022	576.4840045	440.2788115	-1.289994965	0.205944947	-6.263785466	3.76E-10	1.76E-08
ATG4A	Activated	Dormant	361.0448163	157.1985043	238.7370291	1.201886323	0.19194992	6.261457783	3.81E-10	1.78E-08
CERS6	Activated	Dormant	257.472566	29.36795137	120.6097972	3.133677109	0.501207272	6.252257869	4.05E-10	1.88E-08
CAMTA2	Activated	Dormant	1551.389444	4469.579922	3302.303731	-1.525180546	0.244078013	-6.248742069	4.14E-10	1.92E-08
HDAC10	Activated	Dormant	501.6682541	1290.779896	975.1352394	-1.360505886	0.218113004	-6.23761932	4.44E-10	2.05E-08
LOC0000000014	Activated	Dormant	1068.766348	213.1988685	555.4258601	2.325784494	0.373175968	6.232406937	4.59E-10	2.11E-08
ADGRG6	Activated	Dormant	4039.296536	331.8835641	1814.848753	3.605582095	0.578539957	6.232209288	4.60E-10	2.11E-08
HDAC7	Activated	Dormant	3271.598743	9779.845947	7176.547066	-1.579143934	0.253635512	-6.226036419	4.78E-10	2.18E-08
MOK	Activated	Dormant	47.75013572	207.5145448	143.6087812	-2.088440854	0.335514697	-6.224588295	4.83E-10	2.20E-08
LOC0000000471	Activated	Dormant	1645.703957	600.4022449	1018.52293	1.456581877	0.234112965	6.221705306	4.92E-10	2.22E-08
EIF4B	Activated	Dormant	285.3015269	87.89733155	166.8590097	1.692968896	0.272115431	6.221510067	4.92E-10	2.22E-08
UCKL1	Activated	Dormant	1055.164548	2055.627415	1655.442269	-0.960567352	0.15441259	-6.220783871	4.95E-10	2.22E-08
LOC0000004852	Activated	Dormant	2902.568379	6412.603985	5008.589743	-1.143846851	0.183877437	-6.220702596	4.95E-10	2.22E-08
7-Mar	Activated	Dormant	1567.695277	616.6048976	997.0410493	1.346794662	0.216683494	6.215492632	5.12E-10	2.29E-08
PPP1R2	Activated	Dormant	992.4463022	491.0466238	691.6064952	1.016043937	0.163696671	6.206869901	5.41E-10	2.41E-08
AKR7A2	Activated	Dormant	336.6013831	665.5099902	533.9465474	-0.979837703	0.157931696	-6.204186549	5.50E-10	2.44E-08
SMPD2	Activated	Dormant	270.385381	679.3526211	515.7657251	-1.324262492	0.213488272	-6.202975376	5.54E-10	2.45E-08
DOT1L	Activated	Dormant	1739.380091	3203.316765	2617.742096	-0.882693337	0.142744099	-6.183746613	6.26E-10	2.76E-08
PDE4DIP	Activated	Dormant	15909.59163	1111.367904	7030.657393	3.839634278	0.621211908	6.180876809	6.37E-10	2.80E-08
LOC0000005557	Activated	Dormant	309.1013034	111.0144771	190.2492076	1.469242836	0.237734988	6.180170816	6.40E-10	2.81E-08
NAPB	Activated	Dormant	404.428222	989.0366869	755.1933009	-1.282826345	0.207648141	-6.177885058	6.50E-10	2.84E-08
CDK3	Activated	Dormant	254.4792374	797.7180884	580.422548	-1.638392983	0.265390692	-6.173513365	6.68E-10	2.91E-08
CRIP2	Activated	Dormant	3677.948283	9647.417729	7259.629951	-1.391029155	0.225351372	-6.172712155	6.71E-10	2.91E-08
PLEKHG5	Activated	Dormant	1583.926818	4184.59208	3144.325975	-1.400354758	0.227093022	-6.166436762	6.98E-10	3.02E-08
CUNHXORF57	Activated	Dormant	471.1143479	56.54359922	222.3718987	3.056395398	0.49656707	6.155050509	7.51E-10	3.23E-08
TPX2	Activated	Dormant	3201.271152	302.3217061	1461.901484	3.405322439	0.554599206	6.140150227	8.24E-10	3.54E-08
ZNF827	Activated	Dormant	567.7409903	227.204333	363.4189959	1.318094922	0.214683481	6.139712837	8.27E-10	3.54E-08
FBXL6	Activated	Dormant	491.2393957	1088.857074	849.8100025	-1.150433016	0.187556744	-6.13378644	8.58E-10	3.66E-08
MFSD12	Activated	Dormant	641.098753	1281.337858	1025.242216	-0.998555663	0.162895549	-6.130036516	8.79E-10	3.73E-08
LOC0000005108	Activated	Dormant	261.5228678	30.92348362	123.1632373	3.090486885	0.504180719	6.129720493	8.80E-10	3.73E-08
TADA2A	Activated	Dormant	723.4561821	411.4357131	536.2439007	0.809103305	0.132073608	6.126154311	9.00E-10	3.81E-08
GEMIN7	Activated	Dormant	263.7858244	456.4234286	379.3683869	-0.786140357	0.12835345	-6.124808924	9.08E-10	3.82E-08
SNRNP70	Activated	Dormant	2778.079493	6287.233624	4883.571972	-1.179447004	0.193008307	-6.110861362	9.91E-10	4.15E-08
SACS	Activated	Dormant	3411.136627	1099.809498	2024.340349	1.633404483	0.267304829	6.110643387	9.92E-10	4.15E-08
ZNF518B	Activated	Dormant	962.9478358	346.2242294	592.913672	1.475170519	0.241500744	6.108347717	1.01E-09	4.20E-08
MPND	Activated	Dormant	354.4780866	904.1089947	684.2566315	-1.345888571	0.220415977	-6.106129819	1.02E-09	4.25E-08
RSPH3	Activated	Dormant	170.0483704	409.4775067	313.7058522	-1.270158841	0.208457206	-6.093139531	1.11E-09	4.59E-08
IRF3	Activated	Dormant	1366.689121	2708.82505	2171.970678	-0.987815777	0.162579571	-6.075891157	1.23E-09	5.10E-08
FAM193B	Activated	Dormant	918.4929945	1788.550372	1440.527421	-0.957969601	0.157724464	-6.073690634	1.25E-09	5.14E-08
TEN1	Activated	Dormant	179.8771575	329.4682575	269.6318175	-0.858553022	0.141363114	-6.073387888	1.25E-09	5.14E-08
DNM1L	Activated	Dormant	2920.836921	1585.960573	2119.911113	0.880106799	0.145196329	6.061494828	1.35E-09	5.52E-08
ITGB6	Activated	Dormant	193.9931428	0	77.59725714	9.97545835	1.649131903	6.048914786	1.46E-09	5.95E-08
BTBD9	Activated	Dormant	1422.67173	680.0665516	977.108623	1.062830895	0.17582236	6.044913138	1.49E-09	6.08E-08
EXOC3	Activated	Dormant	3360.459945	5133.937828	4424.546675	-0.611480086	0.101182713	-6.043325644	1.51E-09	6.11E-08
TRPM4	Activated	Dormant	582.0583219	1382.558921	1062.358682	-1.246010364	0.206180546	-6.043297438	1.51E-09	6.11E-08
SEMA3B	Activated	Dormant	1185.254273	5981.553583	4063.033859	-2.334311489	0.38655536	-6.0387508	1.55E-09	6.26E-08
USP21	Activated	Dormant	575.8631986	923.7808665	784.6137994	-0.682405305	0.113014609	-6.038204372	1.56E-09	6.26E-08
PHRF1	Activated	Dormant	2033.448418	4243.316486	3359.369259	-1.061741384	0.176094593	-6.029380939	1.65E-09	6.59E-08
EXD3	Activated	Dormant	295.6934986	873.02161	642.0903655	-1.554875513	0.258156084	-6.023005487	1.71E-09	6.84E-08
PLEKHA4	Activated	Dormant	837.4747665	2421.804808	1788.072791	-1.529949426	0.254126764	-6.020418317	1.74E-09	6.93E-08
SIPA1	Activated	Dormant	1133.653757	3258.690359	2408.675718	-1.522684389	0.253084038	-6.016516888	1.78E-09	7.06E-08
SOX13	Activated	Dormant	879.5521849	3577.115779	2498.090341	-2.022513481	0.336165243	-6.016426508	1.78E-09	7.06E-08
DOK3	Activated	Dormant	87.23242009	443.0577913	300.7276428	-2.3283514	0.387223331	-6.012941923	1.82E-09	7.19E-08
NDUFB4	Activated	Dormant	932.457468	487.655711	665.5764138	0.93448465	0.155452853	6.011370201	1.84E-09	7.24E-08
DCAF4	Activated	Dormant	728.5548432	1171.962574	994.5994818	-0.689320674	0.114725478	-6.008435851	1.87E-09	7.35E-08
ATP10D	Activated	Dormant	1157.87968	687.3895028	875.5855737	0.749216724	0.124714571	6.0074514	1.88E-09	7.37E-08
EXOSC7	Activated	Dormant	6562.125827	25812.17216	18112.15362	-1.975638671	0.328972106	-6.005489936	1.91E-09	7.44E-08
DOK5	Activated	Dormant	1669.748349	403.9045225	910.2420532	2.047792975	0.341024618	6.004824476	1.92E-09	7.45E-08
NDOR1	Activated	Dormant	616.9359342	1439.119196	1110.245891	-1.224337502	0.203910534	-6.004287643	1.92E-09	7.45E-08
ANTXR2	Activated	Dormant	3271.545849	6220.337781	5040.821008	-0.927015916	0.154464859	-6.001468059	1.96E-09	7.56E-08
NRXN1	Activated	Dormant	318.5941217	30.14254583	145.5231762	3.40623747	0.56852134	5.991397735	2.08E-09	8.02E-08
LOC0000004090	Activated	Dormant	2707.997455	1169.67865	1785.006172	1.212150224	0.202523157	5.985242601	2.16E-09	8.30E-08
CARD10	Activated	Dormant	609.969547	3304.317684	2226.578429	-2.435230881	0.40701165	-5.983196994	2.19E-09	8.38E-08
PAOX	Activated	Dormant	849.2249358	1737.329014	1382.087383	-1.029522759	0.172097536	-5.982205105	2.20E-09	8.41E-08
MED13	Activated	Dormant	2417.407458	518.315063	1277.952021	2.222543856	0.371579545	5.981340697	2.21E-09	8.43E-08
RASA3	Activated	Dormant	2062.284441	6362.80218	4642.595084	-1.624252609	0.271621385	-5.979840691	2.23E-09	8.48E-08
MRPS15	Activated	Dormant	1234.656804	689.5028456	907.5644291	0.839389547	0.140512147	5.973786341	2.32E-09	8.78E-08
HRAS	Activated	Dormant	483.6227378	903.5886517	735.6022862	-0.906789914	0.151830395	-5.972387241	2.34E-09	8.83E-08
ANKRD13D	Activated	Dormant	885.9705471	2047.136689	1582.670232	-1.206718764	0.202201339	-5.967906898	2.40E-09	9.02E-08
SCARF1	Activated	Dormant	559.8596603	2181.065759	1532.583319	-1.959053134	0.32826718	-5.967861707	2.40E-09	9.02E-08
PDHA1	Activated	Dormant	3974.5354	1528.283303	2506.784142	1.37942426	0.231161557	5.967360139	2.41E-09	9.03E-08
HPS1	Activated	Dormant	519.7557917	1310.515961	994.2118932	-1.330528362	0.222984774	-5.966902297	2.42E-09	9.03E-08
CREBZF	Activated	Dormant	1916.072039	3154.841436	2659.333677	-0.718917015	0.120570242	-5.962640542	2.48E-09	9.24E-08
ROBO1	Activated	Dormant	3005.428833	430.2398464	1460.315441	2.804508169	0.470435542	5.961514211	2.50E-09	9.28E-08
NAXD	Activated	Dormant	1478.512271	2642.93496	2177.165884	-0.836410688	0.140373207	-5.958478174	2.55E-09	9.42E-08
CTDP1	Activated	Dormant	1899.997855	3146.693035	2648.014963	-0.728716632	0.122603968	-5.943662726	2.79E-09	1.03E-07
SLC16A10	Activated	Dormant	582.5770734	161.7419917	330.0760244	1.846638297	0.311215111	5.933639569	2.96E-09	1.09E-07
ZNF543	Activated	Dormant	133.3455901	62.2960595	90.71587175	1.093265574	0.1842695	5.932970872	2.98E-09	1.09E-07
AMT	Activated	Dormant	427.9199964	1107.637509	835.7505037	-1.365843694	0.230306812	-5.930539711	3.02E-09	1.11E-07
FAM193A	Activated	Dormant	1167.32656	2345.959748	1874.506472	-1.00537821	0.169621172	-5.927197651	3.08E-09	1.12E-07
ADCY4	Activated	Dormant	439.4133983	1749.788875	1225.638684	-1.989698256	0.335735957	-5.926378191	3.10E-09	1.13E-07
ASXL3	Activated	Dormant	158.4650423	21.32615803	76.18171176	2.906704802	0.490675784	5.92388069	3.14E-09	1.14E-07
RNF31	Activated	Dormant	967.3033824	2104.463435	1649.599414	-1.117733582	0.188808874	-5.919920818	3.22E-09	1.17E-07
SPTBN5	Activated	Dormant	123.1807704	423.8745673	303.5970485	-1.78093406	0.301078244	-5.915186814	3.31E-09	1.20E-07
RPUSD3	Activated	Dormant	856.5160059	1431.885783	1201.737872	-0.737231569	0.12465518	-5.914167134	3.34E-09	1.20E-07
STRN3	Activated	Dormant	1423.056241	564.0345222	907.6432097	1.334625961	0.225720556	5.912735572	3.36E-09	1.21E-07
MYEF2	Activated	Dormant	636.6561162	219.886071	386.5940891	1.53852942	0.26027657	5.911132985	3.40E-09	1.22E-07
DYM	Activated	Dormant	1679.883449	631.0403917	1050.577614	1.411086137	0.238930463	5.905844412	3.51E-09	1.25E-07
FAR1	Activated	Dormant	691.913753	174.8645916	381.6842562	1.986071333	0.336297223	5.905702452	3.51E-09	1.25E-07
LOC0000005775	Activated	Dormant	3.453343934	194.8380196	118.2841493	-5.771798296	0.977695203	-5.903474085	3.56E-09	1.26E-07
SHKBP1	Activated	Dormant	1550.555166	2906.843214	2364.327995	-0.908010258	0.153956234	-5.897846659	3.68E-09	1.30E-07
ATP5F1C	Activated	Dormant	4278.851115	2237.246557	3053.88838	0.935306499	0.158661332	5.894987072	3.75E-09	1.32E-07
FBF1	Activated	Dormant	558.3615432	1173.1051	927.2076771	-1.070142766	0.181592893	-5.893087257	3.79E-09	1.34E-07
CKAP5	Activated	Dormant	4115.908516	2068.520519	2887.475718	0.991673034	0.168437618	5.887479559	3.92E-09	1.38E-07
SOX6	Activated	Dormant	373.361177	23.90265552	163.6860641	3.961113215	0.673306441	5.88307637	4.03E-09	1.41E-07
HSPA12B	Activated	Dormant	2299.104105	5324.354076	4114.254088	-1.211121225	0.205873923	-5.882829679	4.03E-09	1.41E-07
IRS1	Activated	Dormant	4571.760812	1585.104636	2779.767106	1.527379174	0.259966329	5.875296153	4.22E-09	1.47E-07
LOC0000005586	Activated	Dormant	1152.596017	272.7275126	624.6749145	2.07977542	0.354333814	5.869536966	4.37E-09	1.52E-07
CD40	Activated	Dormant	133.6036306	351.1635701	264.1395943	-1.378644371	0.234986815	-5.866900969	4.44E-09	1.54E-07
IPO7	Activated	Dormant	5537.552838	2122.574427	3488.565792	1.383246509	0.236098325	5.858773063	4.66E-09	1.61E-07
APBB1IP	Activated	Dormant	705.2306571	2124.979945	1557.08023	-1.588557259	0.271826719	-5.84400704	5.10E-09	1.76E-07
ADCY6	Activated	Dormant	2579.09509	5119.702503	4103.459538	-0.988558827	0.169492676	-5.832457469	5.46E-09	1.88E-07
SSBP4	Activated	Dormant	1654.961312	3744.499745	2908.684372	-1.176461859	0.201726428	-5.83196693	5.48E-09	1.88E-07
SETD6	Activated	Dormant	472.6515876	929.181249	746.5693844	-0.975594693	0.167710637	-5.817130673	5.99E-09	2.05E-07
MAP3K12	Activated	Dormant	913.1748304	1655.073837	1358.314234	-0.853070936	0.146714486	-5.814496991	6.08E-09	2.08E-07
C2CD3	Activated	Dormant	948.4461127	467.7881835	660.0513552	1.016352992	0.175000048	5.807729805	6.33E-09	2.16E-07
CASK	Activated	Dormant	1846.180363	670.9317281	1141.031182	1.459492281	0.251353221	5.806538996	6.38E-09	2.16E-07
DUS3L	Activated	Dormant	376.9070766	740.7448929	595.2097664	-0.980334111	0.168963698	-5.802039858	6.55E-09	2.22E-07
NDST2	Activated	Dormant	1792.858851	3176.009579	2622.749288	-0.823449199	0.141967429	-5.800268453	6.62E-09	2.24E-07
TJP1	Activated	Dormant	5594.418561	2686.385564	3849.598763	1.058189654	0.182476982	5.799030883	6.67E-09	2.25E-07
PIK3C2A	Activated	Dormant	1018.911217	249.0122009	556.9718073	2.034278685	0.351001935	5.795633811	6.81E-09	2.29E-07
SH3TC1	Activated	Dormant	266.0770486	1149.407441	796.0752842	-2.105825983	0.363500005	-5.793193818	6.91E-09	2.31E-07
CLDN5	Activated	Dormant	2369.41783	16220.24728	10679.9155	-2.774743488	0.479120034	-5.791332631	6.98E-09	2.33E-07
LOC0000002674	Activated	Dormant	49.64148045	0.184714823	19.96742107	7.359920959	1.27127303	5.789410132	7.06E-09	2.35E-07
ASCC3	Activated	Dormant	1723.318522	618.3312953	1060.326186	1.477944441	0.255366591	5.787540318	7.14E-09	2.38E-07
ASB5	Activated	Dormant	1567.06679	143.9185817	713.1778649	3.445822454	0.595856825	5.782970521	7.34E-09	2.43E-07
NFATC3	Activated	Dormant	1807.049312	961.274357	1299.584339	0.911962645	0.157713584	5.782397557	7.36E-09	2.44E-07
USP13	Activated	Dormant	3193.223467	348.6896441	1486.503173	3.195854477	0.553067501	5.778416684	7.54E-09	2.49E-07
ATP5PB	Activated	Dormant	6175.845323	3090.655504	4324.731432	0.998441848	0.17296543	5.772493642	7.81E-09	2.57E-07
MYOZ3	Activated	Dormant	4049.704897	143.5080709	1705.986801	4.819524834	0.835889313	5.765745249	8.13E-09	2.67E-07
RBMX2	Activated	Dormant	398.9857319	714.0004719	587.9945759	-0.842524431	0.146129658	-5.765595031	8.14E-09	2.67E-07
UTP20	Activated	Dormant	1360.077534	552.6519253	875.6221687	1.29727104	0.225089769	5.763349635	8.25E-09	2.69E-07
PTCH2	Activated	Dormant	430.1290023	1429.843264	1029.95756	-1.729351951	0.30006257	-5.763304472	8.25E-09	2.69E-07
NRIP1	Activated	Dormant	1679.547966	709.8394067	1097.72283	1.242707528	0.215720974	5.760717225	8.38E-09	2.72E-07
BRF1	Activated	Dormant	1388.854266	3449.243268	2625.087667	-1.311584387	0.227713417	-5.759802848	8.42E-09	2.73E-07
ADAP1	Activated	Dormant	1116.789307	1841.327652	1551.512314	-0.723765333	0.125710677	-5.757389526	8.54E-09	2.76E-07
ATP11B	Activated	Dormant	4364.311247	1554.760762	2678.580956	1.488984512	0.258689749	5.755869787	8.62E-09	2.78E-07
ASB6	Activated	Dormant	316.4628443	644.9192478	513.5366864	-1.028989281	0.178840933	-5.753656417	8.73E-09	2.81E-07
BCL7C	Activated	Dormant	1144.507585	2548.569861	1986.944951	-1.153841388	0.200895983	-5.743476641	9.28E-09	2.97E-07
SYT4	Activated	Dormant	1.683048194	94.45020294	57.34334104	-5.680381743	0.989046087	-5.743293278	9.29E-09	2.97E-07
CAVIN4	Activated	Dormant	371.8912512	17.34583694	159.1640026	4.430122203	0.77172908	5.7405148	9.44E-09	3.02E-07
ANXA3	Activated	Dormant	570.5370017	1066.9975	868.4133008	-0.901301063	0.157061701	-5.738515859	9.55E-09	3.04E-07
CDK14	Activated	Dormant	866.84919	149.1083701	436.2046981	2.542188204	0.443296621	5.734733994	9.77E-09	3.11E-07
KLHDC4	Activated	Dormant	534.9653686	1066.119327	853.6577438	-0.99528956	0.173636709	-5.732022701	9.92E-09	3.15E-07
ZNF713	Activated	Dormant	200.2313994	79.42645466	127.7484325	1.34056154	0.233948421	5.730158523	1.00E-08	3.18E-07
HS3ST3A1	Activated	Dormant	412.40895	55.23612312	198.1052539	2.894872251	0.505958376	5.721562061	1.06E-08	3.33E-07
IL17RA	Activated	Dormant	1326.68666	2366.966606	1950.854627	-0.834488399	0.1459228	-5.718697842	1.07E-08	3.38E-07
WDR60	Activated	Dormant	574.7370066	1163.742611	928.1403691	-1.01606395	0.177712536	-5.717457926	1.08E-08	3.40E-07
ATXN10	Activated	Dormant	3983.005109	2582.150543	3142.492369	0.624143241	0.109270964	5.711885546	1.12E-08	3.50E-07
NOSIP	Activated	Dormant	880.2396519	1763.997356	1410.494274	-1.001495189	0.175337584	-5.711811282	1.12E-08	3.50E-07
RHBDF1	Activated	Dormant	1812.265423	5301.41002	3905.752181	-1.547333453	0.270984392	-5.710046412	1.13E-08	3.52E-07
LOC0000006244	Activated	Dormant	165.324703	453.0828333	337.9795812	-1.444617583	0.253135272	-5.706899596	1.15E-08	3.58E-07
TMED10	Activated	Dormant	14798.51339	7965.725346	10698.84057	0.893317849	0.156552829	5.706175051	1.16E-08	3.59E-07
ZNF496	Activated	Dormant	496.5888866	235.9780881	340.2224075	1.071849102	0.18814809	5.69683754	1.22E-08	3.78E-07
YBX1	Activated	Dormant	8771.56139	4428.723097	6165.858414	0.985481424	0.173038498	5.695157064	1.23E-08	3.81E-07
UBE2N	Activated	Dormant	2698.69202	1146.563506	1767.414912	1.23421161	0.216757342	5.693978329	1.24E-08	3.83E-07
NUDT14	Activated	Dormant	370.1233802	1132.802898	827.7310909	-1.610186037	0.283500544	-5.679657662	1.35E-08	4.15E-07
RTEL1	Activated	Dormant	496.5817429	803.6703887	680.8349304	-0.695181085	0.122434763	-5.677971405	1.36E-08	4.18E-07
ARAP3	Activated	Dormant	1465.552287	5006.070793	3589.863391	-1.771048168	0.311957438	-5.67721091	1.37E-08	4.19E-07
DDX59	Activated	Dormant	562.6718554	885.9965413	756.6666669	-0.653230803	0.115079322	-5.676352558	1.38E-08	4.20E-07
MIER2	Activated	Dormant	1146.767958	2091.399991	1713.547178	-0.868767595	0.153091154	-5.674838635	1.39E-08	4.23E-07
LY6G5B	Activated	Dormant	26.42862169	109.2556268	76.12482477	-1.98861225	0.350765275	-5.669353239	1.43E-08	4.36E-07
JPH1	Activated	Dormant	1163.40684	165.2862863	564.5345077	2.816598837	0.497098184	5.666081526	1.46E-08	4.43E-07
COASY	Activated	Dormant	446.3879705	739.2847405	622.1260325	-0.732604189	0.129455093	-5.659137648	1.52E-08	4.60E-07
MUTYH	Activated	Dormant	428.4241596	909.9582717	717.3446269	-1.081445946	0.191186039	-5.656511084	1.54E-08	4.66E-07
HMG20A	Activated	Dormant	726.4217178	398.951659	529.9396826	0.866907478	0.15330355	5.654842824	1.56E-08	4.69E-07
MAPK11	Activated	Dormant	122.8240404	546.8585551	377.2447492	-2.139734818	0.37839519	-5.654762208	1.56E-08	4.69E-07
MAP3K11	Activated	Dormant	1511.526674	3879.603943	2932.373035	-1.358623313	0.240296795	-5.653938557	1.57E-08	4.70E-07
AFF4	Activated	Dormant	4370.60333	2187.750613	3060.8917	0.999077766	0.176710225	5.653763188	1.57E-08	4.70E-07
MDH1	Activated	Dormant	5925.440342	3329.988395	4368.169174	0.831538542	0.14721939	5.648294998	1.62E-08	4.84E-07
ARFRP1	Activated	Dormant	976.3747595	1711.504547	1417.452632	-0.807368511	0.142976123	-5.6468765	1.63E-08	4.87E-07
LOC0000000238	Activated	Dormant	453.7651797	137.9803668	264.2942919	1.714779802	0.304229463	5.636468561	1.74E-08	5.16E-07
CLCN7	Activated	Dormant	772.7845593	3815.445835	2598.381325	-2.302618079	0.408746152	-5.63336944	1.77E-08	5.24E-07
MROH1	Activated	Dormant	2668.152287	5673.905734	4471.604355	-1.088942653	0.193343563	-5.632163986	1.78E-08	5.26E-07
CMTR1	Activated	Dormant	2066.476417	4632.685492	3606.201862	-1.163927706	0.206807334	-5.628077503	1.82E-08	5.38E-07
MEIKIN	Activated	Dormant	163.5360091	19.21174596	76.94145121	3.088886473	0.549551265	5.620743083	1.90E-08	5.60E-07
IQANK1	Activated	Dormant	46.16420432	326.187709	214.1783072	-2.800823953	0.498485424	-5.618667704	1.92E-08	5.65E-07
PALM2	Activated	Dormant	165.2336721	20.71417889	78.52197617	3.006613094	0.53536755	5.615979323	1.95E-08	5.73E-07
CCDC9	Activated	Dormant	901.935684	1756.573245	1414.718221	-0.958942421	0.170849734	-5.612782649	1.99E-08	5.82E-07
SH3KBP1	Activated	Dormant	3697.841736	1521.323468	2391.930775	1.280661166	0.228414117	5.606751381	2.06E-08	6.02E-07
CACUL1	Activated	Dormant	1830.173531	1003.502183	1334.170722	0.86794183	0.154917974	5.602589614	2.11E-08	6.15E-07
LMBR1	Activated	Dormant	472.8486131	901.6546332	730.1322251	-0.926161934	0.165438158	-5.598236489	2.17E-08	6.29E-07
DCUN1D3	Activated	Dormant	756.5643327	511.5016901	609.5267472	0.562947508	0.100569915	5.597573686	2.17E-08	6.29E-07
SLC7A8	Activated	Dormant	450.439827	48.97617265	209.5616344	3.203360426	0.572279095	5.597549265	2.17E-08	6.29E-07
TBC1D4	Activated	Dormant	1454.807378	416.8275433	832.0194773	1.805172011	0.322555608	5.596467601	2.19E-08	6.31E-07
MSANTD3-TMEFF1	Activated	Dormant	309.6977015	155.2116073	217.006045	0.997636313	0.178419219	5.591529414	2.25E-08	6.48E-07
ADAM33	Activated	Dormant	1052.223088	3830.264362	2719.047852	-1.863182489	0.333402919	-5.588380852	2.29E-08	6.59E-07
OGFOD2	Activated	Dormant	289.1532595	610.9743811	482.2459325	-1.074675737	0.192453875	-5.58406909	2.35E-08	6.74E-07
ATRN	Activated	Dormant	2845.073734	1725.149289	2173.119067	0.722150828	0.129351956	5.582836561	2.37E-08	6.76E-07
UBE4B	Activated	Dormant	2660.732162	1543.820184	1990.584975	0.783427867	0.14033471	5.582566619	2.37E-08	6.76E-07
SAR1B	Activated	Dormant	3148.487842	1522.426912	2172.851284	1.048737415	0.188126089	5.574651661	2.48E-08	7.06E-07
MPPED2	Activated	Dormant	853.5384269	206.1704314	465.1176296	2.049773959	0.367762042	5.573641986	2.49E-08	7.09E-07
TACR3	Activated	Dormant	120.4178116	2.50862756	49.67230118	5.59380667	1.00374241	5.572950404	2.50E-08	7.10E-07
VPS8	Activated	Dormant	961.2947608	675.3545813	789.7306531	0.506214004	0.09086115	5.571292062	2.53E-08	7.16E-07
RRNAD1	Activated	Dormant	281.8906847	563.4634871	450.8343661	-1.000917159	0.179695689	-5.570067723	2.55E-08	7.19E-07
TBL1XR1	Activated	Dormant	1228.667035	294.956208	668.440539	2.060001349	0.370047985	5.566849254	2.59E-08	7.31E-07
ATMIN	Activated	Dormant	1148.270296	783.2943873	929.284751	0.554433744	0.099645017	5.564088984	2.64E-08	7.41E-07
TTC23	Activated	Dormant	304.7206281	175.8673786	227.4086784	0.794440255	0.142793655	5.563554311	2.64E-08	7.42E-07
STARD4	Activated	Dormant	174.0109474	22.53620232	83.12610034	2.95273949	0.530916801	5.561586076	2.67E-08	7.48E-07
MYLK3	Activated	Dormant	1304.542436	68.58102242	562.9655879	4.251592611	0.764844428	5.558767844	2.72E-08	7.59E-07
CLTB	Activated	Dormant	2884.305094	5533.273359	4473.686053	-0.939377546	0.169082933	-5.555720658	2.76E-08	7.71E-07
AP5B1	Activated	Dormant	734.6392123	1402.000093	1135.05574	-0.930728711	0.167651698	-5.55156148	2.83E-08	7.88E-07
TMEM255A	Activated	Dormant	87.99656117	935.8864473	596.7304929	-3.406682893	0.614069068	-5.547719415	2.89E-08	8.03E-07
HOXD9	Activated	Dormant	160.1438004	586.4372591	415.9198756	-1.870728601	0.3376256	-5.54083754	3.01E-08	8.34E-07
WWC3	Activated	Dormant	1881.463799	926.9746721	1308.770323	1.019892447	0.18421859	5.536316655	3.09E-08	8.54E-07
CPSF4	Activated	Dormant	1070.280947	1784.577945	1498.859146	-0.740824911	0.133819466	-5.53600259	3.09E-08	8.54E-07
ITGA8	Activated	Dormant	378.7160727	62.49258456	188.9819798	2.595756502	0.469291617	5.531222819	3.18E-08	8.75E-07
ASXL1	Activated	Dormant	2325.796446	3875.979008	3255.905983	-0.736681734	0.133365905	-5.523763618	3.32E-08	9.11E-07
LOC0000006150	Activated	Dormant	137.6774881	47.8143982	83.75963414	1.50975257	0.273394724	5.522244717	3.35E-08	9.17E-07
IDE	Activated	Dormant	2196.809554	1166.877529	1578.850339	0.912914779	0.165414546	5.518951016	3.41E-08	9.33E-07
UBTD1	Activated	Dormant	532.163331	989.7176238	806.6959067	-0.89101389	0.161571451	-5.514674052	3.49E-08	9.54E-07
ATP2A2	Activated	Dormant	18836.51347	2778.488344	9201.698396	2.761247033	0.500828311	5.513360511	3.52E-08	9.59E-07
RALGPS2	Activated	Dormant	694.7341428	67.13415758	318.1741517	3.371322057	0.612014449	5.508566121	3.62E-08	9.83E-07
GNB3	Activated	Dormant	245.3934689	649.803652	488.0395788	-1.400946633	0.25444565	-5.505877717	3.67E-08	9.95E-07
GPR62	Activated	Dormant	30.99542783	153.9336277	104.7583478	-2.29248322	0.416379324	-5.505756618	3.68E-08	9.95E-07
RUFY3	Activated	Dormant	1300.821276	1951.982067	1691.517751	-0.581320848	0.105679626	-5.500784513	3.78E-08	1.02E-06
XPOT	Activated	Dormant	7095.947753	2781.483889	4507.269435	1.35089591	0.245599074	5.500411254	3.79E-08	1.02E-06
NUP155	Activated	Dormant	1226.681366	601.2470118	851.4207535	1.026335006	0.186734002	5.496240622	3.88E-08	1.04E-06
MSH5	Activated	Dormant	75.82578762	228.3646696	167.3491168	-1.572709641	0.286331005	-5.492627806	3.96E-08	1.06E-06
TXNRD3	Activated	Dormant	934.0496944	2385.667777	1805.020544	-1.350467476	0.246197803	-5.485294577	4.13E-08	1.11E-06
NECTIN2	Activated	Dormant	1381.739943	3128.868744	2430.017224	-1.178568957	0.214914289	-5.483902264	4.16E-08	1.11E-06
LOC0000000508	Activated	Dormant	437.1109655	83.49671064	224.9424126	2.383964898	0.4347214	5.483891283	4.16E-08	1.11E-06
SEMA4F	Activated	Dormant	326.3075987	650.1688495	520.6243492	-0.99563021	0.181611849	-5.482187512	4.20E-08	1.12E-06
QK	Activated	Dormant	2104.894224	730.8120955	1280.444947	1.527073453	0.278603018	5.481180589	4.22E-08	1.12E-06
RASL12	Activated	Dormant	432.1130275	981.2475007	761.5937114	-1.180788359	0.215719052	-5.473732375	4.41E-08	1.17E-06
PDZD8	Activated	Dormant	2669.206553	1786.13193	2139.361779	0.57967461	0.105972921	5.470025778	4.50E-08	1.19E-06
DHX58	Activated	Dormant	74.91091214	1655.899249	1023.503914	-4.461025404	0.815570947	-5.469818927	4.50E-08	1.19E-06
IFT172	Activated	Dormant	900.2363128	2223.609364	1694.260144	-1.302123435	0.238158808	-5.467458642	4.57E-08	1.20E-06
ROR1	Activated	Dormant	765.275961	148.2183292	395.0413819	2.370976725	0.434099574	5.461826888	4.71E-08	1.24E-06
BRD1	Activated	Dormant	1466.445846	2171.623481	1889.552427	-0.567444709	0.103921218	-5.460335444	4.75E-08	1.25E-06
FOXC1	Activated	Dormant	267.3520191	836.7681301	609.0016857	-1.642282142	0.300875877	-5.458337697	4.81E-08	1.26E-06
FGF12	Activated	Dormant	434.1756894	90.14641767	227.7581264	2.269905855	0.416037839	5.45600819	4.87E-08	1.27E-06
COL8A1	Activated	Dormant	16373.09008	5135.696926	9630.654187	1.672718008	0.306726691	5.453447836	4.94E-08	1.29E-06
PEX16	Activated	Dormant	892.3628583	1760.994879	1413.542071	-0.982152697	0.180119964	-5.452769779	4.96E-08	1.29E-06
PLPP2	Activated	Dormant	685.7820859	1566.253928	1214.065191	-1.19284595	0.218878556	-5.449807284	5.04E-08	1.31E-06
FAM110D	Activated	Dormant	248.4371595	1221.583358	832.3248789	-2.293177224	0.420830415	-5.449171781	5.06E-08	1.31E-06
GPT2	Activated	Dormant	1761.809657	417.0316194	954.9428345	2.0784628	0.381528227	5.44773008	5.10E-08	1.32E-06
KIF7	Activated	Dormant	2046.584496	4481.96284	3507.811502	-1.130223404	0.207595644	-5.444350293	5.20E-08	1.34E-06
PRPF8	Activated	Dormant	10473.60685	6491.921745	8084.595786	0.689692987	0.126710629	5.443055506	5.24E-08	1.35E-06
SLC39A9	Activated	Dormant	3299.214431	1649.54293	2309.411531	0.999673365	0.183683912	5.442356689	5.26E-08	1.35E-06
FAM214B	Activated	Dormant	238.1127473	555.2421973	428.3904173	-1.213587425	0.223042326	-5.441063348	5.30E-08	1.36E-06
COMMD5	Activated	Dormant	572.1740197	984.6765428	819.6755336	-0.779682523	0.143379433	-5.437896524	5.39E-08	1.38E-06
PTDSS2	Activated	Dormant	1096.611347	2389.209053	1872.169971	-1.121337591	0.206229243	-5.437335524	5.41E-08	1.38E-06
DERL1	Activated	Dormant	3601.587252	2162.904631	2738.37768	0.73464701	0.13515377	5.43563831	5.46E-08	1.39E-06
DLL1	Activated	Dormant	536.5867494	1751.663551	1265.63283	-1.704380631	0.313764172	-5.432043492	5.57E-08	1.42E-06
ZBTB37	Activated	Dormant	102.2961065	19.200588	52.43879539	2.433701344	0.448106149	5.431082237	5.60E-08	1.43E-06
POLR3B	Activated	Dormant	1315.72727	735.8379683	967.7936888	0.840051433	0.154714619	5.429683609	5.65E-08	1.43E-06
LOC0000005636	Activated	Dormant	394.7737326	134.1776966	238.416111	1.557153734	0.287063574	5.424421191	5.81E-08	1.47E-06
LOC0000004889	Activated	Dormant	1156.4121	709.5800963	888.3128979	0.703259055	0.12966456	5.42367982	5.84E-08	1.48E-06
ARG2	Activated	Dormant	153.3939538	15.44104889	70.62221086	3.30463447	0.609460014	5.422233439	5.89E-08	1.49E-06
REM2	Activated	Dormant	18.95357658	78.61451474	54.75013947	-1.995187336	0.368134279	-5.419727116	5.97E-08	1.50E-06
SIVA1	Activated	Dormant	554.6206116	1012.239326	829.1918404	-0.867745942	0.160150784	-5.418305925	6.02E-08	1.51E-06
MSX1	Activated	Dormant	385.0775298	3192.510819	2069.537503	-3.051019695	0.563265415	-5.416664358	6.07E-08	1.52E-06
TNFRSF25	Activated	Dormant	214.4126785	1006.27985	689.5329812	-2.224486526	0.410785438	-5.415202971	6.12E-08	1.53E-06
TACC2	Activated	Dormant	1239.744442	53.11098837	527.7643699	4.544019607	0.839513825	5.412679903	6.21E-08	1.55E-06
IL17RE	Activated	Dormant	73.26274377	704.776729	452.1711349	-3.255167077	0.601444374	-5.412249607	6.22E-08	1.55E-06
SLC4A7	Activated	Dormant	2176.085304	727.5865352	1306.986043	1.579994729	0.291987853	5.411165962	6.26E-08	1.56E-06
PQLC1	Activated	Dormant	1158.233669	1984.27092	1653.85602	-0.779656057	0.144113232	-5.410024103	6.30E-08	1.57E-06
MX1	Activated	Dormant	385.9135533	21016.0637	12764.00364	-5.766353111	1.066214508	-5.408248591	6.36E-08	1.58E-06
KHNYN	Activated	Dormant	1766.099668	3460.237115	2782.582136	-0.968837224	0.179273519	-5.404240557	6.51E-08	1.61E-06
11-Sep	Activated	Dormant	3085.993802	820.7636929	1726.855736	1.910914879	0.353678371	5.40297354	6.55E-08	1.62E-06
CTSO	Activated	Dormant	1071.594076	729.5155917	866.3469854	0.553420478	0.102430382	5.402893818	6.56E-08	1.62E-06
SGSM2	Activated	Dormant	2533.085546	3935.933903	3374.79456	-0.634125606	0.117394181	-5.401678361	6.60E-08	1.63E-06
KIAA2022	Activated	Dormant	79.38202196	16.24041286	41.4970565	2.311765947	0.428199758	5.398802556	6.71E-08	1.65E-06
PBRM1	Activated	Dormant	2217.440661	1268.575132	1648.121343	0.805427606	0.149213542	5.39781843	6.75E-08	1.66E-06
AKR1E1	Activated	Dormant	310.6195678	914.6287429	673.0250729	-1.552296993	0.287604578	-5.397330609	6.76E-08	1.66E-06
IFFO1	Activated	Dormant	303.5093471	1330.696164	919.8214372	-2.127626254	0.394496493	-5.393270389	6.92E-08	1.69E-06
HDHD2	Activated	Dormant	1545.404035	961.2727346	1194.925255	0.68544508	0.127132501	5.391580238	6.98E-08	1.70E-06
ADAM15	Activated	Dormant	2572.521559	7877.721343	5755.64143	-1.613822264	0.299332391	-5.391405373	6.99E-08	1.70E-06
COPS4	Activated	Dormant	3614.561103	1783.654764	2516.0173	1.018520987	0.188983759	5.389463057	7.07E-08	1.72E-06
OMD	Activated	Dormant	8651.578937	3114.424057	5329.286009	1.473997032	0.273835468	5.382783468	7.33E-08	1.78E-06
TBX18	Activated	Dormant	120.3970659	387.3671602	280.5791225	-1.670418605	0.310343835	-5.382477156	7.35E-08	1.78E-06
LOC0000005610	Activated	Dormant	299.7268265	149.2995858	209.4704821	1.006125035	0.186962576	5.381424747	7.39E-08	1.79E-06
DPP4	Activated	Dormant	82.37526126	727.5532251	469.4820396	-3.134027886	0.582403334	-5.381198393	7.40E-08	1.79E-06
PTPN23	Activated	Dormant	1889.285573	5188.266603	3868.674191	-1.457323916	0.270871298	-5.38013414	7.44E-08	1.79E-06
CORO7	Activated	Dormant	511.4102474	2117.926496	1475.319996	-2.047917359	0.380720839	-5.37905244	7.49E-08	1.80E-06
EML4	Activated	Dormant	1334.630872	369.1826886	755.3619621	1.854358268	0.345031992	5.374453125	7.68E-08	1.84E-06
GHDC	Activated	Dormant	326.8612727	819.4725983	622.4280681	-1.317158632	0.245091143	-5.374158434	7.69E-08	1.84E-06
UQCRFS1	Activated	Dormant	5239.902783	1943.908263	3262.306071	1.430679335	0.266228689	5.373873654	7.71E-08	1.84E-06
LOC0000006055	Activated	Dormant	648.2499013	270.6146759	421.668766	1.262924439	0.23507987	5.372320651	7.77E-08	1.86E-06
LOC0000006629	Activated	Dormant	2118.211739	3567.73898	2987.928084	-0.753378508	0.140244175	-5.371905878	7.79E-08	1.86E-06
ZNF516	Activated	Dormant	1307.31882	727.5433618	959.4535453	0.845944316	0.157609576	5.367340843	7.99E-08	1.90E-06
E4F1	Activated	Dormant	678.8101578	1341.749253	1076.573615	-0.985913129	0.183825324	-5.36331506	8.17E-08	1.94E-06
TRAF7	Activated	Dormant	1978.589278	3311.77435	2778.500321	-0.743869193	0.138736044	-5.361758712	8.24E-08	1.95E-06
TBC1D30	Activated	Dormant	81.53903444	232.3658024	172.0350952	-1.488593493	0.27764108	-5.361575071	8.25E-08	1.95E-06
DENND4A	Activated	Dormant	1628.95798	854.4985707	1164.282334	0.931534393	0.173818277	5.359243042	8.36E-08	1.97E-06
LOC0000005282	Activated	Dormant	35.61493021	99.56224314	73.98331797	-1.4815883	0.276530461	-5.357776119	8.43E-08	1.99E-06
MOGAT1	Activated	Dormant	440.2294085	35.52986544	197.4096827	3.636457874	0.678861117	5.356703726	8.48E-08	1.99E-06
LOC0000003708	Activated	Dormant	8.269682282	112.2046366	70.6306549	-3.719000352	0.694666243	-5.353650605	8.62E-08	2.02E-06
DLEC1	Activated	Dormant	116.8823022	522.6297728	360.3307846	-2.166778534	0.405137775	-5.348251052	8.88E-08	2.08E-06
RPL18	Activated	Dormant	15292.32596	27084.48859	22367.62354	-0.824802953	0.154219315	-5.34824677	8.88E-08	2.08E-06
TRIM3	Activated	Dormant	805.3315923	1975.304611	1507.315403	-1.294265782	0.242057188	-5.346942151	8.95E-08	2.09E-06
SLC52A1	Activated	Dormant	1035.354646	1985.246292	1605.289634	-0.939919038	0.175840246	-5.345300959	9.03E-08	2.10E-06
HELLS	Activated	Dormant	1185.989416	141.1106591	559.0621618	3.071442972	0.574818559	5.343326035	9.13E-08	2.12E-06
LOC0000005930	Activated	Dormant	12781.2453	6894.214285	9249.02669	0.890317388	0.166634727	5.342928235	9.15E-08	2.12E-06
PARP10	Activated	Dormant	482.0738275	2556.479769	1726.717392	-2.404590464	0.450131359	-5.341974995	9.19E-08	2.13E-06
SKIL	Activated	Dormant	556.7129803	132.0290784	301.9026391	2.077609253	0.389003319	5.340852258	9.25E-08	2.14E-06
DCTN4	Activated	Dormant	2769.44631	2070.547262	2350.106881	0.419740805	0.078631159	5.338097657	9.39E-08	2.17E-06
MBD5	Activated	Dormant	622.5735709	252.9206956	400.7818458	1.302472549	0.244058225	5.336728769	9.46E-08	2.18E-06
SSNA1	Activated	Dormant	703.1036688	1180.484852	989.532379	-0.750215896	0.140607696	-5.33552514	9.53E-08	2.19E-06
LGR4	Activated	Dormant	1228.839629	503.6616008	793.732812	1.28728852	0.241355508	5.333578382	9.63E-08	2.21E-06
OAS2	Activated	Dormant	344.7430027	2148.587806	1427.049884	-2.63879514	0.495148221	-5.329303487	9.86E-08	2.26E-06
DALRD3	Activated	Dormant	481.817373	1119.819134	864.6184295	-1.220274379	0.228980546	-5.329161803	9.87E-08	2.26E-06
LOC0000005876	Activated	Dormant	249.3801509	83.14409527	149.6385175	1.591871796	0.298722495	5.328931782	9.88E-08	2.26E-06
HSPA9	Activated	Dormant	9093.667614	4311.354573	6224.279789	1.076342394	0.202041063	5.32734474	9.97E-08	2.27E-06
SLC26A10	Activated	Dormant	71.21656235	302.5609171	210.0231752	-2.067057821	0.388277946	-5.323654984	1.02E-07	2.32E-06
FMOD	Activated	Dormant	33947.70832	11054.29245	20211.6588	1.618728536	0.304285349	5.319771527	1.04E-07	2.36E-06
APRT	Activated	Dormant	879.451191	1485.523135	1243.094357	-0.757464274	0.142579645	-5.312569508	1.08E-07	2.45E-06
RC3H2	Activated	Dormant	2644.013812	1124.406391	1732.249359	1.2339019	0.23230086	5.311654472	1.09E-07	2.46E-06
SURF1	Activated	Dormant	1002.989084	1756.094441	1454.852298	-0.809421791	0.152462905	-5.308975269	1.10E-07	2.49E-06
USP20	Activated	Dormant	800.600877	2118.2032	1591.162271	-1.402100145	0.264248228	-5.305996389	1.12E-07	2.53E-06
SCRN2	Activated	Dormant	299.3092178	624.9411736	494.6883913	-1.06460113	0.200668154	-5.305281921	1.12E-07	2.54E-06
NHP2L1	Activated	Dormant	2788.320685	1654.044393	2107.75491	0.752161878	0.141834403	5.303098995	1.14E-07	2.56E-06
LARP4	Activated	Dormant	667.7476824	213.8257595	395.3945286	1.644558961	0.310467486	5.297040872	1.18E-07	2.64E-06
DCAF15	Activated	Dormant	720.0411586	1444.829497	1154.914162	-1.003950463	0.189628963	-5.294288636	1.19E-07	2.68E-06
PEPD	Activated	Dormant	1434.020691	4359.279145	3189.175763	-1.602959792	0.302839762	-5.29309553	1.20E-07	2.69E-06
ZNF444	Activated	Dormant	118.6224355	298.3836644	226.4791729	-1.351842581	0.255525983	-5.290430996	1.22E-07	2.73E-06
PYGO1	Activated	Dormant	938.5331592	289.2962254	548.9909989	1.700386259	0.321413723	5.290334977	1.22E-07	2.73E-06
OTUD6B	Activated	Dormant	858.1854076	288.6358731	516.4556869	1.570045385	0.296925373	5.287676732	1.24E-07	2.76E-06
ITGB4	Activated	Dormant	2259.959448	12696.07146	8521.626655	-2.489609034	0.470834003	-5.287657679	1.24E-07	2.76E-06
FKBP3	Activated	Dormant	2504.612684	826.7114196	1497.871926	1.598774083	0.302526166	5.284746457	1.26E-07	2.80E-06
SOD3	Activated	Dormant	601.5383702	4628.799338	3017.894951	-2.942857626	0.556999622	-5.283410456	1.27E-07	2.81E-06
CLPB	Activated	Dormant	1579.588352	883.5778742	1161.982065	0.836470549	0.158392787	5.280988888	1.28E-07	2.84E-06
LOC0000004473	Activated	Dormant	724.4863505	310.0822499	475.8438902	1.22046187	0.231175216	5.279380244	1.30E-07	2.86E-06
RWDD1	Activated	Dormant	838.9972106	324.3580344	530.2137049	1.370281402	0.259643435	5.27755074	1.31E-07	2.89E-06
KLHL41	Activated	Dormant	13871.13601	346.7574655	5756.508882	5.322319998	1.008973789	5.274983408	1.33E-07	2.92E-06
TSPOAP1	Activated	Dormant	461.8672085	1484.586898	1075.499022	-1.680724139	0.318629825	-5.274848762	1.33E-07	2.92E-06
NAA25	Activated	Dormant	967.7512352	388.643236	620.2864357	1.316785989	0.249835235	5.270617612	1.36E-07	2.98E-06
USP40	Activated	Dormant	793.0636231	235.2509395	458.376013	1.752374688	0.332642963	5.268034752	1.38E-07	3.02E-06
ATG2A	Activated	Dormant	1125.354176	3793.149955	2726.031643	-1.752046812	0.332637735	-5.267131864	1.39E-07	3.03E-06
ARHGEF3	Activated	Dormant	592.758927	1450.354489	1107.316264	-1.287195027	0.244399408	-5.266768188	1.39E-07	3.03E-06
PTPRH	Activated	Dormant	9.82885746	104.2923784	66.50697003	-3.340111274	0.634750383	-5.262086268	1.42E-07	3.11E-06
LOC0000003581	Activated	Dormant	158.2313838	71.69488401	106.3094839	1.138459687	0.216379392	5.261405327	1.43E-07	3.11E-06
LOC0000000340	Activated	Dormant	272.1560554	101.9667773	170.0424886	1.422412445	0.270659845	5.255350848	1.48E-07	3.21E-06
ARHGEF10	Activated	Dormant	2317.475951	4224.94101	3461.954987	-0.866917025	0.165116908	-5.250322545	1.52E-07	3.29E-06
CD248	Activated	Dormant	802.6980462	2714.839894	1949.983155	-1.757704644	0.334820031	-5.24969978	1.52E-07	3.30E-06
KPNB1	Activated	Dormant	3975.937163	1496.270295	2488.137042	1.409105467	0.268468367	5.248683415	1.53E-07	3.31E-06
BOLA-DMA	Activated	Dormant	512.4621134	1174.648893	909.7741811	-1.194854961	0.227649121	-5.248669347	1.53E-07	3.31E-06
GABBR1	Activated	Dormant	578.2461203	2086.559677	1483.234254	-1.848479061	0.352220612	-5.248071794	1.54E-07	3.31E-06
ITM2B	Activated	Dormant	20544.83414	57174.69847	42522.75274	-1.47651929	0.281469741	-5.245747858	1.56E-07	3.35E-06
CYP4F22	Activated	Dormant	33.11299349	102.0249934	74.46019346	-1.652802093	0.315099434	-5.24533501	1.56E-07	3.35E-06
STRN	Activated	Dormant	282.8334739	107.244467	177.4800698	1.398925166	0.266847412	5.242416092	1.58E-07	3.39E-06
CUNH14ORF79	Activated	Dormant	140.5344488	309.6482179	242.0027103	-1.129084489	0.215380643	-5.242274666	1.59E-07	3.39E-06
ATP1A3	Activated	Dormant	5013.319012	8863.533674	7323.447809	-0.822402867	0.156883607	-5.242121091	1.59E-07	3.39E-06
PLEKHN1	Activated	Dormant	40.34056054	424.2705974	270.6985827	-3.377385928	0.644667452	-5.238958346	1.61E-07	3.45E-06
LOC0000002726	Activated	Dormant	768.1816129	83.83953476	357.576366	3.196544421	0.610428859	5.236555205	1.64E-07	3.49E-06
DGCR2	Activated	Dormant	2754.506802	5767.589458	4562.356396	-1.065906647	0.203697649	-5.232788176	1.67E-07	3.55E-06
PRKG2	Activated	Dormant	49.29697818	0.452250549	19.9901416	6.69328048	1.279273361	5.232095565	1.68E-07	3.55E-06
MINK1	Activated	Dormant	1780.244751	5192.919805	3827.849783	-1.543738112	0.295064074	-5.231874194	1.68E-07	3.55E-06
SPTB	Activated	Dormant	1597.380133	109.0848815	704.4029822	3.872885001	0.74026037	5.231787565	1.68E-07	3.55E-06
MICAL1	Activated	Dormant	1389.593304	2701.55667	2176.771323	-0.958990858	0.183373894	-5.229702213	1.70E-07	3.59E-06
ZMYND11	Activated	Dormant	2439.989822	1202.308351	1697.38094	1.0220291	0.195538285	5.226746762	1.73E-07	3.64E-06
TMEM238	Activated	Dormant	43.22895565	212.9369516	145.0537532	-2.279058533	0.436210078	-5.22468106	1.74E-07	3.67E-06
USP35	Activated	Dormant	222.9152299	559.1125369	424.6336141	-1.32163549	0.253097905	-5.221834974	1.77E-07	3.73E-06
TMEM158	Activated	Dormant	769.0484457	2507.850575	1812.329723	-1.705387543	0.326729301	-5.219573316	1.79E-07	3.76E-06
PNPLA6	Activated	Dormant	1783.204091	4870.756769	3635.735698	-1.448493116	0.277516021	-5.219493671	1.79E-07	3.76E-06
SBF1	Activated	Dormant	3821.046014	6715.913316	5557.966395	-0.814083266	0.15612317	-5.214365458	1.84E-07	3.86E-06
SELO	Activated	Dormant	637.145458	1776.644329	1320.844781	-1.477780071	0.283446781	-5.213606823	1.85E-07	3.87E-06
GTPBP2	Activated	Dormant	1451.49516	2081.072203	1829.241386	-0.520512154	0.099890677	-5.210818179	1.88E-07	3.92E-06
ATXN1	Activated	Dormant	538.3974704	141.2960692	300.1366297	1.933120052	0.370985214	5.210773854	1.88E-07	3.92E-06
TOPBP1	Activated	Dormant	2405.552512	1057.151876	1596.512131	1.18567171	0.227665062	5.207965152	1.91E-07	3.97E-06
PANK3	Activated	Dormant	203.1393235	69.40936819	122.9013503	1.551490213	0.298029715	5.205823892	1.93E-07	4.01E-06
TBX15	Activated	Dormant	5226.303932	2003.770338	3292.783776	1.383399731	0.26578665	5.204925578	1.94E-07	4.02E-06
FNDC3B	Activated	Dormant	3156.343725	674.4154457	1667.186758	2.227109608	0.428017759	5.203311217	1.96E-07	4.05E-06
SSH3	Activated	Dormant	1174.886718	2599.042977	2029.380473	-1.144858816	0.220327135	-5.196177123	2.03E-07	4.20E-06
ZNF576	Activated	Dormant	746.0577078	1838.267308	1401.383468	-1.298803759	0.249962175	-5.196001185	2.04E-07	4.20E-06
CLDND1	Activated	Dormant	1938.535865	1486.157977	1667.109133	0.383649666	0.073880685	5.192827694	2.07E-07	4.27E-06
PML	Activated	Dormant	403.5532391	2243.391107	1507.45596	-2.474038104	0.476491609	-5.192196584	2.08E-07	4.27E-06
WASHC5	Activated	Dormant	1991.324231	1127.285157	1472.900787	0.818783266	0.157754093	5.190250555	2.10E-07	4.31E-06
IL3RA	Activated	Dormant	479.9453188	2353.031187	1603.79684	-2.2905782	0.441324172	-5.190239619	2.10E-07	4.31E-06
MICAL2	Activated	Dormant	586.3960862	135.2292399	315.6959784	2.112662209	0.407243884	5.187707637	2.13E-07	4.36E-06
ZBED6CL	Activated	Dormant	16.74849913	53.53495142	38.8203705	-1.663138092	0.320748847	-5.185172467	2.16E-07	4.41E-06
LOC0000006151	Activated	Dormant	351.3400598	158.3061394	235.5197076	1.140489901	0.220063961	5.18253828	2.19E-07	4.47E-06
LOC0000004114	Activated	Dormant	439.8932952	193.9138493	292.3056277	1.180270448	0.22782926	5.180504247	2.21E-07	4.51E-06
ABCA3	Activated	Dormant	2296.599574	3238.723412	2861.873877	-0.497142749	0.095989714	-5.17912522	2.23E-07	4.54E-06
ALOX12	Activated	Dormant	34.52126309	212.9528021	141.5801865	-2.628777051	0.507710104	-5.177712693	2.25E-07	4.56E-06
ZSWIM8	Activated	Dormant	2538.585625	4882.613839	3945.002553	-0.942671908	0.182076262	-5.177346566	2.25E-07	4.56E-06
LOC0000002232	Activated	Dormant	424.6776691	107.1161236	234.1407418	1.990494355	0.384463872	5.177324837	2.25E-07	4.56E-06
RSAD2	Activated	Dormant	101.0683426	8039.806181	4864.311045	-6.311135709	1.219885203	-5.173548865	2.30E-07	4.64E-06
SH2B2	Activated	Dormant	108.6022423	385.6823439	274.8503033	-1.824070973	0.352585125	-5.1734201	2.30E-07	4.64E-06
HK2	Activated	Dormant	1095.789743	236.8817361	580.4449387	2.209291179	0.427274493	5.170660109	2.33E-07	4.70E-06
NNT	Activated	Dormant	6955.757129	2312.519502	4169.814552	1.588824963	0.307290799	5.170428034	2.34E-07	4.70E-06
THAP3	Activated	Dormant	256.9604162	486.8714273	394.9070229	-0.918398268	0.177659566	-5.169427624	2.35E-07	4.72E-06
IFI44	Activated	Dormant	17.64460029	1245.812833	754.5455402	-6.138758013	1.187652731	-5.16881564	2.36E-07	4.73E-06
LOC0000002713	Activated	Dormant	126.0372514	14.74011593	59.25897013	3.101038006	0.600178292	5.166861323	2.38E-07	4.77E-06
RPL18A	Activated	Dormant	19819.17464	32089.19779	27181.18853	-0.695331866	0.134608591	-5.165583117	2.40E-07	4.79E-06
AGL	Activated	Dormant	1866.12091	252.3092371	897.8339064	2.887582718	0.55902957	5.165348797	2.40E-07	4.79E-06
DPYSL3	Activated	Dormant	20350.8536	10435.06264	14401.37902	0.963678439	0.186601847	5.164356387	2.41E-07	4.81E-06
XPC	Activated	Dormant	1326.848765	2736.774266	2172.804066	-1.042792886	0.20201983	-5.161834288	2.45E-07	4.87E-06
FH	Activated	Dormant	3151.936448	1831.016778	2359.384646	0.782966083	0.151722956	5.160498459	2.46E-07	4.90E-06
SMPD4	Activated	Dormant	1690.691092	3002.143552	2477.562568	-0.830251383	0.161026074	-5.156005868	2.52E-07	5.01E-06
SLC16A11	Activated	Dormant	39.53067689	198.5673934	134.9527068	-2.30221411	0.447110135	-5.149098462	2.62E-07	5.19E-06
JAG2	Activated	Dormant	858.1291056	3376.325058	2369.046677	-1.974574661	0.383544499	-5.148228352	2.63E-07	5.20E-06
ZFP1	Activated	Dormant	56.79724379	21.6474992	35.70739703	1.377896783	0.267645783	5.148210329	2.63E-07	5.20E-06
MON2	Activated	Dormant	4089.131523	2074.981855	2880.641722	0.978933633	0.190225079	5.146185975	2.66E-07	5.25E-06
LARGE1	Activated	Dormant	1947.25479	821.9782367	1272.088858	1.244790081	0.241931448	5.145218156	2.67E-07	5.26E-06
DOCK1	Activated	Dormant	3091.181354	1798.775438	2315.737804	0.781055913	0.151886326	5.142371494	2.71E-07	5.34E-06
TAP2	Activated	Dormant	1094.030896	2139.795652	1721.489749	-0.968256263	0.188307157	-5.141898361	2.72E-07	5.34E-06
MCF2L	Activated	Dormant	528.4145765	1266.317735	971.1564713	-1.263743017	0.245800757	-5.141330867	2.73E-07	5.35E-06
IRX3	Activated	Dormant	372.1486428	1367.971419	969.6423083	-1.875925401	0.365390447	-5.134029678	2.84E-07	5.55E-06
LOC0000002245	Activated	Dormant	3178.660004	1387.341533	2103.868921	1.195419054	0.232873103	5.133349609	2.85E-07	5.57E-06
OGDHL	Activated	Dormant	739.8053503	380.8128079	524.4098248	0.956871203	0.186488757	5.13098602	2.88E-07	5.63E-06
CDCA7L	Activated	Dormant	1549.325224	505.0417773	922.755156	1.615647534	0.314913506	5.130448535	2.89E-07	5.64E-06
F11R	Activated	Dormant	1135.805312	2590.399103	2008.561587	-1.187806462	0.231541126	-5.130002096	2.90E-07	5.64E-06
TTLL3	Activated	Dormant	536.1323017	1177.949501	921.2226214	-1.135063971	0.221357576	-5.127739421	2.93E-07	5.70E-06
AIP	Activated	Dormant	1158.044159	1680.723499	1471.651763	-0.538086507	0.10500215	-5.124528472	2.98E-07	5.79E-06
PHACTR2	Activated	Dormant	1414.674582	669.9997768	967.8696988	1.07695764	0.210247046	5.122343742	3.02E-07	5.85E-06
RHOF	Activated	Dormant	873.8747356	2297.287274	1727.922259	-1.391802829	0.271929306	-5.118252427	3.08E-07	5.97E-06
RECQL5	Activated	Dormant	321.1035965	733.1657346	568.3408794	-1.185682196	0.231689158	-5.117555799	3.10E-07	5.98E-06
LSP1	Activated	Dormant	3695.632516	12384.9482	8909.221928	-1.744339367	0.340974123	-5.115752924	3.12E-07	6.02E-06
MED19	Activated	Dormant	490.5271667	808.1836947	681.1210835	-0.72131126	0.140998618	-5.115732852	3.13E-07	6.02E-06
PMCH	Activated	Dormant	807.7724962	24.15767394	337.6036029	5.067134668	0.990948079	5.113420949	3.16E-07	6.09E-06
PGAP1	Activated	Dormant	931.7931232	308.6615432	557.9141752	1.593771971	0.311934947	5.109308801	3.23E-07	6.21E-06
DHX36	Activated	Dormant	1289.721667	468.5004177	796.9889174	1.460068186	0.285905545	5.106820117	3.28E-07	6.28E-06
CLEC14A	Activated	Dormant	2079.468959	6436.765097	4693.846642	-1.629258286	0.319163452	-5.104777122	3.31E-07	6.34E-06
SDHD	Activated	Dormant	1442.573449	790.3454947	1051.236676	0.870195291	0.170517065	5.103273916	3.34E-07	6.38E-06
QRSL1	Activated	Dormant	732.3716591	409.1449439	538.4356299	0.837275234	0.164068396	5.10320852	3.34E-07	6.38E-06
DMD	Activated	Dormant	610.679871	14.8367603	253.1740046	5.364941419	1.051376223	5.102779862	3.35E-07	6.38E-06
PTPN14	Activated	Dormant	6761.999277	2876.504898	4430.702649	1.233192724	0.241739502	5.101328977	3.37E-07	6.42E-06
PDLIM1	Activated	Dormant	6366.355408	2082.687534	3796.154683	1.61160647	0.315988245	5.100210206	3.39E-07	6.45E-06
HADHA	Activated	Dormant	7804.563386	4547.869008	5850.546759	0.779417673	0.152873135	5.098460721	3.42E-07	6.50E-06
ASAP3	Activated	Dormant	2461.082049	5804.04986	4466.862736	-1.237625904	0.242808797	-5.097121348	3.45E-07	6.54E-06
LOC0000005145	Activated	Dormant	279.3759808	99.69850541	171.5694956	1.479971819	0.290402258	5.096282058	3.46E-07	6.56E-06
GOT2	Activated	Dormant	7168.720231	2487.476224	4359.973826	1.526985822	0.299758882	5.094046954	3.50E-07	6.63E-06
D2HGDH	Activated	Dormant	780.1353983	2270.866246	1674.573907	-1.540568367	0.302502925	-5.092738754	3.53E-07	6.66E-06
WDR54	Activated	Dormant	133.2979085	361.5549982	270.2521623	-1.432385648	0.281284941	-5.092294106	3.54E-07	6.67E-06
SLC6A11	Activated	Dormant	0	202.3023294	21.90807222	-7.69249879	1.510824626	-5.091589492	3.55E-07	6.68E-06
LOC0000000537	Activated	Dormant	1276.251182	162.258521	607.8555856	2.975381714	0.584411046	5.091248244	3.56E-07	6.69E-06
HEXDC	Activated	Dormant	669.8549291	1283.289253	1037.915524	-0.934619518	0.183637616	-5.089477512	3.59E-07	6.73E-06
LOC0000006233	Activated	Dormant	983.9915262	1730.998686	1432.195822	-0.817491911	0.160624592	-5.089456728	3.59E-07	6.73E-06
PLXNB3	Activated	Dormant	192.0958022	552.4578448	408.3130278	-1.519615344	0.29869768	-5.087469525	3.63E-07	6.79E-06
GNAT1	Activated	Dormant	50.61706991	203.4418498	142.3119378	-2.013802817	0.396082769	-5.084297972	3.69E-07	6.90E-06
MDGA1	Activated	Dormant	227.6832667	913.0983664	638.9323265	-1.998786248	0.393151455	-5.084010815	3.70E-07	6.90E-06
EXOC3L4	Activated	Dormant	46.0514612	212.0884137	145.6736327	-2.193272513	0.431861037	-5.07865337	3.80E-07	7.08E-06
TTI2	Activated	Dormant	755.4471166	1121.844147	975.2853349	-0.568309704	0.111923721	-5.077651975	3.82E-07	7.11E-06
LGALSL	Activated	Dormant	3564.759479	2030.022551	2643.917323	0.813025585	0.160151726	5.076595848	3.84E-07	7.14E-06
LOC0000004694	Activated	Dormant	166.0224669	16.57169066	76.35200117	3.318837751	0.654105004	5.073860818	3.90E-07	7.23E-06
ITGA4	Activated	Dormant	3714.822698	893.791222	2022.203812	2.055004011	0.405221767	5.071307063	3.95E-07	7.32E-06
NKAIN1	Activated	Dormant	460.181326	44.46461534	210.7512996	3.378402889	0.666198227	5.071167636	3.95E-07	7.32E-06
CIITA	Activated	Dormant	94.71885533	456.1363609	311.5693587	-2.25540849	0.445241311	-5.065586759	4.07E-07	7.52E-06
USP9X	Activated	Dormant	4899.276112	2922.298761	3713.089701	0.745842335	0.147380431	5.060660569	4.18E-07	7.71E-06
MAP6D1	Activated	Dormant	66.8017632	219.6578123	158.5153927	-1.704929472	0.337113418	-5.057435807	4.25E-07	7.83E-06
BAD	Activated	Dormant	754.0405615	1138.98622	985.0079566	-0.591866888	0.117184592	-5.050722769	4.40E-07	8.09E-06
NUP37	Activated	Dormant	369.3208905	133.4832553	227.8183094	1.46416151	0.289894077	5.050677564	4.40E-07	8.09E-06
LOC0000005919	Activated	Dormant	135.6178606	30.61232688	72.61454036	2.143589938	0.424544724	5.049149864	4.44E-07	8.14E-06
ENTPD3	Activated	Dormant	1.529169648	208.41886	125.6629839	-6.956451125	1.378253769	-5.047293379	4.48E-07	8.21E-06
PPP3CC	Activated	Dormant	1629.534773	991.0418861	1246.439041	0.716837576	0.142066771	5.045779325	4.52E-07	8.26E-06
FLT4	Activated	Dormant	273.1548148	858.8646421	624.5807112	-1.653392718	0.327684951	-5.04567791	4.52E-07	8.26E-06
SAFB	Activated	Dormant	4978.321322	7227.232341	6327.667934	-0.538047383	0.106673264	-5.043882242	4.56E-07	8.32E-06
BCL11B	Activated	Dormant	823.4493645	279.7332641	497.2197042	1.558728955	0.309126255	5.042370006	4.60E-07	8.37E-06
GIGYF1	Activated	Dormant	1129.968397	3451.109775	2522.653224	-1.608942364	0.319091854	-5.042254586	4.60E-07	8.37E-06
CFAP46	Activated	Dormant	229.0866586	567.9678458	432.4153709	-1.311361722	0.260086461	-5.042022244	4.61E-07	8.37E-06
SNX17	Activated	Dormant	2624.309666	4006.471522	3453.60678	-0.610682055	0.121145263	-5.040907425	4.63E-07	8.41E-06
SLC7A6	Activated	Dormant	213.6968426	44.23573883	112.0201803	2.274040599	0.451176247	5.040248935	4.65E-07	8.43E-06
DEDD2	Activated	Dormant	510.5724106	940.8647487	768.7478135	-0.879305586	0.174847423	-5.028987956	4.93E-07	8.91E-06
MAP4K2	Activated	Dormant	584.6343514	1601.356872	1194.667864	-1.450408543	0.288421621	-5.028778843	4.94E-07	8.91E-06
HECW2	Activated	Dormant	960.2487873	410.7100822	630.5255642	1.224593118	0.243520147	5.028713786	4.94E-07	8.91E-06
ZNF275	Activated	Dormant	1433.369922	858.1332665	1088.227929	0.740905943	0.147352433	5.028121537	4.95E-07	8.93E-06
ALDH7A1	Activated	Dormant	4154.651808	2523.358005	3175.875526	0.719218774	0.143238658	5.021121966	5.14E-07	9.24E-06
PREPL	Activated	Dormant	1799.945893	870.9395474	1242.542086	1.048097664	0.208745831	5.020927396	5.14E-07	9.24E-06
DHX29	Activated	Dormant	2079.346578	986.4191271	1423.590108	1.074465179	0.214030866	5.020141246	5.16E-07	9.27E-06
TPM2	Activated	Dormant	48466.87481	5940.343819	22950.95621	3.028402087	0.603321772	5.019547158	5.18E-07	9.28E-06
CREB3L2	Activated	Dormant	877.2627792	198.083944	469.7554781	2.148584306	0.428061988	5.01932983	5.19E-07	9.28E-06
TNFRSF11B	Activated	Dormant	1079.253079	157.3118152	526.0883205	2.777372958	0.553413886	5.018618127	5.20E-07	9.30E-06
CUNH6ORF132	Activated	Dormant	188.7914143	1135.854992	757.0295609	-2.583830711	0.515371632	-5.013529168	5.34E-07	9.54E-06
ALS2CL	Activated	Dormant	244.6816343	1467.304205	978.2551769	-2.579540397	0.514663501	-5.012091189	5.38E-07	9.60E-06
CUNH19ORF33	Activated	Dormant	28.75433059	117.4135951	81.94988928	-1.990188997	0.397482434	-5.006986042	5.53E-07	9.84E-06
DSE	Activated	Dormant	2884.236496	1207.173037	1877.998421	1.256269098	0.251050334	5.004052693	5.61E-07	9.98E-06
PRDM8	Activated	Dormant	138.4514947	390.0923286	289.4359951	-1.488791631	0.297544282	-5.003596838	5.63E-07	9.99E-06
UGGT1	Activated	Dormant	2615.625355	943.646885	1612.438273	1.470805721	0.293969972	5.003251555	5.64E-07	9.99E-06
ISG15	Activated	Dormant	53.43395384	6528.289623	3938.347355	-6.929410731	1.38513715	-5.00268925	5.65E-07	1.00E-05
NAGPA	Activated	Dormant	290.2666659	545.7055123	443.5299737	-0.904996849	0.180957618	-5.001153629	5.70E-07	1.01E-05
MAPK6	Activated	Dormant	5798.377532	1439.013512	3182.75912	2.010401677	0.402077862	5.000030762	5.73E-07	1.01E-05
LOC0000002223	Activated	Dormant	2814.869904	1478.248277	2012.896928	0.929699766	0.185940983	4.999972306	5.73E-07	1.01E-05
FLRT3	Activated	Dormant	1451.450753	503.1880048	882.4931039	1.52893646	0.305863105	4.998760668	5.77E-07	1.02E-05
LOC0000006549	Activated	Dormant	7314.980772	2799.050828	4605.422806	1.385871004	0.277341983	4.996975173	5.82E-07	1.02E-05
PTMA	Activated	Dormant	11296.07447	4882.360299	7447.845969	1.210006599	0.242170996	4.996496765	5.84E-07	1.03E-05
GRN	Activated	Dormant	2345.720002	9771.759948	6801.34397	-2.058509797	0.41204223	-4.99587093	5.86E-07	1.03E-05
TNRC18	Activated	Dormant	7367.78555	12228.3832	10284.14414	-0.730917307	0.146325071	-4.995161113	5.88E-07	1.03E-05
KIF5B	Activated	Dormant	6710.428757	3165.801488	4583.652395	1.083790477	0.21711843	4.99170189	5.98E-07	1.05E-05
CCM2L	Activated	Dormant	112.8104221	343.1531784	251.0160759	-1.590180642	0.318609838	-4.990996671	6.01E-07	1.05E-05
SHARPIN	Activated	Dormant	948.9035966	1906.111559	1523.228374	-1.006375308	0.201676762	-4.990040995	6.04E-07	1.05E-05
ECSCR	Activated	Dormant	1225.734837	2184.684429	1801.104593	-0.832051058	0.166898694	-4.985365899	6.18E-07	1.08E-05
LOC0000005074	Activated	Dormant	82.126659	21.26245101	45.60813421	1.922901802	0.385725016	4.98516229	6.19E-07	1.08E-05
MIB1	Activated	Dormant	5902.984434	3108.68899	4226.407167	0.925679134	0.185734766	4.983876485	6.23E-07	1.08E-05
LOC0000001889	Activated	Dormant	341.7691576	90.31410034	190.8961232	1.914798374	0.384507377	4.979874218	6.36E-07	1.10E-05
GOLGA4	Activated	Dormant	3977.875783	2293.246825	2967.098408	0.795458562	0.159754813	4.979246302	6.38E-07	1.11E-05
LTN1	Activated	Dormant	1483.777973	842.0752347	1098.75633	0.818050868	0.164414133	4.975550791	6.51E-07	1.13E-05
KANK3	Activated	Dormant	459.8519202	2497.794085	1682.617219	-2.438946668	0.490240703	-4.974998305	6.52E-07	1.13E-05
MCM10	Activated	Dormant	1147.294112	234.8584579	599.8327193	2.287905068	0.460497414	4.968334239	6.75E-07	1.17E-05
ZNF805	Activated	Dormant	356.421693	165.3341936	241.7691934	1.099301493	0.221317798	4.967072244	6.80E-07	1.17E-05
FASTKD5	Activated	Dormant	669.9506665	355.3425164	481.1857764	0.913852012	0.184048234	4.965285411	6.86E-07	1.18E-05
CBR3	Activated	Dormant	330.7564621	1092.3732	787.7265051	-1.727467639	0.348070335	-4.962984393	6.94E-07	1.19E-05
MBOAT2	Activated	Dormant	1383.912474	338.6543116	756.7575765	2.031012149	0.40931907	4.961928969	6.98E-07	1.20E-05
GALNT1	Activated	Dormant	4150.325727	1224.343536	2394.736413	1.760871426	0.354907489	4.961494137	7.00E-07	1.20E-05
NISCH	Activated	Dormant	3327.957609	6693.698171	5347.401946	-1.007572229	0.203103553	-4.960879398	7.02E-07	1.20E-05
MYBPH	Activated	Dormant	1200.172687	200.373273	600.2930387	2.583618833	0.520954868	4.959390898	7.07E-07	1.21E-05
C6H4orf54	Activated	Dormant	1056.786674	59.91050018	458.6609696	4.14446955	0.836237532	4.95609129	7.19E-07	1.23E-05
TNS2	Activated	Dormant	6209.717878	19669.48134	14285.57596	-1.663112662	0.335593567	-4.955734634	7.21E-07	1.23E-05
RGS12	Activated	Dormant	591.7771488	1365.783913	1056.181207	-1.204254728	0.243026627	-4.95523779	7.22E-07	1.23E-05
ELOVL6	Activated	Dormant	1827.214784	289.9909327	904.880473	2.655153773	0.536007012	4.953580292	7.29E-07	1.24E-05
CCDC61	Activated	Dormant	328.3682425	627.3098522	507.7332083	-0.938580232	0.189551547	-4.951583065	7.36E-07	1.25E-05
1700080E11RIK	Activated	Dormant	588.7274422	1298.956858	1014.865092	-1.136154673	0.229672054	-4.946856412	7.54E-07	1.28E-05
PSME4	Activated	Dormant	3395.861638	1755.63352	2411.724767	0.952363218	0.192577712	4.945344964	7.60E-07	1.29E-05
WBP1	Activated	Dormant	318.922736	674.180393	532.0773302	-1.075797958	0.21753851	-4.945321899	7.60E-07	1.29E-05
PPA2	Activated	Dormant	1605.216936	447.7770878	910.7530269	1.841230684	0.372320423	4.945285213	7.60E-07	1.29E-05
NELFA	Activated	Dormant	1234.842025	2246.225298	1841.671989	-0.864333492	0.174864047	-4.942888522	7.70E-07	1.30E-05
ZXDC	Activated	Dormant	973.5771269	1886.891384	1521.565681	-0.952365709	0.192732764	-4.941379402	7.76E-07	1.31E-05
MCM4	Activated	Dormant	2439.122401	613.5596874	1343.784773	1.990382199	0.402957224	4.939437942	7.83E-07	1.32E-05
LOC0000002165	Activated	Dormant	808.4804095	193.9760214	439.7777766	2.055983996	0.416304711	4.938651763	7.87E-07	1.32E-05
ENTPD7	Activated	Dormant	2556.151147	577.1094052	1368.726102	2.14717953	0.434781645	4.938523868	7.87E-07	1.32E-05
TOX2	Activated	Dormant	52.90344958	259.0938153	176.617669	-2.283843585	0.462455795	-4.938512196	7.87E-07	1.32E-05
COL11A1	Activated	Dormant	31249.93533	3085.449826	14351.24403	3.34037288	0.676810497	4.935462576	8.00E-07	1.34E-05
NIPSNAP2	Activated	Dormant	3676.208559	1751.256298	2521.237203	1.070697755	0.216970206	4.934768577	8.02E-07	1.34E-05
ATAD5	Activated	Dormant	455.0241942	95.1451883	239.0967907	2.257925671	0.458016301	4.929793258	8.23E-07	1.37E-05
CSF1	Activated	Dormant	1189.766371	5908.545465	4021.033828	-2.311173403	0.468823403	-4.929731294	8.23E-07	1.37E-05
WARS	Activated	Dormant	2939.628938	4902.312362	4117.238992	-0.738595977	0.14986227	-4.928498515	8.29E-07	1.38E-05
EXOSC4	Activated	Dormant	506.2200252	869.7838812	724.3583388	-0.78421618	0.15917675	-4.926700523	8.36E-07	1.39E-05
HARS2	Activated	Dormant	1745.234602	1265.043327	1457.119837	0.465540865	0.09451177	4.92574486	8.40E-07	1.40E-05
SMARCC2	Activated	Dormant	5875.093271	11833.87362	9450.361481	-1.009989493	0.205095212	-4.924490834	8.46E-07	1.40E-05
WLS	Activated	Dormant	4544.71304	2854.466995	3530.565413	0.670285702	0.136148925	4.923180274	8.51E-07	1.41E-05
USP19	Activated	Dormant	2525.698795	4906.917333	3954.429918	-0.957086147	0.19448482	-4.921135476	8.60E-07	1.42E-05
SPRED1	Activated	Dormant	558.2915832	225.291477	358.4915195	1.312444858	0.266696481	4.921118026	8.61E-07	1.42E-05
CLK2	Activated	Dormant	1548.402158	2307.670794	2003.96334	-0.576953792	0.117252591	-4.920605908	8.63E-07	1.43E-05
COX5A	Activated	Dormant	3465.616579	1350.934549	2196.807361	1.359056147	0.276238764	4.919860358	8.66E-07	1.43E-05
UPF3B	Activated	Dormant	764.9021057	1228.137301	1042.843223	-0.68172237	0.138572739	-4.91959944	8.67E-07	1.43E-05
CYBA	Activated	Dormant	1467.833134	4182.29568	3096.510662	-1.50947574	0.306886161	-4.918682983	8.71E-07	1.43E-05
NBAS	Activated	Dormant	2012.059131	1265.596638	1564.181636	0.667598493	0.135741039	4.918177283	8.74E-07	1.44E-05
KIAA0825	Activated	Dormant	355.4382679	151.8745262	233.3000229	1.224823993	0.249114824	4.916704569	8.80E-07	1.45E-05
ADAMTS3	Activated	Dormant	477.1526675	110.5945762	257.2178127	2.109905497	0.429411174	4.913485315	8.95E-07	1.47E-05
TEAD1	Activated	Dormant	3419.366521	1358.292231	2182.721947	1.332850752	0.271439689	4.910301645	9.09E-07	1.49E-05
CMPK2	Activated	Dormant	191.0902354	1572.360158	1019.852189	-3.038836121	0.618881704	-4.910205132	9.10E-07	1.49E-05
UBQLN1	Activated	Dormant	6637.686815	3763.950545	4913.445053	0.817844439	0.166576392	4.90972598	9.12E-07	1.49E-05
TRMT2A	Activated	Dormant	1405.168145	2454.534798	2034.788136	-0.805387215	0.164092334	-4.908134309	9.19E-07	1.50E-05
SYT15	Activated	Dormant	177.9496285	926.7943489	627.2564607	-2.374883718	0.483893075	-4.907868782	9.21E-07	1.50E-05
ISYNA1	Activated	Dormant	898.6421878	2050.113961	1589.525252	-1.190220532	0.242577222	-4.906563458	9.27E-07	1.51E-05
ANKRD50	Activated	Dormant	4272.615736	1249.57916	2458.79379	1.773720751	0.361558011	4.905770854	9.31E-07	1.51E-05
ANKS1A	Activated	Dormant	1658.761979	5753.290455	4115.479064	-1.793316996	0.365634046	-4.904677268	9.36E-07	1.52E-05
ATP5MC1	Activated	Dormant	3440.791383	1582.860509	2326.032858	1.119851841	0.228326842	4.904600053	9.36E-07	1.52E-05
LOC0000005587	Activated	Dormant	663.0205046	197.2501303	383.5582801	1.750123461	0.356963871	4.902802787	9.45E-07	1.53E-05
PAFAH1B2	Activated	Dormant	1185.744536	593.5415313	830.4227332	0.997611632	0.203497289	4.902333762	9.47E-07	1.53E-05
TOP3A	Activated	Dormant	1304.296541	2224.916211	1856.668343	-0.772877725	0.157689137	-4.90127438	9.52E-07	1.54E-05
POLG	Activated	Dormant	2141.963787	2975.902811	2642.327201	-0.476659143	0.097259952	-4.90087785	9.54E-07	1.54E-05
IFI6	Activated	Dormant	413.5109897	17727.45893	10801.87975	-5.42136756	1.10719765	-4.89647676	9.76E-07	1.57E-05
HTD2	Activated	Dormant	460.5967084	205.9307663	307.7971431	1.162580107	0.237617785	4.892647688	9.95E-07	1.60E-05
LOC0000000235	Activated	Dormant	12103.00587	18606.89165	16005.33734	-0.620151722	0.126754756	-4.892532169	9.95E-07	1.60E-05
PYCR3	Activated	Dormant	527.4390267	951.1221582	781.6489056	-0.850415486	0.173827107	-4.892306509	9.97E-07	1.60E-05
ARID2	Activated	Dormant	1369.815825	716.621301	977.8991108	0.935859011	0.191297683	4.892160716	9.97E-07	1.60E-05
EML3	Activated	Dormant	1312.638219	3232.799903	2464.73523	-1.298958643	0.265587865	-4.890880999	1.00E-06	1.61E-05
MAN2C1	Activated	Dormant	539.7961398	1090.3529	870.1301961	-1.013388259	0.207235967	-4.890021143	1.01E-06	1.61E-05
CMYA5	Activated	Dormant	8017.983124	209.4674753	3332.873735	5.259093331	1.075504142	4.889886637	1.01E-06	1.61E-05
LIMCH1	Activated	Dormant	3575.773749	1030.021073	2048.322143	1.796151388	0.367450828	4.888140806	1.02E-06	1.62E-05
PCDH7	Activated	Dormant	714.3412908	148.4391866	374.8000283	2.266573361	0.46373322	4.887666581	1.02E-06	1.63E-05
SIRT7	Activated	Dormant	480.0164239	821.0389129	684.6299173	-0.782688448	0.16015026	-4.887213107	1.02E-06	1.63E-05
CCS	Activated	Dormant	1895.993727	3379.531186	2786.116202	-0.832906333	0.170478098	-4.885708732	1.03E-06	1.64E-05
TBX2	Activated	Dormant	835.8943963	3571.331414	2477.156607	-2.095229828	0.428896661	-4.885162366	1.03E-06	1.64E-05
SENP1	Activated	Dormant	756.8319519	440.8716506	567.2557711	0.776646339	0.158981655	4.885131794	1.03E-06	1.64E-05
GFOD2	Activated	Dormant	442.5970471	987.0627835	769.2764889	-1.155385058	0.236591281	-4.883464226	1.04E-06	1.65E-05
TRIP13	Activated	Dormant	966.4212322	167.3576388	486.9830762	2.528531814	0.517921692	4.882073588	1.05E-06	1.66E-05
DNASE1	Activated	Dormant	230.4011773	461.2761134	368.9261389	-1.003956824	0.205951968	-4.874713436	1.09E-06	1.72E-05
MZT2A	Activated	Dormant	502.1224352	1162.054893	898.0819097	-1.208350473	0.247980885	-4.872756509	1.10E-06	1.74E-05
ABCG2	Activated	Dormant	489.7982061	1374.124564	1020.394021	-1.484469553	0.304748479	-4.871130306	1.11E-06	1.75E-05
SH3BP5L	Activated	Dormant	596.2105049	842.9084276	744.2292585	-0.489334192	0.100456595	-4.87110074	1.11E-06	1.75E-05
LOC0000002255	Activated	Dormant	2419.097623	854.8398409	1480.542954	1.500149945	0.308017861	4.870334274	1.11E-06	1.75E-05
ROCK2	Activated	Dormant	4038.003227	2050.767836	2845.661992	0.977480333	0.200764127	4.868799749	1.12E-06	1.76E-05
IVNS1ABP	Activated	Dormant	6169.339658	3840.98603	4772.327481	0.684135485	0.140559831	4.867219025	1.13E-06	1.78E-05
CCDC168	Activated	Dormant	454.8750562	137.5635922	264.4881778	1.721837865	0.35381628	4.866474387	1.14E-06	1.78E-05
IPO11	Activated	Dormant	663.8188834	371.3981038	488.3664156	0.833778457	0.171439052	4.863410341	1.15E-06	1.81E-05
VPS9D1	Activated	Dormant	156.5604343	299.5939551	242.3805468	-0.931372069	0.191512104	-4.863254334	1.15E-06	1.81E-05
LOC0000005991	Activated	Dormant	140.8465086	77.71575972	102.9680593	0.845762129	0.174035983	4.85969692	1.18E-06	1.84E-05
IGFLR1	Activated	Dormant	157.0826055	403.9587325	305.2082817	-1.35113654	0.278359376	-4.853928618	1.21E-06	1.89E-05
LRSAM1	Activated	Dormant	416.3100162	898.3251717	705.5191095	-1.103643198	0.22752327	-4.850682748	1.23E-06	1.92E-05
LOC0000006042	Activated	Dormant	266.6358973	49.90369294	136.5965747	2.425081536	0.500069286	4.849491068	1.24E-06	1.93E-05
RBMX	Activated	Dormant	4157.325724	2084.4969	2913.62843	0.995357651	0.205311311	4.848040993	1.25E-06	1.94E-05
KIF15	Activated	Dormant	863.8677637	88.94374895	398.9133548	3.280988791	0.67706457	4.845902352	1.26E-06	1.96E-05
BTBD19	Activated	Dormant	174.2584714	437.8538162	332.4156783	-1.31721478	0.271923979	-4.844055255	1.27E-06	1.97E-05
LOC0000005606	Activated	Dormant	469.6626088	249.7887369	337.7382856	0.913620995	0.188686804	4.841997287	1.29E-06	1.99E-05
ATG16L2	Activated	Dormant	442.1618576	875.7313757	702.3035685	-0.980389518	0.202500313	-4.841422224	1.29E-06	1.99E-05
PRICKLE2	Activated	Dormant	1734.999059	723.8675834	1128.320174	1.262419588	0.260813516	4.840315049	1.30E-06	2.00E-05
SMC2	Activated	Dormant	2408.725163	463.8035975	1241.772224	2.376692777	0.49104385	4.840082569	1.30E-06	2.00E-05
LOC0000000376	Activated	Dormant	324.0225507	815.4156361	618.8584019	-1.334173734	0.275739071	-4.838537131	1.31E-06	2.02E-05
NIN	Activated	Dormant	2453.856053	1042.497998	1607.04122	1.236046907	0.255467504	4.838372348	1.31E-06	2.02E-05
PCOLCE2	Activated	Dormant	1189.376483	6528.82366	4393.044789	-2.456308569	0.507704492	-4.838067434	1.31E-06	2.02E-05
PRKACA	Activated	Dormant	1563.115947	843.5314897	1131.365273	0.888966932	0.183768514	4.837427884	1.32E-06	2.02E-05
MKX	Activated	Dormant	881.0596146	151.7395917	443.4676008	2.540264285	0.525403909	4.834878919	1.33E-06	2.04E-05
DTNA	Activated	Dormant	363.7533635	108.892711	210.836972	1.742919157	0.360544763	4.834126952	1.34E-06	2.05E-05
HEATR1	Activated	Dormant	1624.833698	868.8313937	1171.232315	0.901559945	0.186556123	4.832647297	1.35E-06	2.06E-05
TINF2	Activated	Dormant	299.4335934	476.0252943	405.3886139	-0.668775216	0.138430092	-4.831140452	1.36E-06	2.08E-05
ABCB9	Activated	Dormant	55.75248309	234.2973213	162.879386	-2.079673091	0.430564064	-4.830113014	1.36E-06	2.08E-05
LRRN3	Activated	Dormant	529.2705578	331.870926	410.8307787	0.67680573	0.140153907	4.829017926	1.37E-06	2.09E-05
RPGR	Activated	Dormant	235.2565575	58.41568124	129.1520318	2.000025086	0.414385062	4.82648934	1.39E-06	2.12E-05
CLIC2	Activated	Dormant	943.5883329	2684.724482	1988.270022	-1.507132389	0.312274507	-4.826306205	1.39E-06	2.12E-05
GPD1L	Activated	Dormant	1403.777684	824.2055882	1056.034426	0.767843324	0.159167284	4.824127841	1.41E-06	2.14E-05
PEX6	Activated	Dormant	449.5087622	968.7935001	761.0796049	-1.109457964	0.230026327	-4.823178202	1.41E-06	2.15E-05
NEXN	Activated	Dormant	2351.46459	668.2900471	1341.559864	1.81554216	0.376509106	4.82204051	1.42E-06	2.15E-05
HOOK3	Activated	Dormant	8140.930283	3927.784343	5613.042719	1.051561116	0.218095032	4.821572984	1.42E-06	2.16E-05
DGKH	Activated	Dormant	797.1677412	126.0096999	394.4729164	2.664918257	0.552764601	4.821072569	1.43E-06	2.16E-05
KCNH4	Activated	Dormant	1.697330272	28.65836103	17.87394873	-4.563087706	0.946725664	-4.819862689	1.44E-06	2.17E-05
TNKS	Activated	Dormant	2458.036905	1360.247213	1799.36309	0.853943434	0.1771851	4.819499119	1.44E-06	2.17E-05
TBC1D2	Activated	Dormant	199.7723133	488.1363757	372.7907508	-1.283866737	0.266397297	-4.819368486	1.44E-06	2.17E-05
PPOX	Activated	Dormant	710.3145656	1130.872939	962.6495895	-0.670446317	0.139135591	-4.818654336	1.45E-06	2.18E-05
EFHD2	Activated	Dormant	2280.327481	6329.236318	4709.672783	-1.472230854	0.305547404	-4.818338613	1.45E-06	2.18E-05
RGS10	Activated	Dormant	235.0120878	661.992421	491.2002877	-1.489167638	0.309064357	-4.818309205	1.45E-06	2.18E-05
KMT2B	Activated	Dormant	2197.929788	4526.295257	3594.949069	-1.04166588	0.216203891	-4.817979342	1.45E-06	2.18E-05
GTF3C5	Activated	Dormant	798.8918313	1432.632167	1179.136033	-0.844685499	0.175360886	-4.816840975	1.46E-06	2.19E-05
AP1G1	Activated	Dormant	4242.021454	2206.438532	3020.671701	0.942686079	0.195722564	4.816440482	1.46E-06	2.19E-05
ATM	Activated	Dormant	2631.464599	1276.543297	1818.511818	1.043967675	0.216762769	4.816176143	1.46E-06	2.19E-05
PXK	Activated	Dormant	1279.143053	2639.506072	2095.360864	-1.043521165	0.216768873	-4.813980673	1.48E-06	2.21E-05
ECPAS	Activated	Dormant	4725.806138	2363.7202	3308.554575	0.999588703	0.207722638	4.812131755	1.49E-06	2.23E-05
TRIOBP	Activated	Dormant	1271.753624	2429.370644	1966.323836	-0.933573871	0.194005671	-4.812095783	1.49E-06	2.23E-05
CAPRIN1	Activated	Dormant	11259.90919	6054.657798	8136.758354	0.894772286	0.186011639	4.810302681	1.51E-06	2.24E-05
LOC0000006406	Activated	Dormant	22.15192808	59.57998503	44.60876225	-1.391250475	0.289331516	-4.808499583	1.52E-06	2.26E-05
AKR1C4	Activated	Dormant	549.0140678	2831.990978	1918.800214	-2.36498909	0.49196186	-4.807261054	1.53E-06	2.27E-05
GBE1	Activated	Dormant	1673.095237	815.1113627	1158.304912	1.037263807	0.215809724	4.806381228	1.54E-06	2.28E-05
FAM234A	Activated	Dormant	1677.980284	4239.487827	3214.88481	-1.337437294	0.278349696	-4.80488146	1.55E-06	2.29E-05
APC2	Activated	Dormant	119.1307772	391.4194429	282.5039766	-1.705102568	0.355031367	-4.802681474	1.57E-06	2.32E-05
PRUNE1	Activated	Dormant	579.4681233	302.1012633	413.0480073	0.937198301	0.195201865	4.801174935	1.58E-06	2.33E-05
CHD8	Activated	Dormant	2824.771442	1950.692776	2300.324243	0.534428177	0.111323931	4.800658505	1.58E-06	2.34E-05
STX4	Activated	Dormant	1105.424259	1539.449819	1365.839595	-0.475589836	0.099077743	-4.80016824	1.59E-06	2.34E-05
MTMR14	Activated	Dormant	589.0980324	1133.622051	915.8124438	-0.939746264	0.195783585	-4.799923664	1.59E-06	2.34E-05
HERC6	Activated	Dormant	126.1163328	4689.10681	2863.910619	-5.214191799	1.086360691	-4.799687471	1.59E-06	2.34E-05
PPP1R37	Activated	Dormant	1130.627939	2107.54429	1716.77775	-0.899281846	0.187365701	-4.799607632	1.59E-06	2.34E-05
NR2F2	Activated	Dormant	1703.181845	4219.080584	3212.721088	-1.307660535	0.272574888	-4.797435839	1.61E-06	2.36E-05
CRELD1	Activated	Dormant	573.9338411	1042.832849	855.2732456	-0.858862362	0.179047943	-4.796828971	1.61E-06	2.36E-05
MANSC1	Activated	Dormant	313.5512316	653.7824661	517.6899723	-1.052430169	0.219410299	-4.796630671	1.61E-06	2.36E-05
ZC3H3	Activated	Dormant	421.7228021	940.5746301	733.0338989	-1.155434858	0.240901091	-4.796303971	1.62E-06	2.37E-05
FDX1L	Activated	Dormant	444.4834969	712.8834333	605.5234587	-0.681935683	0.142235425	-4.7944152	1.63E-06	2.38E-05
PRELID2	Activated	Dormant	406.3556893	190.8640853	277.0607269	1.087919296	0.226917292	4.79434285	1.63E-06	2.38E-05
ABHD10	Activated	Dormant	519.2324851	825.883051	703.2228247	-0.667647889	0.139284553	-4.793409426	1.64E-06	2.39E-05
UBE3A	Activated	Dormant	3767.783066	2273.678849	2871.320536	0.72804091	0.151889032	4.793242156	1.64E-06	2.39E-05
KLC3	Activated	Dormant	98.42763887	272.3426079	202.7766203	-1.464715156	0.305796738	-4.789832503	1.67E-06	2.43E-05
LOC0000006445	Activated	Dormant	1.175607158	26.49536607	16.3674625	-4.210516814	0.879124802	-4.789441507	1.67E-06	2.43E-05
NECTIN3	Activated	Dormant	1343.788246	338.2608086	740.4717835	1.990321837	0.415711845	4.787743864	1.69E-06	2.45E-05
NFATC2IP	Activated	Dormant	622.0702914	1415.576341	1098.173921	-1.183392106	0.247207316	-4.787043218	1.69E-06	2.46E-05
TSC2	Activated	Dormant	4722.565674	8964.171678	7267.529276	-0.92413717	0.193077601	-4.786351011	1.70E-06	2.46E-05
IARS	Activated	Dormant	1876.836416	672.3261466	1154.130255	1.479980387	0.309253355	4.785656689	1.70E-06	2.47E-05
TNFSF10	Activated	Dormant	63.4205889	1240.191709	769.4832612	-4.28245836	0.894949933	-4.785137359	1.71E-06	2.47E-05
ATXN2L	Activated	Dormant	3861.437423	7422.401658	5998.015964	-0.943114879	0.197140963	-4.783962024	1.72E-06	2.48E-05
TNKS2	Activated	Dormant	5505.373773	2401.910615	3643.295878	1.196753836	0.250253313	4.782169795	1.73E-06	2.50E-05
ODF3L2	Activated	Dormant	15.76496141	64.91093754	45.25254709	-2.007977774	0.419903424	-4.781999042	1.74E-06	2.50E-05
RARRES2	Activated	Dormant	2004.603766	7013.686185	5010.053217	-1.806021994	0.377698299	-4.781652441	1.74E-06	2.50E-05
PPAT	Activated	Dormant	688.8052125	305.4542578	458.7946397	1.171642312	0.245066228	4.780921145	1.74E-06	2.51E-05
DGAT1	Activated	Dormant	733.2514754	1557.752345	1227.951997	-1.086700116	0.227378908	-4.779247662	1.76E-06	2.53E-05
RBM15	Activated	Dormant	1294.61342	534.1971756	838.3636732	1.2776986	0.267416449	4.777935708	1.77E-06	2.54E-05
PCM1	Activated	Dormant	5851.632076	2765.209284	3999.778401	1.081604659	0.226441284	4.776534729	1.78E-06	2.56E-05
PIGK	Activated	Dormant	1158.793383	530.2028771	781.6390794	1.126963297	0.236014574	4.774973326	1.80E-06	2.57E-05
TBC1D1	Activated	Dormant	3185.676242	1368.625424	2095.445751	1.217951143	0.255088472	4.774622443	1.80E-06	2.58E-05
LRPPRC	Activated	Dormant	1740.804763	1030.579506	1314.669609	0.754490679	0.158048234	4.773800132	1.81E-06	2.58E-05
KDM1B	Activated	Dormant	467.7906837	187.3768523	299.5423849	1.317063657	0.275938645	4.773030821	1.81E-06	2.59E-05
RPS6KA4	Activated	Dormant	1067.639197	1652.88437	1418.786301	-0.6349093	0.133043573	-4.772190693	1.82E-06	2.60E-05
DENND4B	Activated	Dormant	1236.541551	3086.523993	2346.531016	-1.318089084	0.276205607	-4.772130075	1.82E-06	2.60E-05
LYRM4	Activated	Dormant	75.45401429	35.62912353	51.55907983	1.057547248	0.221641644	4.771428463	1.83E-06	2.60E-05
BUB1B	Activated	Dormant	1115.334566	82.81240766	495.8212708	3.752423337	0.786447545	4.771358701	1.83E-06	2.60E-05
SH3GLB2	Activated	Dormant	883.192852	1934.007484	1513.681631	-1.128656207	0.236610189	-4.770108225	1.84E-06	2.61E-05
WNT16	Activated	Dormant	2640.477889	998.023839	1655.005459	1.403667369	0.294367709	4.768414896	1.86E-06	2.63E-05
DPP7	Activated	Dormant	2938.847825	7810.098889	5861.598464	-1.409398492	0.295670253	-4.766791645	1.87E-06	2.65E-05
CTU1	Activated	Dormant	64.15930358	173.8515578	129.9746561	-1.427691752	0.299637494	-4.764729991	1.89E-06	2.68E-05
IFIT1	Activated	Dormant	760.2817968	24356.41607	14917.96236	-5.001284309	1.050075203	-4.762786794	1.91E-06	2.70E-05
G3BP2	Activated	Dormant	2723.512523	1483.359701	1979.42083	0.877625936	0.184309222	4.76170388	1.92E-06	2.71E-05
ZNF653	Activated	Dormant	251.5081451	513.0366737	408.4252623	-1.021743058	0.214590984	-4.761351295	1.92E-06	2.71E-05
THBS2	Activated	Dormant	55700.88188	22619.93449	35852.31345	1.300088899	0.273054035	4.761287994	1.92E-06	2.71E-05
ZDHHC18	Activated	Dormant	622.5726342	1275.575681	1014.374462	-1.030277082	0.216422083	-4.76049886	1.93E-06	2.72E-05
MBD6	Activated	Dormant	984.7853312	1891.379318	1528.741723	-0.939053526	0.19729906	-4.759543848	1.94E-06	2.73E-05
APOE	Activated	Dormant	4147.95635	14474.72107	10344.01518	-1.802894535	0.379052684	-4.756316495	1.97E-06	2.77E-05
LOC0000006475	Activated	Dormant	1624.539194	524.4309018	964.4742188	1.631872839	0.34313185	4.755818617	1.98E-06	2.77E-05
NDUFV2	Activated	Dormant	3060.268554	1685.95299	2235.679215	0.85972781	0.180821353	4.754570177	1.99E-06	2.78E-05
UPK3B	Activated	Dormant	22.23364142	119.905973	80.83704034	-2.382144113	0.501023088	-4.754559556	1.99E-06	2.78E-05
NSUN4	Activated	Dormant	811.1632477	483.1223094	614.3386847	0.748840175	0.157507483	4.754314921	1.99E-06	2.78E-05
CLCF1	Activated	Dormant	291.7220693	825.2804405	611.8570921	-1.494384787	0.314328798	-4.754208952	1.99E-06	2.78E-05
LOC0000002164	Activated	Dormant	520.3439334	1018.020345	818.9497801	-0.968867087	0.20383547	-4.753182002	2.00E-06	2.79E-05
LOC0000005308	Activated	Dormant	200.1041762	60.71608801	116.4713233	1.727563932	0.363492388	4.752682557	2.01E-06	2.80E-05
MEOX2	Activated	Dormant	1342.215426	3324.043313	2531.312158	-1.306692546	0.275097357	-4.749927658	2.03E-06	2.83E-05
CCDC194	Activated	Dormant	5.398063626	106.6929051	66.1749685	-4.236420429	0.892944125	-4.74432869	2.09E-06	2.91E-05
HSF4	Activated	Dormant	1781.727897	4547.430494	3441.149455	-1.350688033	0.284823173	-4.74219853	2.11E-06	2.94E-05
WNT6	Activated	Dormant	8.442492793	79.07154647	50.819925	-3.175535789	0.670155375	-4.738506779	2.15E-06	2.99E-05
VDAC1	Activated	Dormant	4843.946851	2532.032355	3456.798153	0.935575401	0.197471532	4.737773557	2.16E-06	3.00E-05
SCRIB	Activated	Dormant	1516.386665	2488.074007	2099.39907	-0.715307873	0.151018353	-4.736562539	2.17E-06	3.01E-05
L1CAM	Activated	Dormant	936.1200708	4693.098649	3190.307217	-2.324628892	0.491464764	-4.730001137	2.25E-06	3.11E-05
SHOX2	Activated	Dormant	368.9753582	926.1696982	703.2919622	-1.329429196	0.281147735	-4.728578716	2.26E-06	3.12E-05
UACA	Activated	Dormant	5398.366791	2487.414516	3651.795426	1.117557564	0.236356319	4.728274541	2.26E-06	3.12E-05
TEP1	Activated	Dormant	1338.902602	2972.99019	2319.355155	-1.149328611	0.243103374	-4.727736159	2.27E-06	3.12E-05
SLC4A2	Activated	Dormant	3377.331831	12470.90258	8833.474278	-1.88455044	0.398620013	-4.727686468	2.27E-06	3.12E-05
MYL6B	Activated	Dormant	5891.748066	219.3712543	2488.321979	4.747879683	1.004281203	4.727639698	2.27E-06	3.12E-05
FPGS	Activated	Dormant	676.3883064	1190.48059	984.8436768	-0.812077157	0.171773483	-4.727604871	2.27E-06	3.12E-05
PARPBP	Activated	Dormant	209.6329673	11.32743826	90.64964988	4.215644248	0.892109417	4.725478925	2.30E-06	3.15E-05
PRPF40B	Activated	Dormant	891.6664377	1917.956698	1507.440594	-1.102600094	0.233592734	-4.720181464	2.36E-06	3.23E-05
HECTD3	Activated	Dormant	1820.01594	2527.470389	2244.48861	-0.475940553	0.100838672	-4.719821703	2.36E-06	3.24E-05
RALGDS	Activated	Dormant	1595.134545	2844.40702	2344.69803	-0.832536366	0.176576304	-4.714881594	2.42E-06	3.31E-05
FAM53C	Activated	Dormant	185.3663372	105.3265036	137.3424371	0.819418949	0.173892896	4.712204872	2.45E-06	3.35E-05
EDEM3	Activated	Dormant	2234.520793	921.2868184	1446.580408	1.278284995	0.271309181	4.711543455	2.46E-06	3.36E-05
TMEM25	Activated	Dormant	108.154582	216.348355	173.0708458	-0.982984974	0.208727623	-4.709414876	2.48E-06	3.39E-05
TMEM145	Activated	Dormant	206.6390518	546.6224305	410.629079	-1.397597308	0.296803947	-4.708823184	2.49E-06	3.40E-05
NUP133	Activated	Dormant	1514.059673	921.3138084	1158.412154	0.714747829	0.151855789	4.706753917	2.52E-06	3.43E-05
NEK9	Activated	Dormant	4607.635989	3199.467263	3762.734753	0.525783464	0.111748488	4.70506111	2.54E-06	3.45E-05
LOC0000005656	Activated	Dormant	343.045294	132.7017823	216.839187	1.36353199	0.289819796	4.704757958	2.54E-06	3.45E-05
LOC0000000363	Activated	Dormant	541.0781011	114.0553739	284.8644648	2.244467377	0.477393235	4.701506455	2.58E-06	3.51E-05
MRPS35	Activated	Dormant	445.9089389	193.3671995	294.3838953	1.201929722	0.255673153	4.701040021	2.59E-06	3.51E-05
PLAT	Activated	Dormant	1340.284562	4144.218796	3022.645102	-1.62764148	0.346281876	-4.700336895	2.60E-06	3.52E-05
IL7	Activated	Dormant	19.96917578	73.29880902	51.96695572	-1.870090334	0.397925009	-4.699604932	2.61E-06	3.53E-05
TMEM130	Activated	Dormant	344.7246041	13.24781178	145.8385287	4.697491161	0.999610211	4.699322906	2.61E-06	3.53E-05
ACAA1	Activated	Dormant	1741.457542	3357.0964	2710.840857	-0.947410523	0.2016567	-4.698135607	2.63E-06	3.55E-05
CRABP2	Activated	Dormant	3453.600173	895.3485386	1918.649192	1.947504194	0.414846316	4.694519675	2.67E-06	3.61E-05
USP36	Activated	Dormant	1460.928183	2738.122666	2227.244873	-0.906242977	0.193050681	-4.694326752	2.67E-06	3.61E-05
BRI3BP	Activated	Dormant	550.6505269	144.4894668	306.9538908	1.928518969	0.410951498	4.692814062	2.69E-06	3.63E-05
OGFR	Activated	Dormant	952.3862602	1482.766614	1270.614472	-0.640678978	0.136588995	-4.690560739	2.72E-06	3.67E-05
MTREX	Activated	Dormant	2803.741129	1447.296825	1989.874547	0.95362173	0.203348014	4.689604341	2.74E-06	3.68E-05
RNF187	Activated	Dormant	525.4964158	1057.844446	844.9052337	-1.006148589	0.214604036	-4.688395454	2.75E-06	3.70E-05
STAT6	Activated	Dormant	3316.053351	7001.314807	5527.210225	-1.077914977	0.230055769	-4.685450761	2.79E-06	3.75E-05
CXCL16	Activated	Dormant	461.7036135	1103.054952	846.5144166	-1.252718193	0.267430454	-4.684276502	2.81E-06	3.76E-05
CUNH1ORF167	Activated	Dormant	150.149106	420.9580758	312.6344879	-1.473367525	0.314661313	-4.68239172	2.84E-06	3.79E-05
ATP9B	Activated	Dormant	740.5701992	1369.265421	1117.787333	-0.88706321	0.189473014	-4.68173906	2.84E-06	3.80E-05
TSR1	Activated	Dormant	2455.381833	1047.984194	1610.943249	1.227384857	0.262203733	4.681035025	2.85E-06	3.81E-05
LOC0000000404	Activated	Dormant	76.98922778	253.069966	182.6376707	-1.695976642	0.362359707	-4.680367627	2.86E-06	3.82E-05
CNST	Activated	Dormant	970.7939003	535.0872669	709.3699203	0.861319059	0.184071232	4.679270352	2.88E-06	3.84E-05
MINPP1	Activated	Dormant	1378.461742	479.7836028	839.2548584	1.521500056	0.325215985	4.678429494	2.89E-06	3.85E-05
DIP2B	Activated	Dormant	2337.873404	1256.774425	1689.214016	0.896006544	0.191554685	4.677549631	2.90E-06	3.86E-05
RAD54L2	Activated	Dormant	1272.717269	923.2111905	1063.013622	0.462187491	0.098842208	4.676013416	2.93E-06	3.89E-05
PSD3	Activated	Dormant	877.3596652	223.625314	485.1190545	1.972683722	0.421965804	4.674984803	2.94E-06	3.90E-05
FRZB	Activated	Dormant	1308.256539	154.8676182	616.2231864	3.07972966	0.659062181	4.672896955	2.97E-06	3.94E-05
NUP205	Activated	Dormant	1535.942604	638.0177798	997.1877093	1.266230076	0.270988397	4.672635757	2.97E-06	3.94E-05
PLCXD1	Activated	Dormant	9.276483736	71.25345704	46.46266772	-2.852945265	0.61056828	-4.672606419	2.97E-06	3.94E-05
UHRF1BP1L	Activated	Dormant	2588.809099	1077.526143	1682.039326	1.264234961	0.270620921	4.671608369	2.99E-06	3.95E-05
AFDN	Activated	Dormant	3349.346929	6695.73619	5357.180485	-0.998737837	0.213815717	-4.671021617	3.00E-06	3.96E-05
BAG1	Activated	Dormant	4908.672911	3556.839083	4097.572614	0.465706269	0.099706651	4.670764344	3.00E-06	3.96E-05
PXDC1	Activated	Dormant	1171.887232	2274.333461	1833.354969	-0.955397196	0.204603274	-4.669510791	3.02E-06	3.98E-05
DHH	Activated	Dormant	51.98330741	230.6041775	159.1558295	-2.139761572	0.458310738	-4.668800864	3.03E-06	3.99E-05
LOC0000003751	Activated	Dormant	37.04911481	138.2069199	97.74379788	-1.885023904	0.403766973	-4.668593594	3.03E-06	3.99E-05
MED24	Activated	Dormant	1163.917754	1700.260113	1485.72317	-0.550032598	0.117816573	-4.668550301	3.03E-06	3.99E-05
SNRPD3	Activated	Dormant	1966.544587	869.0499657	1308.047814	1.17711561	0.252172711	4.667894505	3.04E-06	3.99E-05
KIF2A	Activated	Dormant	2951.092524	1446.410408	2048.283254	1.028193038	0.220519701	4.662590382	3.12E-06	4.10E-05
ZKSCAN1	Activated	Dormant	2636.033207	1516.104483	1964.075973	0.798790244	0.171328247	4.662338282	3.13E-06	4.10E-05
NF1	Activated	Dormant	2854.247102	1582.936422	2091.460694	0.851173137	0.182569732	4.662181021	3.13E-06	4.10E-05
NPAT	Activated	Dormant	1326.17961	553.9242729	862.8264076	1.259163074	0.270099271	4.661852916	3.13E-06	4.10E-05
RFC1	Activated	Dormant	2499.875384	1758.67994	2055.158118	0.507264105	0.108877926	4.659016973	3.18E-06	4.15E-05
GAS8	Activated	Dormant	162.4617641	288.5528715	238.1164285	-0.830554528	0.178276151	-4.658808939	3.18E-06	4.15E-05
CLN8	Activated	Dormant	370.9914956	931.8807469	707.5250464	-1.324134312	0.284258784	-4.65820016	3.19E-06	4.16E-05
WAPL	Activated	Dormant	2584.745955	1428.953291	1891.270356	0.854853713	0.183535057	4.657713493	3.20E-06	4.16E-05
LRRD1	Activated	Dormant	3905.003977	709.5253798	1987.716819	2.460128121	0.528259486	4.657044858	3.21E-06	4.17E-05
KAT8	Activated	Dormant	1134.538841	1947.546024	1622.343151	-0.778233731	0.167225164	-4.653807546	3.26E-06	4.24E-05
SPDL1	Activated	Dormant	415.2274461	53.47789929	198.177718	2.957088218	0.635489273	4.653246473	3.27E-06	4.24E-05
GEM	Activated	Dormant	1773.97014	917.4982671	1260.087016	0.952910941	0.204857784	4.651573016	3.29E-06	4.27E-05
TAF2	Activated	Dormant	2690.603227	1360.081007	1892.289895	0.983393056	0.211470633	4.650258247	3.32E-06	4.30E-05
CYTH2	Activated	Dormant	1374.252858	2065.727977	1789.137929	-0.590745194	0.127068896	-4.64901491	3.34E-06	4.32E-05
ADCY2	Activated	Dormant	3060.689256	994.4805635	1820.96404	1.622486378	0.349065766	4.648082211	3.35E-06	4.33E-05
ANKRD16	Activated	Dormant	285.2752307	540.9059038	438.6536346	-0.921643935	0.198312509	-4.647432173	3.36E-06	4.34E-05
ADD1	Activated	Dormant	5766.614753	10753.5957	8758.803318	-0.89872688	0.193492291	-4.64476841	3.40E-06	4.39E-05
SYNCRIP	Activated	Dormant	9174.782722	3501.993316	5771.109078	1.389283595	0.299203111	4.643279245	3.43E-06	4.42E-05
LOC0000005857	Activated	Dormant	107.603071	26.10134364	58.70203457	2.032304486	0.437733003	4.642794747	3.44E-06	4.43E-05
FKTN	Activated	Dormant	635.8438938	120.5042764	326.6401233	2.401625513	0.517412635	4.641605852	3.46E-06	4.45E-05
ARHGEF15	Activated	Dormant	418.8430397	1174.737	872.3794158	-1.485114007	0.32032979	-4.636203225	3.55E-06	4.56E-05
LOC0000000495	Activated	Dormant	149.1284941	60.56883797	95.99270043	1.282141607	0.276549986	4.636202034	3.55E-06	4.56E-05
DDX3X	Activated	Dormant	6830.788564	2629.222709	4309.849051	1.377674495	0.297492779	4.630951044	3.64E-06	4.67E-05
INO80B	Activated	Dormant	611.8306113	1164.707637	943.5568265	-0.925701224	0.199963217	-4.629357517	3.67E-06	4.70E-05
EHMT1	Activated	Dormant	3073.774607	4776.808682	4095.595052	-0.637015581	0.13763728	-4.628219771	3.69E-06	4.72E-05
MAN2B1	Activated	Dormant	4530.679492	7900.909246	6552.817344	-0.802226884	0.173352248	-4.627727042	3.70E-06	4.73E-05
DNAJC28	Activated	Dormant	259.0514985	102.0988385	164.8799025	1.345331295	0.290726289	4.627484155	3.70E-06	4.73E-05
TRPS1	Activated	Dormant	2254.423778	727.6917757	1338.384577	1.630620053	0.352535527	4.625406311	3.74E-06	4.77E-05
HSPA13	Activated	Dormant	2296.940491	1097.397527	1577.214713	1.06508453	0.230400077	4.622761175	3.79E-06	4.83E-05
EGLN2	Activated	Dormant	2086.107579	3020.543914	2646.76938	-0.533542079	0.115436688	-4.621945486	3.80E-06	4.85E-05
CLDN11	Activated	Dormant	55.82471076	643.6071004	408.4941445	-3.519579193	0.76161555	-4.621201854	3.82E-06	4.86E-05
SOX18	Activated	Dormant	1205.963929	3692.292155	2697.760865	-1.614883789	0.349472944	-4.620912193	3.82E-06	4.86E-05
EGFL8	Activated	Dormant	343.7237668	990.0731478	731.5333954	-1.523846756	0.329848215	-4.619842357	3.84E-06	4.88E-05
ANKRD54	Activated	Dormant	426.7091771	749.1672777	620.1840375	-0.815221484	0.176512275	-4.618497408	3.87E-06	4.91E-05
ABCA7	Activated	Dormant	374.2361722	834.2391833	650.2379789	-1.149647938	0.248957947	-4.617839886	3.88E-06	4.92E-05
TCIRG1	Activated	Dormant	2232.478727	12129.8085	8170.876592	-2.44161565	0.528869865	-4.616666239	3.90E-06	4.94E-05
TSHR	Activated	Dormant	113.3485959	10.32317746	51.53334484	3.456056121	0.748810622	4.615394095	3.92E-06	4.97E-05
RPS6KC1	Activated	Dormant	1840.295253	825.4759869	1231.403693	1.155915762	0.250493923	4.614546134	3.94E-06	4.98E-05
KPNA1	Activated	Dormant	2109.511141	1394.427369	1680.460877	0.595680995	0.129104107	4.613958523	3.95E-06	4.99E-05
ZFYVE1	Activated	Dormant	1238.47252	2139.46639	1779.068842	-0.785990145	0.17040496	-4.612483957	3.98E-06	5.02E-05
SYNE3	Activated	Dormant	2560.108962	6498.747638	4923.292168	-1.343246445	0.291339545	-4.610587438	4.02E-06	5.06E-05
SGK3	Activated	Dormant	345.7620686	643.0230496	524.1186572	-0.885208042	0.192028943	-4.609763664	4.03E-06	5.08E-05
PLEKHH3	Activated	Dormant	881.9970352	2329.377228	1750.425151	-1.399487515	0.303624466	-4.609271225	4.04E-06	5.09E-05
PFKP	Activated	Dormant	3096.456862	6996.023244	5436.196691	-1.17563021	0.255090272	-4.608683035	4.05E-06	5.10E-05
ETFDH	Activated	Dormant	2219.818352	1158.725776	1583.162806	0.939334297	0.203833634	4.608338083	4.06E-06	5.10E-05
SLC30A9	Activated	Dormant	823.5635336	334.8234734	530.3194975	1.298618329	0.281810666	4.608123417	4.06E-06	5.10E-05
PRRC2C	Activated	Dormant	7720.89732	4754.677283	5941.165298	0.699496311	0.151818733	4.607443998	4.08E-06	5.11E-05
ARHGEF33	Activated	Dormant	26.77297007	71.75501908	53.76219948	-1.412363252	0.306627801	-4.606116112	4.10E-06	5.14E-05
C8G	Activated	Dormant	17.34444453	81.39152431	55.7726924	-2.288764335	0.497529853	-4.600255287	4.22E-06	5.28E-05
LOC0000006375	Activated	Dormant	8.962669038	83.14198497	53.4702586	-3.159299611	0.686952235	-4.599009146	4.25E-06	5.31E-05
LOC0000003724	Activated	Dormant	9195.352445	4789.199695	6551.660795	0.940924432	0.204666428	4.597356006	4.28E-06	5.34E-05
HIP1R	Activated	Dormant	484.3018598	2525.948066	1709.289584	-2.380494365	0.518082619	-4.594816114	4.33E-06	5.40E-05
PAQR7	Activated	Dormant	35.14256215	106.2765699	77.8229668	-1.615143178	0.351522096	-4.594713097	4.33E-06	5.40E-05
AREL1	Activated	Dormant	1869.193977	1321.840355	1540.781804	0.50073031	0.108993265	4.594139909	4.35E-06	5.41E-05
LRRN1	Activated	Dormant	1141.153057	205.5661273	579.800899	2.473715675	0.538466244	4.594003247	4.35E-06	5.41E-05
MRM1	Activated	Dormant	192.3414764	361.0301935	293.5547066	-0.913480258	0.198904131	-4.592565536	4.38E-06	5.44E-05
PRPS1	Activated	Dormant	2885.880097	1108.650566	1819.542378	1.379236578	0.300462859	4.590372947	4.42E-06	5.49E-05
CYCS	Activated	Dormant	2736.345332	1049.08643	1723.989991	1.383276875	0.301410074	4.589351828	4.45E-06	5.52E-05
ZNF106	Activated	Dormant	5082.652775	1562.288869	2970.434431	1.702436879	0.37107822	4.58781138	4.48E-06	5.55E-05
CSGALNACT1	Activated	Dormant	731.5821697	1878.023153	1419.44676	-1.357530925	0.295940499	-4.587175226	4.49E-06	5.56E-05
STOML1	Activated	Dormant	370.7428253	802.8368121	629.9992174	-1.11216091	0.242452856	-4.587122324	4.49E-06	5.56E-05
EIF3A	Activated	Dormant	9695.533985	5823.013079	7372.021441	0.735236691	0.160286254	4.587022725	4.50E-06	5.56E-05
ETFA	Activated	Dormant	2378.869772	1287.465352	1724.02712	0.884983505	0.192951569	4.586557699	4.51E-06	5.56E-05
LOC0000002112	Activated	Dormant	1297.936758	352.3598506	730.5906137	1.880154212	0.410182141	4.583705691	4.57E-06	5.64E-05
ATF7IP	Activated	Dormant	2686.164493	1034.746233	1695.313537	1.37642704	0.300554953	4.579618555	4.66E-06	5.74E-05
SEMA4C	Activated	Dormant	1837.625193	3406.862072	2779.16732	-0.889167592	0.194223985	-4.578052454	4.69E-06	5.78E-05
BICD2	Activated	Dormant	2285.983452	1704.006662	1936.797378	0.421946459	0.092206735	4.576091531	4.74E-06	5.83E-05
PARP12	Activated	Dormant	192.6042047	1415.297862	926.220399	-2.874109262	0.6281304	-4.575656999	4.75E-06	5.83E-05
ASMTL	Activated	Dormant	982.1707116	2097.561805	1651.405367	-1.096569559	0.239738666	-4.574020442	4.78E-06	5.88E-05
NR1D1	Activated	Dormant	1087.388993	3816.681738	2724.96464	-1.810155499	0.395774541	-4.573703737	4.79E-06	5.88E-05
BMP4	Activated	Dormant	303.4560392	707.0384805	545.605504	-1.219369011	0.266730123	-4.571545944	4.84E-06	5.93E-05
CHD9	Activated	Dormant	3096.459347	1747.400248	2287.023887	0.825942247	0.180678222	4.571343681	4.85E-06	5.93E-05
ZNF507	Activated	Dormant	1164.627511	514.9982592	774.8499598	1.177342045	0.257552613	4.571268109	4.85E-06	5.93E-05
TRIB1	Activated	Dormant	981.7043465	460.7727225	669.1453721	1.092121695	0.238916313	4.571147457	4.85E-06	5.93E-05
CNOT1	Activated	Dormant	7236.173463	4233.186488	5434.381278	0.773598795	0.169255504	4.570597565	4.86E-06	5.94E-05
NOCT	Activated	Dormant	532.407487	153.8405849	305.2673457	1.786702856	0.390933906	4.570345086	4.87E-06	5.94E-05
CREB3	Activated	Dormant	1233.063574	1730.987716	1531.818059	-0.490023462	0.107221239	-4.570208896	4.87E-06	5.94E-05
IKBKB	Activated	Dormant	1095.061969	2078.468064	1685.105626	-0.922588098	0.201921091	-4.56905266	4.90E-06	5.97E-05
KCNN4	Activated	Dormant	158.5606987	450.8349419	333.9252446	-1.503630409	0.329379793	-4.565035378	4.99E-06	6.08E-05
NAA15	Activated	Dormant	2148.62454	873.2593226	1383.40541	1.298025668	0.284419761	4.563767517	5.02E-06	6.11E-05
CANX	Activated	Dormant	17998.56103	7692.148504	11814.71352	1.226313653	0.268772627	4.562643401	5.05E-06	6.13E-05
STAB1	Activated	Dormant	3432.366758	13920.45996	9725.222677	-2.019614863	0.442799393	-4.561015428	5.09E-06	6.18E-05
CKAP2L	Activated	Dormant	982.1510595	176.3144504	498.6490941	2.478235178	0.543467867	4.560039937	5.11E-06	6.19E-05
ARHGAP28	Activated	Dormant	5130.991259	1880.569306	3180.738087	1.448411006	0.317631504	4.560035723	5.11E-06	6.19E-05
SPOUT1	Activated	Dormant	412.8061769	684.9290501	576.0799008	-0.736275575	0.161512675	-4.558624105	5.15E-06	6.22E-05
MYL12A	Activated	Dormant	11208.50533	6761.911233	8540.54887	0.729027234	0.159923203	4.558608258	5.15E-06	6.22E-05
AGBL5	Activated	Dormant	220.3497342	435.089568	349.1936345	-0.972873512	0.213431584	-4.558245292	5.16E-06	6.23E-05
TOGARAM2	Activated	Dormant	1833.838481	651.5465399	1124.463316	1.491596395	0.327421326	4.555587186	5.22E-06	6.30E-05
IRF7	Activated	Dormant	90.35011141	2288.010712	1408.946472	-4.658981546	1.023473502	-4.55212718	5.31E-06	6.40E-05
TK2	Activated	Dormant	359.6342722	880.8322435	672.3530549	-1.289829156	0.283346845	-4.552121113	5.31E-06	6.40E-05
LOC0000004456	Activated	Dormant	80.59540512	20.19447095	44.35484462	1.979180872	0.434802613	4.551906576	5.32E-06	6.40E-05
ZNHIT1	Activated	Dormant	996.2254826	1685.594283	1409.846763	-0.75487307	0.165873801	-4.550887871	5.34E-06	6.42E-05
APOO	Activated	Dormant	464.588759	131.6741311	264.8399823	1.817557346	0.399509325	4.549474147	5.38E-06	6.46E-05
APBA3	Activated	Dormant	495.2891027	898.0482198	736.944573	-0.859473076	0.189014504	-4.547127643	5.44E-06	6.52E-05
ANKMY2	Activated	Dormant	1106.937552	694.7600467	859.6310489	0.674248008	0.148312603	4.546127537	5.46E-06	6.55E-05
LOC0000000356	Activated	Dormant	1447.911414	836.5685404	1081.10569	0.790725838	0.173997415	4.544468885	5.51E-06	6.59E-05
LOC0000005989	Activated	Dormant	501.2557479	287.3299372	372.9002615	0.804603407	0.177051724	4.544453966	5.51E-06	6.59E-05
BAZ2A	Activated	Dormant	38353.08522	24277.75286	29907.8858	0.659617441	0.145178805	4.54348306	5.53E-06	6.61E-05
NUDT16L1	Activated	Dormant	202.479199	425.8884377	336.5247423	-1.072142864	0.236079983	-4.541439094	5.59E-06	6.66E-05
FAM212A	Activated	Dormant	442.3414397	950.6397685	747.320437	-1.10119758	0.242484161	-4.541317575	5.59E-06	6.66E-05
MED1	Activated	Dormant	3908.83973	2133.293532	2843.512011	0.873828096	0.192417664	4.541309145	5.59E-06	6.66E-05
ITCH	Activated	Dormant	3406.137135	2148.121759	2651.327909	0.665335873	0.14653785	4.540368726	5.62E-06	6.69E-05
MTSS1L	Activated	Dormant	3683.229275	9016.992241	6883.487055	-1.291634684	0.284507032	-4.539904244	5.63E-06	6.70E-05
FAM98A	Activated	Dormant	944.608323	376.9369215	604.0054821	1.324233815	0.291703916	4.53965045	5.63E-06	6.70E-05
FRAS1	Activated	Dormant	228.894146	20.86183856	104.0747615	3.461705397	0.762655642	4.539014997	5.65E-06	6.71E-05
QSER1	Activated	Dormant	3157.434899	1445.716082	2130.403609	1.127064664	0.248673546	4.532306243	5.83E-06	6.92E-05
BDP1	Activated	Dormant	1782.627346	828.5093875	1210.156571	1.106688157	0.244223283	4.53146049	5.86E-06	6.95E-05
CPT1C	Activated	Dormant	251.6425488	1129.400969	778.2976007	-2.163924801	0.47788742	-4.528105805	5.95E-06	7.05E-05
PTGFR	Activated	Dormant	154.0138424	26.38380714	77.43582123	2.548829875	0.562915813	4.527905981	5.96E-06	7.05E-05
PGS1	Activated	Dormant	856.3704376	1570.889538	1285.081898	-0.876493232	0.193579925	-4.527810577	5.96E-06	7.05E-05
VWA8	Activated	Dormant	1069.519813	621.9914428	801.0027911	0.780622742	0.172412497	4.527645943	5.96E-06	7.05E-05
PSMD5	Activated	Dormant	2228.00436	1226.928816	1627.359034	0.860455343	0.190070577	4.527030737	5.98E-06	7.06E-05
USHBP1	Activated	Dormant	456.6519725	1425.903317	1038.202779	-1.638670831	0.36213491	-4.525028617	6.04E-06	7.12E-05
TULP2	Activated	Dormant	108.4287988	267.339161	203.7750161	-1.295612116	0.286360945	-4.524402301	6.06E-06	7.13E-05
PNPLA7	Activated	Dormant	319.4052974	954.5290615	700.4795559	-1.574424952	0.347996465	-4.524255589	6.06E-06	7.13E-05
RAD54B	Activated	Dormant	346.8147283	96.95469667	196.8987093	1.837635776	0.406185403	4.524130516	6.06E-06	7.13E-05
LDH-A	Activated	Dormant	1623.780724	518.6121645	960.6795885	1.646801257	0.364121231	4.522672985	6.11E-06	7.17E-05
ARFGEF2	Activated	Dormant	1891.14703	1077.042458	1402.684287	0.811655758	0.179472521	4.522451431	6.11E-06	7.17E-05
TAPBP	Activated	Dormant	1054.589879	1760.393406	1478.071995	-0.738631679	0.163327068	-4.522408252	6.11E-06	7.17E-05
FBRSL1	Activated	Dormant	799.8248599	1670.187611	1322.042511	-1.061530582	0.234799314	-4.521012286	6.15E-06	7.21E-05
NOTCH4	Activated	Dormant	667.1489316	1585.033589	1217.879726	-1.24704632	0.276127065	-4.516204596	6.30E-06	7.37E-05
LOC0000003548	Activated	Dormant	248.6645536	5139.154614	3182.95859	-4.368045116	0.967570671	-4.514445555	6.35E-06	7.43E-05
TRIM11	Activated	Dormant	599.4159705	972.0613773	823.0032146	-0.69880065	0.154821356	-4.513593392	6.37E-06	7.45E-05
ZNF628	Activated	Dormant	309.398475	694.4473435	540.4277961	-1.168447226	0.258889299	-4.513308313	6.38E-06	7.45E-05
APOBR	Activated	Dormant	198.9225972	714.7080058	508.3938423	-1.837257525	0.407171716	-4.512242511	6.41E-06	7.48E-05
MRI1	Activated	Dormant	375.8248161	662.9592633	548.1054844	-0.814568559	0.180581293	-4.510813627	6.46E-06	7.53E-05
TMTC3	Activated	Dormant	2276.376548	930.1950404	1468.667644	1.291329001	0.286297042	4.510451768	6.47E-06	7.53E-05
KRT7	Activated	Dormant	12.94408973	154.5128295	97.8853336	-3.56861376	0.791252054	-4.510084671	6.48E-06	7.54E-05
LOC0000000587	Activated	Dormant	185.9857128	69.9154181	116.343536	1.418575354	0.31456188	4.509686145	6.49E-06	7.55E-05
RRAS	Activated	Dormant	1465.114105	3049.702206	2415.866966	-1.057495866	0.234587973	-4.507886107	6.55E-06	7.61E-05
WIPI2	Activated	Dormant	1539.389483	2251.985161	1966.94689	-0.546850961	0.121322408	-4.507419282	6.56E-06	7.62E-05
CEP131	Activated	Dormant	600.6871741	1294.02224	1016.688214	-1.105747052	0.245431271	-4.505322596	6.63E-06	7.68E-05
DMWD	Activated	Dormant	1196.4982	2247.994318	1827.395871	-0.909440875	0.20186739	-4.505140107	6.63E-06	7.68E-05
CSE1L	Activated	Dormant	3723.183225	1687.121301	2501.546071	1.141226623	0.253400992	4.503639134	6.68E-06	7.73E-05
RFNG	Activated	Dormant	1091.120406	2132.072837	1715.691864	-0.963837971	0.214091481	-4.501991226	6.73E-06	7.78E-05
CLCN2	Activated	Dormant	528.815047	858.7838532	726.7963307	-0.70077719	0.155690866	-4.501080939	6.76E-06	7.81E-05
NELFB	Activated	Dormant	1536.042099	2677.042785	2220.642511	-0.802495772	0.178320203	-4.500307636	6.79E-06	7.83E-05
MX2	Activated	Dormant	29.25818488	2886.550201	1743.633394	-6.619006065	1.471830293	-4.497125854	6.89E-06	7.94E-05
CLTC	Activated	Dormant	16718.91598	7689.909855	11301.51231	1.120315449	0.249198035	4.495683314	6.93E-06	7.99E-05
LOC0000005279	Activated	Dormant	387.1674809	135.9511625	236.4376899	1.510395876	0.336051368	4.494538694	6.97E-06	8.03E-05
TMEM59	Activated	Dormant	4008.135306	6376.054519	5428.886834	-0.668800667	0.148923358	-4.490905089	7.09E-06	8.16E-05
ARFGAP2	Activated	Dormant	1938.401625	2808.756449	2460.614519	-0.534151556	0.118962375	-4.490088196	7.12E-06	8.18E-05
G3BP1	Activated	Dormant	5545.272055	3251.209933	4168.834781	0.769871843	0.171511525	4.488746997	7.16E-06	8.23E-05
TRAFD1	Activated	Dormant	1511.9612	2735.57349	2246.128574	-0.853932703	0.190250008	-4.488476568	7.17E-06	8.23E-05
PDK1	Activated	Dormant	1607.387488	867.9147754	1163.703861	0.888616418	0.198017001	4.487576383	7.20E-06	8.26E-05
HSD17B12	Activated	Dormant	697.7846634	427.1933851	535.4298964	0.70314683	0.156694117	4.487385007	7.21E-06	8.26E-05
OPLAH	Activated	Dormant	1022.98486	3215.588428	2338.547001	-1.651245147	0.368024952	-4.486774976	7.23E-06	8.27E-05
ZFP503	Activated	Dormant	1913.857149	3740.251958	3009.694034	-0.96660407	0.215524272	-4.48489657	7.29E-06	8.34E-05
CHSY1	Activated	Dormant	5417.410316	1703.196485	3188.882018	1.669036733	0.372169715	4.4846119	7.30E-06	8.34E-05
RASA4	Activated	Dormant	1037.68741	5924.551121	3969.805637	-2.512476333	0.560561771	-4.482068637	7.39E-06	8.44E-05
CC2D1A	Activated	Dormant	925.4248593	1831.152306	1468.861327	-0.983233437	0.219614329	-4.477091461	7.57E-06	8.63E-05
DUOX2	Activated	Dormant	0.864994653	369.2715751	221.9089429	-8.608870848	1.923754392	-4.475036358	7.64E-06	8.70E-05
TVP23B	Activated	Dormant	807.859942	506.107187	626.808289	0.671443914	0.150042753	4.475017293	7.64E-06	8.70E-05
LOC0000005104	Activated	Dormant	440.5165631	128.0158452	253.0161324	1.780313459	0.397999906	4.473150452	7.71E-06	8.77E-05
FERMT2	Activated	Dormant	5960.118365	3527.607272	4500.611709	0.75615841	0.169153019	4.470262566	7.81E-06	8.88E-05
ETF1	Activated	Dormant	4678.282586	2214.087356	3199.765448	1.078593668	0.241302975	4.469873065	7.83E-06	8.89E-05
PDCD1	Activated	Dormant	671.755298	199.2929047	388.277862	1.751330331	0.391919513	4.468596927	7.87E-06	8.93E-05
FANCD2	Activated	Dormant	1274.985782	158.3290684	604.991754	3.009818025	0.673957483	4.465887094	7.97E-06	9.04E-05
TRIP10	Activated	Dormant	2345.716299	9517.311603	6648.673481	-2.02007767	0.452403363	-4.465213643	8.00E-06	9.06E-05
FAM120A	Activated	Dormant	5913.696049	3425.972055	4421.061652	0.787132329	0.176294412	4.464873963	8.01E-06	9.06E-05
PRRC1	Activated	Dormant	2116.394085	879.334243	1374.15818	1.26624623	0.28371037	4.463165135	8.08E-06	9.13E-05
WDR7	Activated	Dormant	558.7340729	228.4484229	360.5626829	1.291598533	0.289451755	4.462223885	8.11E-06	9.16E-05
ARL6IP5	Activated	Dormant	2404.645588	3826.947937	3258.026998	-0.669102761	0.149999825	-4.460690264	8.17E-06	9.22E-05
ALDH16A1	Activated	Dormant	31193.42322	47063.76848	40715.63037	-0.593415396	0.133141148	-4.457039804	8.31E-06	9.37E-05
TMEM131	Activated	Dormant	2582.351409	1793.810709	2109.226989	0.525655558	0.117982837	4.455356155	8.38E-06	9.44E-05
NEURL1	Activated	Dormant	708.9931179	92.34624636	339.004995	2.94255075	0.660585763	4.454456809	8.41E-06	9.47E-05
LGR6	Activated	Dormant	9.043627655	84.36214501	54.23473807	-3.209472457	0.72074588	-4.452987587	8.47E-06	9.52E-05
HERC5	Activated	Dormant	156.894827	1933.749883	1223.007861	-3.622196369	0.813476832	-4.452734518	8.48E-06	9.52E-05
LOC0000003762	Activated	Dormant	596.4145189	283.2628823	408.5235369	1.071152822	0.240567505	4.452608109	8.48E-06	9.52E-05
CMTM4	Activated	Dormant	2049.619739	306.9140721	1003.996339	2.740342922	0.615595984	4.451528264	8.53E-06	9.56E-05
HABP4	Activated	Dormant	654.4396462	345.1197273	468.8476949	0.917590391	0.206200285	4.449995737	8.59E-06	9.62E-05
LOC0000005327	Activated	Dormant	948.259305	400.3252261	619.4988577	1.24281137	0.279345148	4.449017204	8.63E-06	9.66E-05
SGO2	Activated	Dormant	943.5270764	236.1499487	519.1007998	1.998360846	0.449205937	4.448651906	8.64E-06	9.67E-05
UVSSA	Activated	Dormant	1562.425788	2242.593849	1970.526624	-0.519183055	0.116760175	-4.446576556	8.72E-06	9.75E-05
ZDHHC8	Activated	Dormant	1456.749294	3356.201402	2596.420559	-1.203689778	0.270728104	-4.446120516	8.74E-06	9.76E-05
CPT1B	Activated	Dormant	912.8483092	89.67940353	418.9469658	3.349261521	0.753320776	4.445996486	8.75E-06	9.76E-05
MYBL1	Activated	Dormant	151.9706581	45.50145693	88.08913738	1.739498716	0.39134079	4.444971651	8.79E-06	9.80E-05
ARSD	Activated	Dormant	234.4257891	497.7674131	392.4307635	-1.088196036	0.244951141	-4.442502424	8.89E-06	9.91E-05
CEP85	Activated	Dormant	715.6252813	185.1458857	397.3376439	1.952437461	0.439521381	4.442189945	8.90E-06	9.91E-05
ZBTB33	Activated	Dormant	1192.530656	295.2525514	654.1637931	2.014600294	0.453544146	4.441905623	8.92E-06	9.92E-05
PPP6R3	Activated	Dormant	4524.214565	2954.266857	3582.24594	0.614624502	0.13843345	4.439855425	9.00E-06	0.000100011
AHCTF1	Activated	Dormant	3474.160745	1874.27901	2514.231704	0.890492347	0.200580355	4.439579079	9.01E-06	0.000100011
ENO4	Activated	Dormant	44.85944294	152.4141906	109.3922915	-1.73601286	0.391033844	-4.439546306	9.01E-06	0.000100011
CUNH19ORF68	Activated	Dormant	95.13119928	288.4809797	211.1410676	-1.587614332	0.357723351	-4.438106508	9.08E-06	0.000100597
CASP1	Activated	Dormant	139.3738808	512.9572868	363.5239244	-1.874950089	0.422632663	-4.436358693	9.15E-06	0.000101331
CPNE9	Activated	Dormant	4.781951818	35.10699358	22.97697687	-2.887996222	0.651042673	-4.435955344	9.17E-06	0.000101435
KIF13A	Activated	Dormant	4269.9364	2227.834707	3044.675384	0.939024497	0.211712958	4.435366191	9.19E-06	0.000101627
UBN1	Activated	Dormant	2365.097528	4545.788458	3673.512086	-0.942922399	0.212737678	-4.432324388	9.32E-06	0.000102985
SMC1A	Activated	Dormant	1948.993353	508.4612185	1084.674072	1.939112573	0.437995993	4.427238154	9.54E-06	0.000105354
BAALC	Activated	Dormant	150.2202799	318.5314641	251.2069905	-1.080264322	0.244053552	-4.426341327	9.58E-06	0.000105704
RRP8	Activated	Dormant	2277.051924	1114.804622	1579.703543	1.029803322	0.232672845	4.425971252	9.60E-06	0.000105796
PTPDC1	Activated	Dormant	889.2870863	428.1494178	612.6044852	1.052935619	0.237963134	4.424784631	9.65E-06	0.00010629
SPG21	Activated	Dormant	1266.577496	771.0032161	969.2329279	0.714855301	0.161655887	4.422080221	9.78E-06	0.000107519
LOC0000004890	Activated	Dormant	124.6970244	68.23069782	90.81722846	0.8544798	0.193236423	4.421939653	9.78E-06	0.000107519
PIEZO1	Activated	Dormant	3273.02906	7074.695992	5554.02922	-1.112113642	0.251532134	-4.421358122	9.81E-06	0.000107718
MYADML2	Activated	Dormant	271.6275199	10.1711302	114.7536861	4.749352532	1.074507073	4.420029103	9.87E-06	0.000108241
LOC0000006392	Activated	Dormant	161.5390122	90.83845815	119.1186798	0.832087021	0.188257164	4.419948777	9.87E-06	0.000108241
LOC0000004513	Activated	Dormant	5905.679862	3006.340364	4166.076163	0.973448634	0.220289911	4.418943339	9.92E-06	0.000108655
AKAP11	Activated	Dormant	3524.370253	2132.6049	2689.311041	0.725409543	0.16422252	4.417235497	1.00E-05	0.000109426
CD34	Activated	Dormant	2379.970211	5725.485333	4387.279284	-1.26575602	0.286594742	-4.416536079	1.00E-05	0.000109688
ADPRM	Activated	Dormant	248.9553485	87.71810989	152.2130053	1.50730837	0.341481065	4.414032059	1.01E-05	0.000110873
LOC0000001629	Activated	Dormant	422.8557121	89.39365866	222.77848	2.240871036	0.507880519	4.412201199	1.02E-05	0.000111722
MEGF8	Activated	Dormant	4005.028129	7809.993052	6288.007082	-0.962934197	0.218257031	-4.411927494	1.02E-05	0.00011177
IK	Activated	Dormant	3566.565401	5388.260059	4659.582196	-0.594440315	0.134799957	-4.409796013	1.03E-05	0.000112782
MTHFD2	Activated	Dormant	2822.896579	822.175177	1622.463738	1.779534341	0.403720563	4.407836771	1.04E-05	0.000113712
LNPK	Activated	Dormant	1366.584968	708.9755207	972.0192997	0.94557671	0.214559527	4.407060014	1.05E-05	0.000114026
ABCB1	Activated	Dormant	557.1747812	1391.58217	1057.819215	-1.317634029	0.299039088	-4.406226745	1.05E-05	0.00011437
DOC2A	Activated	Dormant	31.6613783	83.07430981	62.50913721	-1.336149091	0.303253505	-4.406046655	1.05E-05	0.00011437
VANGL1	Activated	Dormant	292.3743438	89.33443266	170.5503971	1.711826506	0.388746792	4.403448574	1.07E-05	0.000115653
DCP2	Activated	Dormant	282.7083141	62.10464639	150.3461135	2.189946853	0.497379544	4.402969278	1.07E-05	0.000115813
SYNPO2L	Activated	Dormant	1080.769935	67.13983178	472.591873	4.010715321	0.910997453	4.402553825	1.07E-05	0.000115939
PGRMC2	Activated	Dormant	2003.749816	3577.856008	2948.213531	-0.834976893	0.189670179	-4.402257097	1.07E-05	0.00011597
TUT1	Activated	Dormant	612.6322273	958.5854238	820.2041452	-0.652842439	0.14830713	-4.401962607	1.07E-05	0.00011597
ZNF316	Activated	Dormant	419.0309811	859.2488906	683.1617268	-1.034111362	0.234920713	-4.401959058	1.07E-05	0.00011597
INHA	Activated	Dormant	93.46595855	365.4798359	256.674285	-1.959559804	0.445194586	-4.401580489	1.07E-05	0.000116032
SUCLG1	Activated	Dormant	3469.482437	2107.345342	2652.20018	0.719663064	0.163504597	4.401485205	1.08E-05	0.000116032
ERBIN	Activated	Dormant	5258.311422	2742.763222	3748.982502	0.939275565	0.213423449	4.400995145	1.08E-05	0.000116199
PHLDA3	Activated	Dormant	193.4448718	373.5690954	301.519406	-0.935977892	0.212693961	-4.400585183	1.08E-05	0.000116323
ANO9	Activated	Dormant	308.7508149	925.1980085	678.6191311	-1.577802678	0.3585706	-4.400256679	1.08E-05	0.000116403
SMOC1	Activated	Dormant	6251.569211	1083.702116	3150.848954	2.528015701	0.574584758	4.399726352	1.08E-05	0.000116592
SNCAIP	Activated	Dormant	4470.710408	1105.622548	2451.657692	2.015334883	0.458184056	4.398526872	1.09E-05	0.000117142
MEX3C	Activated	Dormant	2327.955018	1422.815542	1784.871332	0.711226227	0.161717852	4.397945049	1.09E-05	0.000117279
8-Sep	Activated	Dormant	2331.63514	1649.656044	1922.447682	0.498058609	0.113248756	4.397916823	1.09E-05	0.000117279
PLAUR	Activated	Dormant	3329.744954	604.4880563	1694.590816	2.461013183	0.559630402	4.397568778	1.09E-05	0.000117371
SLC22A17	Activated	Dormant	3636.251036	7958.016235	6229.310156	-1.13000345	0.257046192	-4.396110441	1.10E-05	0.000118066
CLDN10	Activated	Dormant	20.20800187	123.7797067	82.35102476	-2.586060697	0.588296356	-4.395846875	1.10E-05	0.000118112
BRF2	Activated	Dormant	81.60806283	203.9317763	155.0022909	-1.317762362	0.299830925	-4.395018163	1.11E-05	0.000118467
ITPR3	Activated	Dormant	1809.434476	4412.590381	3371.328019	-1.285425734	0.292553933	-4.393807734	1.11E-05	0.000118997
PI4KA	Activated	Dormant	3531.280895	5937.434575	4974.973103	-0.750149179	0.170733114	-4.393694711	1.11E-05	0.000118997
HLX	Activated	Dormant	325.4460152	700.7107798	550.604874	-1.102816913	0.251050311	-4.392812382	1.12E-05	0.000119384
RACGAP1	Activated	Dormant	2343.422521	570.0189073	1279.380353	2.039360144	0.464314557	4.392195149	1.12E-05	0.000119626
SLC3A1	Activated	Dormant	79.29464323	17.96268737	42.49546971	2.136562819	0.486541824	4.391324065	1.13E-05	0.000119915
CAPRIN2	Activated	Dormant	368.7678158	175.0057695	252.510588	1.081543075	0.246291324	4.391316181	1.13E-05	0.000119915
RASGRP4	Activated	Dormant	129.7765506	454.2848588	324.4815355	-1.79716192	0.409399254	-4.389753777	1.13E-05	0.000120613
XPO7	Activated	Dormant	2036.558832	1475.905498	1700.166832	0.465495911	0.106042729	4.389701341	1.14E-05	0.000120613
CCDC142	Activated	Dormant	167.8787871	332.0437961	266.3777925	-0.974586467	0.222157615	-4.386914515	1.15E-05	0.000122069
KLHL36	Activated	Dormant	695.1508437	1122.729753	951.6981896	-0.68949932	0.15724213	-4.384952802	1.16E-05	0.000123075
MOB2	Activated	Dormant	892.3710464	2026.859038	1573.063841	-1.181648521	0.269540021	-4.383944603	1.17E-05	0.000123546
BVES	Activated	Dormant	261.2957741	17.61646481	115.0881885	3.898138674	0.889307938	4.383339567	1.17E-05	0.00012379
CUNH19ORF43	Activated	Dormant	2176.400992	3247.867568	2819.280937	-0.578712319	0.132045368	-4.382677925	1.17E-05	0.000123909
SPSB3	Activated	Dormant	1324.724539	2580.67984	2078.29772	-0.960618038	0.219186168	-4.382658125	1.17E-05	0.000123909
NFRKB	Activated	Dormant	1142.155919	2240.485112	1801.153435	-0.970706574	0.221490914	-4.382602225	1.17E-05	0.000123909
PCCB	Activated	Dormant	1029.395016	459.3059507	687.3415767	1.161531665	0.2651324	4.380949541	1.18E-05	0.000124752
ACACA	Activated	Dormant	2519.474731	922.4370696	1561.252134	1.448768924	0.330819822	4.379329251	1.19E-05	0.000125582
SUCO	Activated	Dormant	1693.911544	935.5463237	1238.892412	0.856088468	0.195499572	4.378978738	1.19E-05	0.000125583
INTS4	Activated	Dormant	1061.650231	774.8817465	889.5891405	0.452757308	0.103395848	4.378873198	1.19E-05	0.000125583
HTR6	Activated	Dormant	3.509780047	36.02943224	23.02157136	-3.315593141	0.757203912	-4.378732184	1.19E-05	0.000125583
ODC1	Activated	Dormant	6863.575681	1239.800133	3489.310352	2.468716495	0.563810596	4.378627347	1.19E-05	0.000125583
LOC0000005853	Activated	Dormant	1391.410448	543.9209413	882.916744	1.354159907	0.30927837	4.378450097	1.20E-05	0.000125584
CDC37L1	Activated	Dormant	617.4243143	375.1823679	472.0791465	0.720351232	0.164558758	4.377471255	1.20E-05	0.000126048
SBNO1	Activated	Dormant	2277.023719	1401.846841	1751.917592	0.700433272	0.16002234	4.377096806	1.20E-05	0.000126164
REEP1	Activated	Dormant	817.3122073	263.8480478	485.2337116	1.630261714	0.372526017	4.376235863	1.21E-05	0.000126561
GGACT	Activated	Dormant	32.64353857	104.458901	75.73275603	-1.642868583	0.37555644	-4.374491842	1.22E-05	0.000127442
CDKL5	Activated	Dormant	334.7318715	93.01302181	189.7005617	1.853971111	0.423825347	4.374375261	1.22E-05	0.000127442
OSBPL6	Activated	Dormant	715.1245824	465.3229133	565.2435809	0.620206547	0.141810357	4.373492588	1.22E-05	0.000127856
SNRPF	Activated	Dormant	1540.85836	513.8074147	924.6277928	1.583351106	0.362361276	4.369537285	1.25E-05	0.00013009
ASL	Activated	Dormant	274.5071187	896.5345759	647.723593	-1.70102229	0.389464847	-4.367588764	1.26E-05	0.000131151
MIB2	Activated	Dormant	1831.078117	4985.042918	3723.456998	-1.443920699	0.330667551	-4.366683988	1.26E-05	0.000131591
RNF128	Activated	Dormant	197.7348297	26.44308817	94.95978477	2.90894284	0.666276205	4.365971374	1.27E-05	0.000131915
GRAMD4	Activated	Dormant	1422.569006	2151.833294	1860.127579	-0.595890968	0.136495645	-4.36564087	1.27E-05	0.00013201
CPSF1	Activated	Dormant	1895.888579	3617.509689	2928.861245	-0.933126146	0.213847824	-4.363505442	1.28E-05	0.0001332
RNF19B	Activated	Dormant	1029.645365	1730.222214	1449.991474	-0.747075497	0.171222477	-4.363185904	1.28E-05	0.000133289
DRAM1	Activated	Dormant	425.609129	1069.722112	812.0769188	-1.326133662	0.303967296	-4.362751118	1.28E-05	0.000133423
PTBP3	Activated	Dormant	398.8493864	148.225396	248.4749922	1.430266002	0.327845768	4.362618475	1.29E-05	0.000133423
FMO6	Activated	Dormant	43.76856853	119.5798771	89.25535369	-1.456490079	0.333931029	-4.361649425	1.29E-05	0.00013391
ZRSR2	Activated	Dormant	259.4091072	408.0695851	348.6053939	-0.647957007	0.148564635	-4.361448515	1.29E-05	0.000133927
GAPDH	Activated	Dormant	11158.16559	3605.687495	6626.678732	1.629863592	0.373766153	4.360650574	1.30E-05	0.000134296
SGSM3	Activated	Dormant	1207.951659	2504.931531	1986.139582	-1.053198813	0.241534962	-4.360440427	1.30E-05	0.000134296
INTS12	Activated	Dormant	535.8812359	310.6042974	400.7150728	0.786971051	0.180484399	4.360327304	1.30E-05	0.000134296
FBXW9	Activated	Dormant	122.3849091	276.5536199	214.8861356	-1.164384989	0.267083668	-4.359626328	1.30E-05	0.000134621
ZNF341	Activated	Dormant	258.1411101	384.6600548	334.0524769	-0.570577106	0.130887744	-4.359285972	1.30E-05	0.000134724
AKAP6	Activated	Dormant	875.4824248	70.1308854	392.2715012	3.642117272	0.835651103	4.358418553	1.31E-05	0.00013509
ANXA6	Activated	Dormant	13495.04274	5541.571101	8722.959759	1.283855591	0.294573912	4.358347899	1.31E-05	0.00013509
UBR7	Activated	Dormant	1375.264445	978.7449152	1137.352727	0.490935664	0.112659341	4.357700468	1.31E-05	0.000135214
GRPEL1	Activated	Dormant	758.8202079	414.0958516	551.9855941	0.869843086	0.199612367	4.357661289	1.31E-05	0.000135214
CCDC113	Activated	Dormant	0.375843444	24.50474099	14.85318197	-5.328149502	1.222717075	-4.35763073	1.31E-05	0.000135214
CAP2	Activated	Dormant	1890.192325	290.8310557	930.5755636	2.701023711	0.619929448	4.356985651	1.32E-05	0.000135335
HAUS5	Activated	Dormant	1241.325084	2058.443033	1731.595854	-0.729289783	0.167386497	-4.356921221	1.32E-05	0.000135335
MAST1	Activated	Dormant	33.43276632	150.1238235	103.4474006	-2.137728792	0.490651415	-4.35691965	1.32E-05	0.000135335
NUP50	Activated	Dormant	2892.150914	1418.415938	2007.909928	1.027678744	0.235901859	4.356382566	1.32E-05	0.000135561
CTBP2	Activated	Dormant	726.3407232	1176.033342	996.1562947	-0.689462052	0.158388523	-4.352979873	1.34E-05	0.000137576
CDC42BPA	Activated	Dormant	2713.027796	781.4508388	1554.081622	1.796413109	0.412785689	4.351926816	1.35E-05	0.00013813
IL20RA	Activated	Dormant	1738.026019	3362.609179	2712.775915	-0.950646332	0.218455001	-4.351680337	1.35E-05	0.000138178
DTL	Activated	Dormant	405.8896127	119.2909953	233.9304422	1.763847749	0.4053755	4.351145419	1.35E-05	0.000138275
SOX11	Activated	Dormant	52.06318558	3.953890673	23.19760864	3.694477604	0.849106019	4.351020391	1.36E-05	0.000138275
ADRA1D	Activated	Dormant	224.0701091	78.20244228	136.549509	1.512311234	0.347576812	4.351013018	1.36E-05	0.000138275
ENTPD4	Activated	Dormant	2061.117948	1041.670518	1449.44949	0.984504695	0.226349335	4.349492322	1.36E-05	0.000139129
CUNH4ORF48	Activated	Dormant	253.0395826	952.5746243	672.7606076	-1.908836944	0.438970044	-4.348444658	1.37E-05	0.000139664
WAC	Activated	Dormant	5387.093252	3750.494932	4405.13426	0.52188529	0.120020282	4.348309153	1.37E-05	0.000139664
EYA3	Activated	Dormant	657.2738295	262.8148594	420.5984474	1.322574446	0.304183869	4.347944053	1.37E-05	0.000139788
COG3	Activated	Dormant	2153.895088	1346.037504	1669.180538	0.67747605	0.156012674	4.3424424	1.41E-05	0.000143225
SMPD3	Activated	Dormant	180.7051942	5664.524468	3470.996759	-4.971461662	1.144969349	-4.342004148	1.41E-05	0.0001434
SEMA6B	Activated	Dormant	344.4607806	1018.254732	748.7371514	-1.560347523	0.359648345	-4.338536643	1.43E-05	0.000145568
IFI47	Activated	Dormant	227.6951419	1739.707137	1134.902339	-2.931068091	0.675901857	-4.336529127	1.45E-05	0.000146789
SEC23IP	Activated	Dormant	2939.447619	1302.917985	1957.529839	1.173152402	0.270559703	4.33602044	1.45E-05	0.000147015
ZNF264	Activated	Dormant	525.778354	305.1209481	393.3839105	0.785449953	0.181177266	4.335256682	1.46E-05	0.000147413
ACSL3	Activated	Dormant	5588.874151	1568.645443	3176.736926	1.832805192	0.422908084	4.333814509	1.47E-05	0.000148268
PLOD2	Activated	Dormant	7093.216824	1991.223516	4032.02084	1.832681289	0.422930329	4.333293603	1.47E-05	0.000148504
CHTF8	Activated	Dormant	833.6113974	521.3384964	646.2476568	0.672880641	0.155300807	4.332756876	1.47E-05	0.000148752
PPP2CA	Activated	Dormant	216.6734061	82.23150574	136.0082659	1.385302754	0.319743469	4.332544336	1.47E-05	0.000148781
DFFA	Activated	Dormant	1100.356146	676.5696704	846.0842606	0.701439434	0.161971079	4.330646173	1.49E-05	0.000149875
RAD51	Activated	Dormant	640.3027005	160.2162853	352.2508514	1.998464998	0.461476087	4.330592748	1.49E-05	0.000149875
ACKR2	Activated	Dormant	43.53698922	352.7756689	229.080197	-3.00385814	0.693949136	-4.328643102	1.50E-05	0.000151092
GDPD3	Activated	Dormant	93.52044053	327.4733628	233.8921939	-1.791648527	0.414068704	-4.326935386	1.51E-05	0.000152151
CBLN3	Activated	Dormant	125.5079911	626.6431461	426.1890841	-2.312155651	0.534567523	-4.325282689	1.52E-05	0.000153178
STAM	Activated	Dormant	1264.461652	767.3437365	966.1909025	0.720526815	0.166642826	4.323779393	1.53E-05	0.000154005
HMGCR	Activated	Dormant	4514.133137	927.9978377	2362.451957	2.282064276	0.527796488	4.323757982	1.53E-05	0.000154005
RHBDL1	Activated	Dormant	307.1434094	993.4602106	718.9334901	-1.69023946	0.39102335	-4.322604932	1.54E-05	0.000154694
GART	Activated	Dormant	3044.692829	1532.571436	2137.419993	0.989612197	0.228960763	4.322191201	1.54E-05	0.000154865
SLC46A2	Activated	Dormant	32.98332563	114.2965062	81.77123396	-1.777264106	0.411257342	-4.321537691	1.55E-05	0.000155206
MPP6	Activated	Dormant	1619.136303	782.4846703	1117.145323	1.049563337	0.242911856	4.320757966	1.55E-05	0.000155637
KLF12	Activated	Dormant	171.8406612	45.93326356	96.29622263	1.913160708	0.443043806	4.318220188	1.57E-05	0.000157125
RABEP2	Activated	Dormant	898.0705774	1566.395123	1299.065305	-0.804997089	0.186420668	-4.318175114	1.57E-05	0.000157125
RAPGEF3	Activated	Dormant	908.4557139	2841.743174	2068.42819	-1.643735457	0.380657133	-4.318152251	1.57E-05	0.000157125
BCO1	Activated	Dormant	72.53220558	302.4640843	210.4913328	-2.046458825	0.47402813	-4.317167475	1.58E-05	0.000157707
CLINT1	Activated	Dormant	4892.569645	2883.144524	3686.914573	0.762098086	0.176665761	4.313784855	1.60E-05	0.000160019
ZNF697	Activated	Dormant	913.6904025	358.3601312	580.4922397	1.348733379	0.312834772	4.31132822	1.62E-05	0.000161684
RNF123	Activated	Dormant	1148.93113	2710.101845	2085.633559	-1.236284474	0.286821775	-4.310288071	1.63E-05	0.000162323
RAB10	Activated	Dormant	1129.949604	634.4705213	832.6621542	0.830470595	0.192707066	4.309497374	1.64E-05	0.000162781
HMGCS1	Activated	Dormant	14865.6343	2232.466877	7285.733846	2.735254112	0.634807275	4.308794529	1.64E-05	0.000163175
PPP1CC	Activated	Dormant	775.723272	375.2643037	535.447891	1.044642791	0.242494854	4.307896739	1.65E-05	0.000163715
NME3	Activated	Dormant	371.0332774	632.8734412	528.1373757	-0.771830981	0.17918029	-4.307566299	1.65E-05	0.000163835
UBE4A	Activated	Dormant	1492.489375	559.9010756	932.9363954	1.415632779	0.328677489	4.3070573	1.65E-05	0.000164088
IFIT2	Activated	Dormant	143.1529452	1776.077198	1122.907497	-3.630148008	0.843159432	-4.305411137	1.67E-05	0.000165094
PDZD11	Activated	Dormant	845.3442344	443.8560091	604.4512992	0.925995629	0.215079197	4.305370502	1.67E-05	0.000165094
SP100	Activated	Dormant	413.149627	1407.496557	1009.757785	-1.765343524	0.410089809	-4.304772966	1.67E-05	0.000165415
MGRN1	Activated	Dormant	2760.239704	5072.850353	4147.806094	-0.878299496	0.204091235	-4.303465051	1.68E-05	0.000166269
PAFAH1B1	Activated	Dormant	2567.87236	1475.079628	1912.196721	0.799925645	0.185908891	4.302783165	1.69E-05	0.000166656
TRUB2	Activated	Dormant	796.522086	1028.230044	935.5468606	-0.368352212	0.085614385	-4.302457012	1.69E-05	0.000166776
PEBP1	Activated	Dormant	12980.41103	7658.298278	9787.143379	0.761023582	0.176898673	4.302031038	1.69E-05	0.000166849
STK11	Activated	Dormant	1977.345395	3294.043269	2767.36412	-0.735347359	0.170930472	-4.302026141	1.69E-05	0.000166849
VGF	Activated	Dormant	517.2443321	284.9831284	377.8876099	0.856321102	0.199077437	4.301447282	1.70E-05	0.00016716
NOS1	Activated	Dormant	170.4205902	3.235454268	70.10950864	5.724808688	1.331473557	4.299603743	1.71E-05	0.00016843
EXD2	Activated	Dormant	700.3899935	333.8342674	480.4565578	1.07320142	0.249625379	4.299248036	1.71E-05	0.000168574
MRPL15	Activated	Dormant	1754.610301	1002.513065	1303.351959	0.806682895	0.187656989	4.298709574	1.72E-05	0.000168857
C22H3orf67	Activated	Dormant	548.3083762	206.3184592	343.114426	1.40609142	0.32715837	4.297892244	1.72E-05	0.000169273
GEN1	Activated	Dormant	324.1739436	36.32388311	151.4639073	3.162160508	0.735757103	4.297832116	1.72E-05	0.000169273
WRNIP1	Activated	Dormant	2351.401246	3270.707342	2902.984904	-0.476870634	0.110961426	-4.297625319	1.73E-05	0.000169304
SRP72	Activated	Dormant	3692.942983	2090.208784	2731.302464	0.820375253	0.190897813	4.297457581	1.73E-05	0.000169305
WFDC2	Activated	Dormant	515.505342	2180.937601	1514.764698	-2.083257305	0.485001949	-4.295358621	1.74E-05	0.000170787
CPSF2	Activated	Dormant	2068.26439	1072.362426	1470.723212	0.946553614	0.220468623	4.293371103	1.76E-05	0.000172195
ELMO2	Activated	Dormant	2334.211521	3475.290231	3018.858747	-0.573790716	0.133651098	-4.293198672	1.76E-05	0.000172201
MTDH	Activated	Dormant	7671.98466	3650.489977	5259.08785	1.07119463	0.24955535	4.292413005	1.77E-05	0.000172682
RAB37	Activated	Dormant	67.49027328	190.6556449	141.3894962	-1.478547506	0.344478952	-4.292127278	1.77E-05	0.000172776
SYPL1	Activated	Dormant	1736.900325	3313.974443	2683.144796	-0.929883547	0.216734163	-4.290433646	1.78E-05	0.000173969
DOPEY2	Activated	Dormant	470.5874972	861.8883567	705.3680129	-0.87058011	0.202991948	-4.288742071	1.80E-05	0.000175169
AMPD2	Activated	Dormant	2507.949823	4704.172065	3825.683168	-0.908548182	0.211870932	-4.288215341	1.80E-05	0.000175454
FGD6	Activated	Dormant	947.2211732	496.8156014	676.9778301	0.934365361	0.217917785	4.287696668	1.81E-05	0.000175734
MST1R	Activated	Dormant	31.69299285	275.3872305	177.9095354	-3.100802673	0.723651114	-4.284941478	1.83E-05	0.000177794
NAA35	Activated	Dormant	1246.579271	846.2491407	1006.381193	0.558528289	0.130357805	4.284578816	1.83E-05	0.000177952
RPAIN	Activated	Dormant	186.9003449	314.2508648	263.3106569	-0.75036816	0.175153348	-4.284064046	1.84E-05	0.000178232
DVL1	Activated	Dormant	1949.105628	4119.687789	3251.454925	-1.078713525	0.251863392	-4.282930986	1.84E-05	0.00017901
LOC0000004994	Activated	Dormant	562.6551321	265.8461853	384.569764	1.079466101	0.252065517	4.28248224	1.85E-05	0.000179238
KNL1	Activated	Dormant	1104.198316	133.281892	521.6484615	3.051534949	0.712710925	4.28158857	1.86E-05	0.000179699
SLC25A6	Activated	Dormant	22341.20062	34903.42828	29878.53721	-0.643744172	0.150351933	-4.281582288	1.86E-05	0.000179699
GSTCD	Activated	Dormant	269.70611	74.11756485	152.3529829	1.858887688	0.43418149	4.281360975	1.86E-05	0.000179745
GCH1	Activated	Dormant	282.0967827	521.3850014	425.6697139	-0.891008758	0.208284801	-4.277838573	1.89E-05	0.000182477
PAX3	Activated	Dormant	10.05889484	831.2098761	502.7494836	-6.375007196	1.490610315	-4.27677652	1.90E-05	0.000183214
R3HDM1	Activated	Dormant	1507.359543	760.3362153	1059.145546	0.985320703	0.230441853	4.275788843	1.90E-05	0.000183893
C22H3orf62	Activated	Dormant	313.4979498	600.8378934	485.901916	-0.932883477	0.218204447	-4.275272521	1.91E-05	0.000184184
TMEM43	Activated	Dormant	4467.079193	9161.669549	7283.833406	-1.035949905	0.242337393	-4.274824836	1.91E-05	0.000184419
NR1H2	Activated	Dormant	2583.930012	4534.999176	3754.571511	-0.810831128	0.189695372	-4.274385406	1.92E-05	0.000184647
HPSE2	Activated	Dormant	1.634971367	33.50943123	20.75964728	-4.111856013	0.962106601	-4.27380501	1.92E-05	0.000184992
LOC0000003094	Activated	Dormant	300.1560392	169.3217273	221.6554521	0.824919104	0.193078085	4.272463669	1.93E-05	0.000185972
CTR9	Activated	Dormant	1587.937856	1081.350062	1283.985179	0.55421006	0.129756394	4.271157987	1.94E-05	0.000186928
GP1BB	Activated	Dormant	8.508329931	60.82011074	39.89539841	-2.882682008	0.674997603	-4.27065518	1.95E-05	0.000187212
CCR7	Activated	Dormant	2326.221694	1518.814634	1841.777458	0.613628007	0.143739405	4.269031212	1.96E-05	0.000188442
ZCCHC14	Activated	Dormant	3900.637917	2465.201746	3039.376214	0.662594112	0.155267075	4.267447626	1.98E-05	0.000189645
SLC25A3	Activated	Dormant	10397.72148	6496.429618	8056.946363	0.678261164	0.158982203	4.266270997	1.99E-05	0.000190508
CACNA1S	Activated	Dormant	2061.973757	488.5136046	1117.897665	2.078327653	0.487204601	4.26582107	1.99E-05	0.000190753
PRSS53	Activated	Dormant	155.7431517	313.8521325	250.6085402	-1.012269047	0.23731489	-4.265510046	1.99E-05	0.00019088
DGKZ	Activated	Dormant	2437.071169	4943.821275	3941.121233	-1.020046883	0.239202674	-4.26436237	2.00E-05	0.000191723
POLE2	Activated	Dormant	220.7007918	37.59689189	110.8384519	2.552731149	0.598696586	4.26381444	2.01E-05	0.000192054
MORF4L2	Activated	Dormant	13779.55481	6098.841769	9171.126986	1.175843316	0.27591708	4.261582199	2.03E-05	0.00019379
WDHD1	Activated	Dormant	1028.29093	233.969472	551.698055	2.13508539	0.501019892	4.261478286	2.03E-05	0.00019379
STAC2	Activated	Dormant	25.58317622	102.3624868	71.65076259	-1.980565037	0.464861288	-4.260550598	2.04E-05	0.000194455
CATSPERG	Activated	Dormant	223.4181451	929.1334684	646.8473391	-2.051934588	0.481798382	-4.258907177	2.05E-05	0.000195666
WDR59	Activated	Dormant	370.7294618	707.7759434	572.9573507	-0.927567742	0.217798319	-4.258837937	2.05E-05	0.000195666
AKR1B1	Activated	Dormant	3021.359767	949.997134	1778.542187	1.669105515	0.39221497	4.255588498	2.08E-05	0.000198385
PDPK1	Activated	Dormant	1293.355887	2043.675488	1743.547648	-0.660981452	0.155340315	-4.255054147	2.09E-05	0.000198715
HSP90AA1	Activated	Dormant	32094.04112	15247.00346	21985.81853	1.073732196	0.252447591	4.253287545	2.11E-05	0.000200145
GRIP1	Activated	Dormant	105.6835495	198.6842791	161.4839873	-0.90225794	0.212142706	-4.253070754	2.11E-05	0.000200194
EME2	Activated	Dormant	44.72365917	157.485493	112.3807595	-1.792848517	0.421711645	-4.251361181	2.12E-05	0.000201582
ATF2	Activated	Dormant	4642.833447	2812.724097	3544.767837	0.72255218	0.169992111	4.250504185	2.13E-05	0.000202209
HHEX	Activated	Dormant	252.7629829	538.7751786	424.3703003	-1.083177484	0.254880386	-4.249748292	2.14E-05	0.000202746
NEU1	Activated	Dormant	709.2881183	1200.209701	1003.841068	-0.757985793	0.178384861	-4.249159871	2.15E-05	0.000203132
IRX1	Activated	Dormant	22.84277378	209.5342005	134.8576298	-3.176691991	0.747662891	-4.24882929	2.15E-05	0.000203285
ZBP1	Activated	Dormant	11.66416516	307.628334	189.2426665	-4.698917089	1.106197736	-4.247809352	2.16E-05	0.000204065
RNF166	Activated	Dormant	638.8005442	1350.788616	1065.993387	-1.07853315	0.254010103	-4.246024619	2.18E-05	0.000205548
TRDN	Activated	Dormant	3382.694193	125.0086067	1428.082841	4.758765353	1.120928508	4.245378114	2.18E-05	0.000205993
MAP3K20	Activated	Dormant	1111.753371	328.6486714	641.8905512	1.760222839	0.414657851	4.245000632	2.19E-05	0.000206192
CUNH19ORF66	Activated	Dormant	260.7850542	1049.655031	734.1070405	-2.003801798	0.472070799	-4.244706096	2.19E-05	0.000206314
TNFRSF1B	Activated	Dormant	1162.185445	2873.604973	2189.037162	-1.30428635	0.307534301	-4.241108547	2.22E-05	0.000209499
UBR5	Activated	Dormant	5407.204727	3277.523096	4129.395748	0.722765761	0.170456885	4.240167598	2.23E-05	0.000210228
PAK4	Activated	Dormant	850.1547392	1797.685042	1418.672921	-1.08146652	0.255074433	-4.239807596	2.24E-05	0.000210414
MAP3K7	Activated	Dormant	3073.739381	1516.204151	2139.218243	1.018991271	0.240375667	4.239161494	2.24E-05	0.000210869
LOC0000003564	Activated	Dormant	223.3101707	69.91044392	131.2703346	1.67347082	0.394913099	4.237567267	2.26E-05	0.000212219
LOC0000006585	Activated	Dormant	83.13458927	20.45672553	45.52787103	2.014964472	0.475573563	4.236914384	2.27E-05	0.000212685
LINS1	Activated	Dormant	390.4872153	202.5577795	277.7295539	0.944248758	0.222916005	4.235894846	2.28E-05	0.000213499
AGRN	Activated	Dormant	2488.072544	4840.045886	3899.256549	-0.959152022	0.226463411	-4.235350947	2.28E-05	0.000213863
LOC0000006458	Activated	Dormant	511.2780364	348.920549	413.8635439	0.544141439	0.128527621	4.233653714	2.30E-05	0.000215331
ADAMTSL5	Activated	Dormant	534.2127052	1720.433532	1245.945201	-1.685305098	0.398182312	-4.232496134	2.31E-05	0.000216288
SUV39H2	Activated	Dormant	584.896083	184.4649547	344.637406	1.663979749	0.393397754	4.229764235	2.34E-05	0.000218585
MARVELD1	Activated	Dormant	530.4848005	974.1113192	796.6607117	-0.876918056	0.207324701	-4.229684409	2.34E-05	0.000218585
LOC0000005917	Activated	Dormant	3542.80517	6.487761316	1421.014725	9.097683205	2.150936326	4.229638552	2.34E-05	0.000218585
ATP5PO	Activated	Dormant	5660.559028	2968.328668	4045.220812	0.931282575	0.220215341	4.228963211	2.35E-05	0.000219086
SLC9A3R1	Activated	Dormant	283.4604122	659.7257411	509.2196096	-1.213728803	0.287023036	-4.228680806	2.35E-05	0.000219205
PCLAF	Activated	Dormant	1561.339696	173.0688781	728.3772052	3.173754601	0.750561902	4.228504795	2.35E-05	0.00021922
BCL9	Activated	Dormant	1249.291043	864.4706014	1018.398778	0.53116748	0.1256519	4.227293655	2.37E-05	0.000220247
TYSND1	Activated	Dormant	2177.317992	3105.95146	2734.498073	-0.514172796	0.121638277	-4.227064112	2.37E-05	0.000220315
SFRP2	Activated	Dormant	143570.3525	38822.97052	80721.9233	1.886784618	0.446554046	4.22520999	2.39E-05	0.000221979
IBTK	Activated	Dormant	2571.680247	1417.156724	1878.966133	0.859643312	0.203491872	4.224460199	2.40E-05	0.000222561
NCAPH2	Activated	Dormant	1355.175068	2174.153291	1846.562002	-0.683251823	0.16177812	-4.223388321	2.41E-05	0.000223464
BTF3	Activated	Dormant	31.2270008	5.658733752	15.88604057	2.439320913	0.577636027	4.222937624	2.41E-05	0.000223753
IFI27	Activated	Dormant	1574.637817	12392.38146	8065.284005	-2.976040003	0.704968385	-4.221522647	2.43E-05	0.000224866
NUP43	Activated	Dormant	831.6236409	380.8151347	561.1385372	1.12633507	0.266809158	4.221500782	2.43E-05	0.000224866
CHP2	Activated	Dormant	488.4238757	3122.148661	2068.658747	-2.674647389	0.633820083	-4.219884258	2.44E-05	0.000226325
LOC0000006623	Activated	Dormant	325.2777647	71.25559978	172.8644658	2.1895483	0.518930305	4.219349457	2.45E-05	0.000226702
CFAP69	Activated	Dormant	1732.581144	782.7080423	1162.657283	1.147462189	0.272172328	4.215939939	2.49E-05	0.000229992
ADO	Activated	Dormant	1433.976741	970.6453787	1155.977924	0.563685002	0.133784671	4.213375106	2.52E-05	0.000232457
LOC0000005550	Activated	Dormant	4840.614921	1882.573023	3065.789782	1.3621067	0.323297507	4.213167966	2.52E-05	0.000232506
CSF1R	Activated	Dormant	2097.526836	7989.464195	5632.689252	-1.92881877	0.457867581	-4.212612662	2.52E-05	0.000232915
FHL3	Activated	Dormant	3708.310871	1225.312884	2218.512079	1.59754883	0.379310173	4.211721551	2.53E-05	0.000233671
ATP2C2	Activated	Dormant	39.40330666	205.9757863	139.3467945	-2.363324349	0.561209455	-4.21112711	2.54E-05	0.000234122
C4H7orf57	Activated	Dormant	268.9241504	592.7967203	463.2476923	-1.138888244	0.270466189	-4.210834065	2.54E-05	0.000234261
ARFGEF1	Activated	Dormant	2087.479722	1445.475289	1702.277062	0.530709376	0.126041545	4.210590848	2.55E-05	0.000234294
FAM98C	Activated	Dormant	216.5035556	406.0937467	330.2576703	-0.906295169	0.215247216	-4.210484968	2.55E-05	0.000234294
LOC0000006497	Activated	Dormant	170.1347607	63.96577938	106.4333719	1.407390466	0.33432757	4.209615339	2.56E-05	0.000235033
PARP6	Activated	Dormant	811.3683081	1136.382466	1006.376803	-0.482202764	0.114560122	-4.209167689	2.56E-05	0.000235334
VPS37A	Activated	Dormant	1446.956931	841.2467466	1083.53082	0.780246633	0.185440376	4.20753371	2.58E-05	0.000236875
SPAG7	Activated	Dormant	1324.204694	2370.056657	1951.715872	-0.838539207	0.199348384	-4.206400833	2.59E-05	0.000237792
AGAP3	Activated	Dormant	2237.423117	4388.139944	3527.853213	-0.971473314	0.230954291	-4.206344506	2.60E-05	0.000237792
XRCC3	Activated	Dormant	408.4796544	927.1090006	719.6572621	-1.179659275	0.280468475	-4.206031624	2.60E-05	0.000237955
UBR1	Activated	Dormant	891.6680842	310.8721802	543.1905418	1.521409484	0.361768366	4.205479598	2.61E-05	0.00023837
TCF25	Activated	Dormant	3488.049597	5375.672796	4620.623516	-0.623617836	0.148327159	-4.204340191	2.62E-05	0.000239267
DTX1	Activated	Dormant	452.3874073	1493.918496	1077.30606	-1.7203762	0.409208175	-4.204158924	2.62E-05	0.000239267
HOXD4	Activated	Dormant	227.3483996	963.8454193	669.2466114	-2.077952922	0.49426158	-4.204156272	2.62E-05	0.000239267
SLC30A1	Activated	Dormant	584.0135884	192.487752	349.0980866	1.6020793	0.381090523	4.20393372	2.62E-05	0.000239336
NRDC	Activated	Dormant	3550.815366	2630.870199	2998.848266	0.432008467	0.102838178	4.200856857	2.66E-05	0.000242443
GAK	Activated	Dormant	2034.864528	3912.22872	3161.283044	-0.94379306	0.224704282	-4.200156101	2.67E-05	0.000243026
ECM2	Activated	Dormant	25771.239	11537.29094	17230.87017	1.159424785	0.276152787	4.198490262	2.69E-05	0.00024465
SLC5A10	Activated	Dormant	14.99754398	110.1863823	72.110847	-2.830269489	0.674178864	-4.198098816	2.69E-05	0.000244903
UHRF1	Activated	Dormant	721.5729691	142.1272437	373.9055339	2.342950745	0.55816963	4.197560416	2.70E-05	0.000245315
RNF144B	Activated	Dormant	1269.155987	625.6872773	883.0747613	1.021853162	0.243454433	4.197307683	2.70E-05	0.000245419
BCL2L12	Activated	Dormant	620.922818	996.2477058	846.1177507	-0.684279946	0.163125628	-4.194803451	2.73E-05	0.000247974
CYP7B1	Activated	Dormant	204.7366147	48.77634408	111.1604523	2.069331171	0.493412708	4.193915433	2.74E-05	0.000248775
IPO9	Activated	Dormant	3614.565406	5522.303367	4759.208183	-0.612729095	0.146115532	-4.193456294	2.75E-05	0.000249097
CUNH11ORF95	Activated	Dormant	4035.181962	5769.596096	5075.830442	-0.515011463	0.122817469	-4.193307882	2.75E-05	0.000249097
UNC45B	Activated	Dormant	1482.036219	103.346712	654.822515	3.84345199	0.916720815	4.192609055	2.76E-05	0.000249531
ZNF865	Activated	Dormant	197.0530122	459.4715514	354.5041357	-1.222510007	0.291587532	-4.192600411	2.76E-05	0.000249531
HEATR3	Activated	Dormant	851.5555742	387.7575393	573.2767533	1.131945323	0.270007312	4.192276559	2.76E-05	0.000249594
SCLY	Activated	Dormant	423.5947017	822.3431074	662.8437451	-0.961851694	0.229436782	-4.192229713	2.76E-05	0.000249594
ZFPM1	Activated	Dormant	182.4760207	520.1228729	385.064132	-1.505202046	0.359156581	-4.190935446	2.78E-05	0.000250849
TRIM33	Activated	Dormant	1885.938964	1092.803529	1410.057703	0.788786336	0.18825052	4.190088482	2.79E-05	0.000251614
RERG	Activated	Dormant	1172.524017	303.9575138	651.3841149	1.946724643	0.46466314	4.189539641	2.80E-05	0.00025205
APAF1	Activated	Dormant	1634.688458	779.3732465	1121.499331	1.068426737	0.255068243	4.188787775	2.80E-05	0.000252574
PHF20L1	Activated	Dormant	1662.421883	1054.655592	1297.762108	0.656746385	0.156787936	4.18875587	2.80E-05	0.000252574
LOC0000006020	Activated	Dormant	224.1658667	97.40892134	148.1116995	1.190556396	0.28440646	4.186108842	2.84E-05	0.000255361
SLF2	Activated	Dormant	1101.107513	462.8599113	718.1589522	1.252372365	0.299219269	4.185466963	2.85E-05	0.000255908
SP6	Activated	Dormant	12.02994048	182.7192132	114.4435041	-3.942587882	0.942567602	-4.1828171	2.88E-05	0.000258732
YWHAZ	Activated	Dormant	422.3332883	142.2867707	254.3053778	1.567424738	0.374855076	4.181415269	2.90E-05	0.000260154
MEX3A	Activated	Dormant	903.4119876	238.1836606	504.2749914	1.922822424	0.459891173	4.181037902	2.90E-05	0.000260408
RANBP10	Activated	Dormant	1334.947731	2032.358697	1753.394311	-0.603881099	0.144439882	-4.180847357	2.90E-05	0.000260448
NDUFB5	Activated	Dormant	2772.401388	1289.205469	1882.483837	1.104424604	0.264280645	4.178984063	2.93E-05	0.000262345
SRRD	Activated	Dormant	665.3743936	1103.456883	928.2238872	-0.72875757	0.174390394	-4.178885976	2.93E-05	0.000262345
THA1	Activated	Dormant	124.8914403	402.1570653	291.2508153	-1.675008483	0.400906731	-4.178050293	2.94E-05	0.000263131
LOC0000006363	Activated	Dormant	2985.018035	1430.660182	2052.403323	1.061239782	0.254123303	4.176082127	2.97E-05	0.000265235
CTSZ	Activated	Dormant	2950.92007	6990.722784	5374.801698	-1.243711806	0.297935254	-4.174436526	2.99E-05	0.000266977
HIF1A	Activated	Dormant	3677.266183	1714.065811	2499.34596	1.100510271	0.263680269	4.173654233	3.00E-05	0.000267494
FARSB	Activated	Dormant	3923.181777	1563.474105	2507.357174	1.326620419	0.317861235	4.173583541	3.00E-05	0.000267494
RNF149	Activated	Dormant	742.0803138	1267.741955	1057.477298	-0.769123025	0.184285926	-4.173530998	3.00E-05	0.000267494
LOC0000005904	Activated	Dormant	332.9539841	90.6066922	187.545609	1.874096659	0.449138324	4.172649177	3.01E-05	0.000268349
RYR1	Activated	Dormant	8666.072017	157.5629557	3560.96658	5.781773417	1.386060811	4.171370672	3.03E-05	0.000269676
CLCN5	Activated	Dormant	221.5885478	58.56858329	123.7765691	1.927148954	0.462046218	4.17090083	3.03E-05	0.000270049
PROCR	Activated	Dormant	719.2713834	1438.642503	1150.894055	-1.001219115	0.240120033	-4.169660908	3.05E-05	0.000271338
LOC0000001288	Activated	Dormant	132.8331709	41.03476584	77.75412787	1.687836037	0.404840822	4.169134988	3.06E-05	0.00027178
PDZD3	Activated	Dormant	18.06549618	60.03989026	43.25013262	-1.666221159	0.399673216	-4.168958766	3.06E-05	0.000271806
BRWD3	Activated	Dormant	1095.689696	470.0779537	720.3226507	1.221774926	0.293167427	4.16749889	3.08E-05	0.000273367
UNC13A	Activated	Dormant	314.1007331	82.88665991	175.3722892	1.917994965	0.460277706	4.16703859	3.09E-05	0.000273604
KIF11	Activated	Dormant	1625.279416	147.7925623	738.7873037	3.460065355	0.830350853	4.166991991	3.09E-05	0.000273604
PSMB10	Activated	Dormant	429.1003988	1017.238205	781.9830824	-1.240481339	0.297754786	-4.166117213	3.10E-05	0.00027447
OAZ3	Activated	Dormant	4.435244887	39.44661702	25.44206817	-3.059451857	0.734566333	-4.164976964	3.11E-05	0.000275615
MAST3	Activated	Dormant	895.7732346	2078.79832	1605.588286	-1.213896536	0.291461623	-4.164858898	3.12E-05	0.000275615
MCM3	Activated	Dormant	1703.695167	452.4633386	952.9560701	1.911847791	0.459106539	4.164279153	3.12E-05	0.000276042
LOC0000003556	Activated	Dormant	362.3395898	79.75913984	192.7913198	2.185266861	0.524774928	4.164198299	3.12E-05	0.000276042
FADS6	Activated	Dormant	254.2157002	829.7021157	599.5075495	-1.702280093	0.408821527	-4.163870981	3.13E-05	0.000276252
TRPM8	Activated	Dormant	77.86833568	2.063925356	32.38568949	5.215895457	1.25322472	4.16197939	3.16E-05	0.000278195
CHRNE	Activated	Dormant	80.83925984	326.2608959	228.0922415	-1.997631946	0.479979171	-4.161913823	3.16E-05	0.000278195
SCRN1	Activated	Dormant	1191.493052	428.6440351	733.7836417	1.474514032	0.354296357	4.161809746	3.16E-05	0.000278195
POLD4	Activated	Dormant	194.7045425	366.5585464	297.8169448	-0.899192645	0.216127068	-4.160481391	3.18E-05	0.00027963
B4GALNT2	Activated	Dormant	482.9063676	1489.070241	1086.604691	-1.620860464	0.38961684	-4.160139643	3.18E-05	0.00027969
THRAP3	Activated	Dormant	6575.488193	4549.89888	5360.134605	0.530550455	0.127532299	4.160126161	3.18E-05	0.00027969
ANKRD10	Activated	Dormant	2189.603624	4692.785896	3691.512987	-1.098607646	0.264220451	-4.157920566	3.21E-05	0.000282214
N4BP3	Activated	Dormant	219.2252368	467.0237935	367.9043708	-1.089001439	0.261975974	-4.156875238	3.23E-05	0.000283318
GMPR2	Activated	Dormant	1824.651102	2422.033834	2183.080741	-0.409797897	0.098697824	-4.152045913	3.30E-05	0.000289171
ENTPD8	Activated	Dormant	43.78478419	201.0517689	138.144975	-2.178360311	0.524757613	-4.151174293	3.31E-05	0.000290023
REXO5	Activated	Dormant	571.5136927	280.7881429	397.0783628	1.021471094	0.246074399	4.151066096	3.31E-05	0.000290023
RNF2	Activated	Dormant	1992.229424	1094.190419	1453.406021	0.864710228	0.208348488	4.150307189	3.32E-05	0.000290792
SKA1	Activated	Dormant	336.6202175	24.77174292	149.5111328	3.767124502	0.907823121	4.14962388	3.33E-05	0.000291467
SEC23A	Activated	Dormant	9106.647791	3476.425491	5728.514411	1.38921549	0.334799127	4.149399974	3.33E-05	0.000291557
SLC26A2	Activated	Dormant	893.5416718	364.6122423	576.1840141	1.294659037	0.312058128	4.148775246	3.34E-05	0.000292159
GNPTG	Activated	Dormant	1281.644735	2147.337199	1801.060214	-0.746257766	0.179891033	-4.148387799	3.35E-05	0.000292458
DCLK2	Activated	Dormant	244.3638513	444.0021238	364.1468148	-0.866005293	0.20880911	-4.147353981	3.36E-05	0.000293586
MBD1	Activated	Dormant	1248.864058	1695.070306	1516.587807	-0.442407493	0.106713193	-4.145761933	3.39E-05	0.000295437
TOMM40L	Activated	Dormant	770.9559992	479.0246814	595.7972085	0.684423382	0.165099529	4.145519908	3.39E-05	0.000295552
PDZRN4	Activated	Dormant	974.7660942	211.9814271	517.0952939	2.201829777	0.531408728	4.14338279	3.42E-05	0.000298123
LOC0000000406	Activated	Dormant	21202.56229	4574.528354	11225.74193	2.212621247	0.534173054	4.142143133	3.44E-05	0.00029954
FBP1	Activated	Dormant	32.1577327	2324.451288	1407.533866	-6.170064476	1.490032473	-4.140892624	3.46E-05	0.000300789
ZFP91	Activated	Dormant	1649.069614	1085.162779	1310.725513	0.602942464	0.145609821	4.140809059	3.46E-05	0.000300789
EBI3	Activated	Dormant	46.67986823	157.2881545	113.04484	-1.737966964	0.419724529	-4.140732418	3.46E-05	0.000300789
MRPL57	Activated	Dormant	245.7697245	512.0375652	405.5304289	-1.067623117	0.257982252	-4.138358782	3.50E-05	0.000303716
NIFK	Activated	Dormant	1886.131815	464.7335599	1033.292862	2.020296583	0.488253141	4.137805606	3.51E-05	0.000304247
DHX15	Activated	Dormant	4027.371391	1895.655629	2748.341934	1.086641136	0.262737023	4.135850829	3.54E-05	0.000306646
RPP25L	Activated	Dormant	1068.63503	1366.03907	1247.077454	-0.354784969	0.085798058	-4.135116528	3.55E-05	0.000307424
EEA1	Activated	Dormant	2154.514868	1224.098937	1596.26531	0.816841151	0.197559469	4.134659573	3.55E-05	0.000307801
LDB3	Activated	Dormant	5713.156303	217.230242	2415.600666	4.71730359	1.140952236	4.134532052	3.56E-05	0.000307801
PTPN13	Activated	Dormant	2910.403928	1827.725523	2260.796885	0.671901303	0.162531772	4.133968978	3.57E-05	0.000308352
PRRG1	Activated	Dormant	155.7712668	48.00438455	91.11113744	1.706438776	0.412930739	4.132506051	3.59E-05	0.000310118
TXNDC9	Activated	Dormant	1280.215719	378.6957867	739.3037597	1.756776763	0.425276811	4.130901846	3.61E-05	0.000312084
ATF6	Activated	Dormant	1463.0221	759.6783503	1041.01585	0.944336931	0.228650467	4.130045926	3.63E-05	0.000313042
SUB1	Activated	Dormant	134.3902478	41.67199169	78.75929415	1.682730122	0.407463014	4.129773906	3.63E-05	0.000313206
ICA1L	Activated	Dormant	982.6257641	469.1299385	674.5282688	1.065119	0.258030984	4.12787249	3.66E-05	0.000315599
OAS1Y	Activated	Dormant	525.0184508	8387.250086	5242.357432	-3.99716463	0.968543432	-4.126985428	3.68E-05	0.00031661
SUGP1	Activated	Dormant	1166.01705	1647.962445	1455.184287	-0.499467067	0.12103484	-4.126638791	3.68E-05	0.000316879
NIP7	Activated	Dormant	1804.632156	717.3084501	1152.237932	1.330352002	0.322472499	4.125474287	3.70E-05	0.000318278
FAM136A	Activated	Dormant	84.66858799	22.63441451	47.4480839	1.915310845	0.464340833	4.124795208	3.71E-05	0.000318976
ATP8B2	Activated	Dormant	5507.277649	8779.407768	7470.55572	-0.672730437	0.163099316	-4.124667425	3.71E-05	0.000318976
SLFN11	Activated	Dormant	38.98897018	356.6163631	229.5654059	-3.205113928	0.777207357	-4.123885214	3.73E-05	0.000319852
JAG1	Activated	Dormant	5063.002991	8813.582535	7313.350717	-0.799384556	0.193849792	-4.123731829	3.73E-05	0.000319856
LOC0000000560	Activated	Dormant	1384.614283	391.2919001	788.6208531	1.821805123	0.441930136	4.122382642	3.75E-05	0.000321525
AP5Z1	Activated	Dormant	1885.121871	2929.541339	2511.773552	-0.63621256	0.1543449	-4.122018687	3.76E-05	0.000321823
CUNH12ORF49	Activated	Dormant	1219.812472	730.5386237	926.2481628	0.736627909	0.17872368	4.121602181	3.76E-05	0.000322195
FOXD1	Activated	Dormant	12.2060991	103.6554586	67.0757148	-3.06874192	0.744668327	-4.120951315	3.77E-05	0.00032242
CAND1	Activated	Dormant	4549.697521	2273.642184	3184.064319	1.000360675	0.242754501	4.120873854	3.77E-05	0.00032242
OS9	Activated	Dormant	5710.216896	10464.63631	8562.868543	-0.873833366	0.212050975	-4.120864656	3.77E-05	0.00032242
DEXI	Activated	Dormant	130.062867	213.3543745	180.0377715	-0.706035668	0.171332955	-4.120839843	3.77E-05	0.00032242
SUPT16H	Activated	Dormant	3186.325883	1655.488999	2267.823753	0.94410732	0.229153977	4.119969172	3.79E-05	0.00032343
ALDH5A1	Activated	Dormant	468.9795754	223.407693	321.6364459	1.072129234	0.260255808	4.11952088	3.80E-05	0.000323743
SCTR	Activated	Dormant	2.129779514	250.303991	151.0343064	-6.763751115	1.641907924	-4.119446052	3.80E-05	0.000323743
SLC26A9	Activated	Dormant	119.9849684	239.6216904	191.7670016	-0.985504847	0.239272308	-4.118758483	3.81E-05	0.0003245
MYBPC3	Activated	Dormant	35.89719146	217.4980228	144.8576903	-2.58444916	0.62759663	-4.118009937	3.82E-05	0.00032523
LOC0000005445	Activated	Dormant	1481.569481	760.3935234	1048.863906	0.960191044	0.233172635	4.117940529	3.82E-05	0.00032523
COPA	Activated	Dormant	12181.95259	6528.887063	8790.113274	0.899603775	0.218477119	4.117610943	3.83E-05	0.000325484
ITGA11	Activated	Dormant	9354.301852	6106.494695	7405.617558	0.614923117	0.149363488	4.116957406	3.84E-05	0.000326196
SAE1	Activated	Dormant	5161.43408	2221.011018	3397.180243	1.216045963	0.29543938	4.116059147	3.85E-05	0.000327257
LOC0000002652	Activated	Dormant	446.1905154	221.244036	311.2226277	1.009369299	0.245317301	4.114545914	3.88E-05	0.000329039
ESRRB	Activated	Dormant	91.6653991	0.467786772	36.9468317	7.584865794	1.843444125	4.114508106	3.88E-05	0.000329039
IFITM5	Activated	Dormant	249.6233941	2311.215547	1486.578686	-3.209231237	0.780013479	-4.114327923	3.88E-05	0.000329083
BCAR1	Activated	Dormant	2146.801801	5281.567236	4027.661062	-1.299142188	0.315774271	-4.114148326	3.89E-05	0.000329127
BACE2	Activated	Dormant	2824.86485	1781.342226	2198.751275	0.664354026	0.161513568	4.113301649	3.90E-05	0.00032992
PKN1	Activated	Dormant	3377.990013	10429.57594	7608.941568	-1.625959579	0.395293699	-4.113294955	3.90E-05	0.00032992
ZNF436	Activated	Dormant	1579.415531	659.8717714	1027.689275	1.260648555	0.306500045	4.113045251	3.90E-05	0.000329987
ICAM5	Activated	Dormant	21.35280208	107.5975628	73.09965851	-2.316786554	0.563290664	-4.112950383	3.91E-05	0.000329987
PLXNB2	Activated	Dormant	5723.011155	11214.3955	9017.841765	-0.970196964	0.235973535	-4.111465142	3.93E-05	0.000331903
CCDC120	Activated	Dormant	385.533116	802.7630263	635.8710622	-1.052622168	0.256131959	-4.109686945	3.96E-05	0.000334254
CLASP2	Activated	Dormant	3329.021572	1946.484125	2499.499104	0.774471738	0.188498193	4.108642761	3.98E-05	0.000335552
XRCC1	Activated	Dormant	768.4275361	1389.427332	1141.027414	-0.854487319	0.207987722	-4.108354624	3.98E-05	0.000335755
UBR3	Activated	Dormant	2514.735452	1249.998486	1755.893272	1.009745405	0.245801188	4.107976095	3.99E-05	0.000336089
PICALM	Activated	Dormant	9458.739667	6682.628921	7793.073219	0.50077119	0.121915432	4.107529157	4.00E-05	0.000336322
CCNB3	Activated	Dormant	480.6928155	85.92842257	243.8341797	2.485026717	0.604994538	4.10751926	4.00E-05	0.000336322
SLC38A1	Activated	Dormant	1641.62568	808.8800335	1141.978292	1.020558995	0.24850479	4.106798091	4.01E-05	0.000337157
NKD2	Activated	Dormant	691.368402	2227.44443	1613.014019	-1.686573877	0.410777613	-4.105807681	4.03E-05	0.000338388
PLEKHO1	Activated	Dormant	1787.147564	3734.115678	2955.328432	-1.063181159	0.258984779	-4.105187807	4.04E-05	0.00033908
TP63	Activated	Dormant	71.37005358	0.291848179	28.72313034	7.572209459	1.844614421	4.105036463	4.04E-05	0.000339084
SSPO	Activated	Dormant	285.755336	564.3260102	452.8977405	-0.97263047	0.236954285	-4.104717792	4.05E-05	0.000339335
CNTROB	Activated	Dormant	658.7671681	999.1917257	863.0219027	-0.598548861	0.145873455	-4.103206165	4.07E-05	0.000341206
OPA1	Activated	Dormant	1451.817855	861.1671224	1097.427416	0.751708423	0.183202737	4.103150617	4.08E-05	0.000341206
COQ9	Activated	Dormant	1691.220395	811.6544736	1163.480842	1.060121353	0.258379132	4.102968163	4.08E-05	0.000341257
CDC6	Activated	Dormant	431.4947199	176.5357215	278.5193209	1.282973753	0.312825512	4.101243996	4.11E-05	0.000343591
DTX2	Activated	Dormant	549.9881591	1274.417585	984.6458145	-1.208908097	0.294920938	-4.099092132	4.15E-05	0.00034658
AKAP10	Activated	Dormant	1424.98839	1018.483905	1181.085699	0.486953182	0.118822318	4.098162611	4.16E-05	0.000347752
POLR2L	Activated	Dormant	372.7191655	113.8004022	217.3679076	1.708735448	0.417116823	4.096539276	4.19E-05	0.000349976
LOC0000004705	Activated	Dormant	115.3257863	241.9523364	191.3017164	-1.073641669	0.262098504	-4.096328871	4.20E-05	0.000350071
IGFBP7	Activated	Dormant	7615.209145	18054.52822	13878.80059	-1.245234686	0.304018915	-4.095911885	4.21E-05	0.000350478
HAUS6	Activated	Dormant	6382.526634	3949.430636	4922.669035	0.691959224	0.168945147	4.095762655	4.21E-05	0.000350481
PKN2	Activated	Dormant	1439.597497	735.6028571	1017.200713	0.968544428	0.23649838	4.095353321	4.22E-05	0.000350878
MIS18BP1	Activated	Dormant	647.9905715	84.15914738	309.691717	2.945813684	0.719841949	4.092306217	4.27E-05	0.000355296
LOC0000003099	Activated	Dormant	142.8854458	52.66651618	88.75408803	1.442230632	0.35267112	4.089449201	4.32E-05	0.000359408
EIF4G2	Activated	Dormant	30653.58293	15737.43322	21703.89311	0.961817558	0.235200973	4.089343443	4.33E-05	0.000359408
TNFRSF11A	Activated	Dormant	386.0838724	1125.154874	829.5264735	-1.542831196	0.377306596	-4.089064996	4.33E-05	0.000359612
SS18L1	Activated	Dormant	145.0877175	79.22517197	105.5701902	0.866855146	0.212109731	4.08682403	4.37E-05	0.000362872
CTTNBP2	Activated	Dormant	1564.087567	597.8735086	984.3591321	1.386787563	0.339456947	4.08531207	4.40E-05	0.000364883
LOC0000002665	Activated	Dormant	46.61472635	17.22809408	28.98274698	1.435220574	0.351317926	4.085247201	4.40E-05	0.000364883
NT5C	Activated	Dormant	444.0250138	84.49989119	228.3099402	2.39105278	0.585410987	4.084400245	4.42E-05	0.000365985
ADNP	Activated	Dormant	4588.158847	3454.380262	3907.891696	0.409500903	0.100274928	4.083781589	4.43E-05	0.000366729
NPDC1	Activated	Dormant	2035.789726	9168.634677	6315.496697	-2.170617618	0.531623022	-4.083001541	4.45E-05	0.000367731
PRC1	Activated	Dormant	789.208519	130.160298	393.7795864	2.600217057	0.636888191	4.082690013	4.45E-05	0.000367992
LARS	Activated	Dormant	3631.480135	1912.081867	2599.841174	0.924922923	0.226596797	4.081800515	4.47E-05	0.000368976
BIRC6	Activated	Dormant	4165.849713	2169.445323	2968.007079	0.941557938	0.230673578	4.081776268	4.47E-05	0.000368976
CAVIN3	Activated	Dormant	7151.048875	12538.01263	10383.22713	-0.810200032	0.19862878	-4.078965965	4.52E-05	0.000373229
OSBPL9	Activated	Dormant	1422.356034	2233.940606	1909.306777	-0.648853161	0.159111571	-4.077975969	4.54E-05	0.000374586
CRACR2B	Activated	Dormant	2441.572792	5082.387572	4026.06166	-1.057033437	0.259279278	-4.076814177	4.57E-05	0.000376225
UFSP2	Activated	Dormant	674.6149958	378.2110739	496.7726427	0.832828589	0.204295709	4.076583859	4.57E-05	0.000376361
PPP1R15B	Activated	Dormant	4217.482399	2430.568518	3145.33407	0.794894976	0.195040232	4.075543627	4.59E-05	0.00037781
ORC1	Activated	Dormant	327.6412341	35.17559896	152.161853	3.219915867	0.790121221	4.07521755	4.60E-05	0.000377968
ARSI	Activated	Dormant	1341.180407	205.5130091	659.7799683	2.706275547	0.664091599	4.075154017	4.60E-05	0.000377968
DNAJC9	Activated	Dormant	468.9360797	186.4145222	299.4231452	1.327296489	0.325764337	4.074406979	4.61E-05	0.000378946
PXN	Activated	Dormant	2102.225526	4843.387485	3746.922701	-1.203352876	0.295386177	-4.073829342	4.62E-05	0.000379453
IGBP1	Activated	Dormant	1415.864306	840.8616813	1070.862731	0.753714104	0.18501483	4.073803734	4.63E-05	0.000379453
NUCKS1	Activated	Dormant	135.0307856	40.21030746	78.13849873	1.748606486	0.429313635	4.073028069	4.64E-05	0.000380481
ARAP1	Activated	Dormant	3943.773757	7239.161882	5921.006632	-0.875596441	0.214990695	-4.072717844	4.65E-05	0.00038075
LOC0000001627	Activated	Dormant	228.7046627	62.12914064	128.7593495	1.876966324	0.460906557	4.072335908	4.65E-05	0.000380947
FRMD7	Activated	Dormant	2423.107126	340.9673337	1173.823251	2.829207355	0.694743234	4.072306451	4.65E-05	0.000380947
THY1	Activated	Dormant	18811.19124	41937.73974	32687.12034	-1.156567691	0.284136582	-4.07046387	4.69E-05	0.000383733
CLIP3	Activated	Dormant	1062.936606	1970.902469	1607.716124	-0.890487545	0.218790624	-4.070044353	4.70E-05	0.000384185
KCTD18	Activated	Dormant	316.3536924	455.9626637	400.1190752	-0.523403615	0.128623404	-4.069271981	4.72E-05	0.000385221
INPP5K	Activated	Dormant	823.3741073	1597.345314	1287.756831	-0.953454833	0.234328306	-4.06888459	4.72E-05	0.000385621
RPLP1	Activated	Dormant	42592.5982	70985.35406	59628.25172	-0.736869969	0.181143737	-4.067874392	4.74E-05	0.000387003
ZDHHC3	Activated	Dormant	551.2292198	811.620598	707.4640467	-0.558648502	0.137335641	-4.067760561	4.75E-05	0.000387003
ACE	Activated	Dormant	569.2563872	2623.895634	1802.039935	-2.202794605	0.541643433	-4.066872173	4.76E-05	0.000388239
MMP27	Activated	Dormant	11.07402468	126.4279765	80.28639575	-3.478159619	0.855417534	-4.066037321	4.78E-05	0.00038939
PAMR1	Activated	Dormant	1737.024222	3937.099051	3057.069119	-1.179894624	0.290227657	-4.065410708	4.79E-05	0.000390195
SDHB	Activated	Dormant	3256.096508	1942.444723	2467.905437	0.744904245	0.183283186	4.064225755	4.82E-05	0.000391939
RIF1	Activated	Dormant	1992.753095	961.4370394	1373.963462	1.052448222	0.258986665	4.063715881	4.83E-05	0.000392553
PRG4	Activated	Dormant	32.89506554	312.0970996	200.416286	-3.242600936	0.798099496	-4.062903123	4.85E-05	0.000393679
POLA1	Activated	Dormant	535.3689517	225.4753704	349.4328029	1.245077917	0.306500214	4.062241595	4.86E-05	0.000394552
RNF168	Activated	Dormant	628.7027846	301.0372154	432.1034431	1.063961057	0.261957967	4.061571666	4.87E-05	0.000395441
SMARCA1	Activated	Dormant	2815.576316	1431.364436	1985.049188	0.975496807	0.240202243	4.061147783	4.88E-05	0.000395611
SYNC	Activated	Dormant	501.5079078	99.59042455	260.3574178	2.333665944	0.574636971	4.061113469	4.88E-05	0.000395611
OAS1Z	Activated	Dormant	16.60259293	318.7206403	197.8734214	-4.251217249	1.046859815	-4.060923141	4.89E-05	0.000395611
VTA1	Activated	Dormant	862.6478909	496.9415689	643.2240977	0.792822632	0.195233527	4.060893872	4.89E-05	0.000395611
NR2F6	Activated	Dormant	661.6299696	1110.190327	930.766184	-0.746302322	0.183796605	-4.060479357	4.90E-05	0.000396069
SGK2	Activated	Dormant	45.96159802	159.7828021	114.2543205	-1.781641673	0.439103402	-4.057453589	4.96E-05	0.000400986
DDIAS	Activated	Dormant	293.0803899	48.52177528	146.3452211	2.593992467	0.639487897	4.056358972	4.98E-05	0.000402621
NLN	Activated	Dormant	1386.201361	557.7762274	889.1462809	1.312357948	0.323566865	4.055909577	4.99E-05	0.000403147
LOC0000000501	Activated	Dormant	7045.332301	4466.613519	5498.101032	0.657698521	0.162165432	4.055725756	5.00E-05	0.000403216
SLC25A4	Activated	Dormant	10857.6007	2153.175727	5634.945716	2.334214258	0.575684297	4.054677656	5.02E-05	0.000404779
LOC0000003698	Activated	Dormant	534.5182428	339.4288988	417.4646364	0.652750693	0.161030958	4.053572691	5.04E-05	0.000406447
HBS1L	Activated	Dormant	1953.352233	1171.591341	1484.295698	0.736470915	0.181793836	4.051132477	5.10E-05	0.000410457
JPT1	Activated	Dormant	261.9981378	56.52005754	138.7112897	2.209421942	0.545515818	4.050151927	5.12E-05	0.000411927
ITGA10	Activated	Dormant	568.8757094	2208.820447	1552.842552	-1.956574305	0.483131052	-4.049779655	5.13E-05	0.00041233
CENPE	Activated	Dormant	1179.740706	97.49822793	530.3952192	3.598357794	0.888626984	4.04934563	5.14E-05	0.000412842
TIMM21	Activated	Dormant	986.7276292	1386.561427	1226.627908	-0.492229075	0.12158121	-4.048562061	5.15E-05	0.000413972
KNTC1	Activated	Dormant	785.3805862	147.3275654	402.5487737	2.415101928	0.596682168	4.047551706	5.18E-05	0.000415508
HSD11B1L	Activated	Dormant	497.0172777	1019.270748	810.36936	-1.033209588	0.255325338	-4.046639461	5.20E-05	0.000416874
BCAT1	Activated	Dormant	1294.0844	192.0470778	632.8620067	2.752830793	0.6803468	4.046217007	5.21E-05	0.000417372
STKLD1	Activated	Dormant	8.003055856	31.31075984	21.98767825	-1.870494087	0.462370646	-4.045442988	5.22E-05	0.000418418
ZNRF2	Activated	Dormant	216.9718358	444.9828303	353.7784325	-1.027746486	0.254056652	-4.04534373	5.22E-05	0.000418418
USF3	Activated	Dormant	1251.771446	601.5305396	861.6269022	1.0597092	0.262050008	4.043919743	5.26E-05	0.000420712
AGA	Activated	Dormant	448.8150114	774.0941989	643.9825239	-0.781596453	0.193340298	-4.042594651	5.29E-05	0.000422839
LOC0000002708	Activated	Dormant	792.9904846	515.1352022	626.2773151	0.618957979	0.153152557	4.041447243	5.31E-05	0.000424655
FBXW5	Activated	Dormant	1597.889204	3204.269658	2561.717476	-1.00303515	0.248288064	-4.039804143	5.35E-05	0.00042738
SRSF4	Activated	Dormant	3296.528873	4749.853558	4168.523684	-0.527757419	0.130646155	-4.039593959	5.35E-05	0.000427502
EFCAB8	Activated	Dormant	1920.046077	763.4810919	1226.107086	1.329516063	0.329205284	4.03856234	5.38E-05	0.0004289
CHMP4A	Activated	Dormant	1356.266267	1847.096016	1650.764116	-0.446615364	0.110590815	-4.038448987	5.38E-05	0.0004289
LPGAT1	Activated	Dormant	391.9993789	121.3595248	229.6154664	1.695271883	0.419788015	4.038399908	5.38E-05	0.0004289
ECM1	Activated	Dormant	1290.732765	4646.946644	3304.461093	-1.847773478	0.457587972	-4.038072659	5.39E-05	0.000429237
ACOX1	Activated	Dormant	3963.27777	2650.360927	3175.527665	0.580554005	0.143840466	4.036096525	5.43E-05	0.000432604
PRIM2	Activated	Dormant	746.3228027	245.9036833	446.0713311	1.599683455	0.39637351	4.035798087	5.44E-05	0.000432739
RBM23	Activated	Dormant	868.391543	1404.235129	1189.897695	-0.693502299	0.17184026	-4.035738185	5.44E-05	0.000432739
DDX6	Activated	Dormant	7709.173038	3729.207183	5321.193525	1.047863287	0.259736037	4.03433925	5.48E-05	0.000435061
LRRC71	Activated	Dormant	11.07608528	45.84061673	31.93480415	-2.051603623	0.508674543	-4.033234317	5.50E-05	0.000436847
DENND2A	Activated	Dormant	542.1636683	1929.205981	1374.389056	-1.828600029	0.453441357	-4.032715587	5.51E-05	0.000437548
GPR68	Activated	Dormant	194.8352969	1139.777854	761.8008314	-2.546364164	0.63158372	-4.031712793	5.54E-05	0.000439047
CACNB3	Activated	Dormant	889.5559154	1656.132487	1349.501858	-0.894451986	0.221864228	-4.031528624	5.54E-05	0.000439047
LOC0000005552	Activated	Dormant	670.8651218	2009.078681	1473.793257	-1.581111997	0.392190925	-4.031485419	5.54E-05	0.000439047
SS18L2	Activated	Dormant	161.9180879	79.87090493	112.6897781	1.025787389	0.254559526	4.029656266	5.59E-05	0.00044221
FAM217B	Activated	Dormant	757.8997792	341.5287751	508.0771768	1.148619866	0.285094903	4.028903541	5.60E-05	0.000443202
TOX3	Activated	Dormant	1.651898047	21.08607235	13.31240263	-3.595983027	0.892559153	-4.028845615	5.61E-05	0.000443202
RSU1	Activated	Dormant	4337.806246	2019.815563	2947.011836	1.102163224	0.273600969	4.028360096	5.62E-05	0.00044385
INPP1	Activated	Dormant	594.880763	1094.875104	894.8773677	-0.876828627	0.217711657	-4.027476715	5.64E-05	0.000445252
FBXW4	Activated	Dormant	408.1362841	969.4730477	744.9383422	-1.244060238	0.308994196	-4.026160534	5.67E-05	0.000447481
E2F6	Activated	Dormant	102.0813257	34.31759722	61.42308863	1.564783685	0.388729751	4.025376709	5.69E-05	0.000448703
CUNH7ORF43	Activated	Dormant	430.9657791	747.4183592	620.8373272	-0.794321674	0.197340415	-4.025134309	5.69E-05	0.000448896
PPM1F	Activated	Dormant	1630.845781	3634.649372	2833.127936	-1.155953127	0.287450133	-4.021404047	5.79E-05	0.000455791
SNED1	Activated	Dormant	1235.752532	4476.938851	3180.464323	-1.856099598	0.461797204	-4.019295881	5.84E-05	0.000459612
URAH	Activated	Dormant	175.9602586	327.031631	266.603082	-0.884856121	0.220305433	-4.016497051	5.91E-05	0.000464823
COL13A1	Activated	Dormant	377.9809716	2344.587643	1557.944974	-2.631303722	0.655832244	-4.012159738	6.02E-05	0.000473038
RNASET2	Activated	Dormant	822.4208635	1578.779733	1276.236185	-0.93780005	0.233744048	-4.012080986	6.02E-05	0.000473038
RAD51AP1	Activated	Dormant	429.5883616	72.3834232	215.2653986	2.569303536	0.640778276	4.0096608	6.08E-05	0.000477491
ESCO2	Activated	Dormant	345.1942436	44.71022132	164.9038302	2.950795301	0.735935109	4.00958626	6.08E-05	0.000477491
XRN1	Activated	Dormant	2608.075103	1382.795068	1872.907082	0.915817602	0.228443459	4.008946482	6.10E-05	0.000478499
MLEC	Activated	Dormant	6988.370037	2298.031019	4174.166626	1.604480256	0.400293913	4.008255444	6.12E-05	0.000479598
LOC0000000447	Activated	Dormant	95.42434072	461.6778425	315.1764418	-2.264530706	0.564985433	-4.008122289	6.12E-05	0.000479598
ITFG1	Activated	Dormant	1915.432996	1306.024523	1549.787912	0.551993513	0.137734213	4.00767173	6.13E-05	0.000480226
ARL1	Activated	Dormant	4541.626812	2249.379367	3166.278345	1.013298619	0.25285581	4.007416792	6.14E-05	0.000480457
SORBS3	Activated	Dormant	6088.721124	8599.929728	7595.446287	-0.498613718	0.124435582	-4.007002747	6.15E-05	0.000481013
CETN2	Activated	Dormant	1837.06121	1035.455457	1356.097759	0.826356606	0.206272402	4.00614235	6.17E-05	0.000482479
LOC0000006064	Activated	Dormant	27.98460669	71.23436703	53.9344629	-1.306781779	0.32631022	-4.004722197	6.21E-05	0.000484889
RCC1	Activated	Dormant	916.3953335	362.8916051	584.2930964	1.334732812	0.33329299	4.004683119	6.21E-05	0.000484889
TOP2B	Activated	Dormant	8501.561665	5763.040272	6858.448829	0.561023059	0.140099088	4.004473306	6.22E-05	0.00048503
PATJ	Activated	Dormant	354.0963757	111.1164475	208.3084188	1.676365272	0.418642865	4.004284823	6.22E-05	0.000485128
KIAA1429	Activated	Dormant	3395.835981	2174.48599	2663.025986	0.643050427	0.160605438	4.003914418	6.23E-05	0.000485599
NEUROG3	Activated	Dormant	30.93978922	85.24575314	63.52336757	-1.421252724	0.355036415	-4.003118177	6.25E-05	0.000486764
SLC41A2	Activated	Dormant	2114.434564	999.6185932	1445.544982	1.080591061	0.269940801	4.003066815	6.25E-05	0.000486764
LOC0000005292	Activated	Dormant	61.10430097	311.0975186	211.1002316	-2.342462118	0.58521204	-4.002757906	6.26E-05	0.000487111
ME1	Activated	Dormant	3432.147213	796.5629802	1850.796673	2.107153217	0.526558982	4.001742042	6.29E-05	0.000488917
SLC6A2	Activated	Dormant	285.3649694	28.43113677	131.2046698	3.323443204	0.830616643	4.00117579	6.30E-05	0.000489798
FAM76B	Activated	Dormant	376.0736564	178.0964727	257.2873462	1.080412969	0.270132634	3.999564786	6.35E-05	0.000492852
MASTL	Activated	Dormant	171.5107404	24.11247781	83.07178286	2.836256831	0.709278859	3.998789466	6.37E-05	0.000494176
FAM160B2	Activated	Dormant	1027.40986	1772.569128	1474.505421	-0.785210228	0.196418641	-3.99763598	6.40E-05	0.000496295
HDAC6	Activated	Dormant	831.971003	1381.852675	1161.900006	-0.730130803	0.182647857	-3.997478059	6.40E-05	0.000496333
TMTC2	Activated	Dormant	3198.271915	1193.616492	1995.478662	1.421536338	0.355698856	3.996460249	6.43E-05	0.000498176
PTPN11	Activated	Dormant	1833.161347	581.2832854	1082.03451	1.657765002	0.41488854	3.995687613	6.45E-05	0.000499508
RPRML	Activated	Dormant	6.0157561	51.35414039	33.21878668	-3.040861178	0.761082561	-3.99544193	6.46E-05	0.000499731
LOC0000004189	Activated	Dormant	658.3489705	348.6874192	472.5520397	0.91442691	0.22889563	3.994951364	6.47E-05	0.000500471
LOC0000006452	Activated	Dormant	1525.480555	5373.500277	3834.292389	-1.816000252	0.454590714	-3.994802786	6.47E-05	0.00050049
SUPT5H	Activated	Dormant	2658.773024	4208.52814	3588.626094	-0.662954561	0.165972595	-3.994361596	6.49E-05	0.000501127
CD83	Activated	Dormant	681.4230816	230.9182296	411.1201704	1.559670566	0.390546603	3.993558141	6.51E-05	0.000502532
DHX9	Activated	Dormant	4905.48102	3047.48738	3790.684836	0.686144537	0.171828559	3.993192635	6.52E-05	0.000503012
SUCLG2	Activated	Dormant	2601.31211	1494.078806	1936.972128	0.800148483	0.200388645	3.992983158	6.52E-05	0.00050316
CEP120	Activated	Dormant	678.1775726	313.3692042	459.2925516	1.116188973	0.279567908	3.992550431	6.54E-05	0.000503783
ANK3	Activated	Dormant	858.2769854	217.0420312	473.5360129	1.985025315	0.497220716	3.992241776	6.55E-05	0.000504143
BRIP1	Activated	Dormant	310.3884349	68.91776789	165.5060347	2.170542691	0.544032716	3.989728239	6.61E-05	0.000509215
NUDT8	Activated	Dormant	79.88123192	200.9840072	152.5428971	-1.319013279	0.330628831	-3.989407924	6.62E-05	0.000509604
INHBB	Activated	Dormant	229.3825352	904.6900498	634.567044	-1.974783892	0.495045644	-3.989094576	6.63E-05	0.000509978
MTERF3	Activated	Dormant	1075.003153	598.2413016	788.946042	0.843720776	0.211573921	3.987829745	6.67E-05	0.000512403
XIRP1	Activated	Dormant	741.4738832	7.234034126	300.9299738	6.682967528	1.676176256	3.987031498	6.69E-05	0.000513828
RIPOR1	Activated	Dormant	2881.854531	4884.017044	4083.152039	-0.76139439	0.191042547	-3.985470264	6.73E-05	0.000516916
KIF3A	Activated	Dormant	629.9285185	230.3705763	390.1937531	1.451275847	0.364164418	3.985221447	6.74E-05	0.000517155
TICRR	Activated	Dormant	331.4799894	53.49242242	164.6874492	2.631399587	0.660349513	3.984858829	6.75E-05	0.000517642
TRPV2	Activated	Dormant	223.5784282	747.6623265	538.0287672	-1.739523063	0.436585707	-3.984379325	6.77E-05	0.000518385
NFATC4	Activated	Dormant	2974.947652	4902.681787	4131.588133	-0.720400597	0.180891198	-3.982507749	6.82E-05	0.00052218
PFKM	Activated	Dormant	4991.650249	739.6308012	2440.43858	2.754870373	0.692330552	3.979125818	6.92E-05	0.000529354
TSPAN4	Activated	Dormant	3581.124944	9255.38355	6985.680108	-1.369389731	0.344196602	-3.97851032	6.93E-05	0.000530416
CUNH11ORF57	Activated	Dormant	1036.7979	554.4559055	747.3927032	0.902198084	0.226902768	3.976144013	7.00E-05	0.000535323
LZTS2	Activated	Dormant	2375.36999	3964.266894	3328.708132	-0.737764272	0.185552427	-3.976042152	7.01E-05	0.000535323
PRDM2	Activated	Dormant	1994.600479	1398.590106	1636.994255	0.513525393	0.129160704	3.975863996	7.01E-05	0.000535412
SLC43A1	Activated	Dormant	654.7017738	1991.758174	1456.935614	-1.603915635	0.403472061	-3.975283024	7.03E-05	0.000536408
ANAPC1	Activated	Dormant	1837.970774	1044.500144	1361.888396	0.81359088	0.204692262	3.974702674	7.05E-05	0.000537405
GALNS	Activated	Dormant	524.6112681	1050.848438	840.3535702	-1.002566248	0.252292044	-3.973832199	7.07E-05	0.00053906
GOT1	Activated	Dormant	1922.693983	672.5937877	1172.633866	1.515701597	0.381458118	3.973441707	7.08E-05	0.000539631
YWHAE	Activated	Dormant	13621.60341	8121.165375	10321.34059	0.745872323	0.18772852	3.97314335	7.09E-05	0.000539994
GXYLT1	Activated	Dormant	417.7001473	94.6676656	223.8806583	2.145438741	0.540149445	3.971935472	7.13E-05	0.000542425
PTN	Activated	Dormant	42867.32331	8674.311491	22351.51622	2.305047278	0.580445929	3.971166239	7.15E-05	0.000543863
EPB41L1	Activated	Dormant	3546.425178	1468.26171	2299.527097	1.27163902	0.320262085	3.970619936	7.17E-05	0.000544796
PARVA	Activated	Dormant	5984.514884	4588.544758	5146.932809	0.383591625	0.096625711	3.969871187	7.19E-05	0.000546194
LOC0000005138	Activated	Dormant	141.949439	29.87021154	74.70190254	2.244512217	0.565463634	3.969330799	7.21E-05	0.000547117
LOC0000002695	Activated	Dormant	340.2241625	153.4173945	228.1401017	1.154518999	0.290955942	3.968020003	7.25E-05	0.000549816
LYSMD1	Activated	Dormant	422.4383411	739.3337591	612.5755919	-0.801658476	0.202041976	-3.967781802	7.25E-05	0.000550047
ATP5MF	Activated	Dormant	2769.727772	1533.611043	2028.057734	0.85238686	0.214997143	3.964642722	7.35E-05	0.000557013
SSTR1	Activated	Dormant	90.42400655	510.768927	342.6309588	-2.490959179	0.628350486	-3.964283049	7.36E-05	0.000557486
VKORC1	Activated	Dormant	1710.26102	2542.049304	2209.33399	-0.572562884	0.144434704	-3.964164205	7.37E-05	0.000557486
DAGLB	Activated	Dormant	1020.205432	2026.983274	1624.272137	-0.987930989	0.249265777	-3.963363927	7.39E-05	0.000559036
RMND5B	Activated	Dormant	587.0396701	966.6765225	814.8217815	-0.717290388	0.18099651	-3.963006727	7.40E-05	0.000559551
PKD1	Activated	Dormant	10677.91085	23237.48112	18213.65301	-1.121666326	0.283228245	-3.9602912	7.49E-05	0.000565626
DGKA	Activated	Dormant	824.6103233	2280.639547	1698.227857	-1.466130584	0.370282709	-3.959489726	7.51E-05	0.0005672
HS3ST6	Activated	Dormant	9.367589603	40.11088276	27.8135655	-2.046523375	0.516929464	-3.958999279	7.53E-05	0.000567968
LOC0000006524	Activated	Dormant	38.62245612	12.76430659	23.1075664	1.602639029	0.404820162	3.95889133	7.53E-05	0.000567968
PAPSS2	Activated	Dormant	1616.605497	511.4078915	953.4869337	1.659615443	0.419230827	3.958715187	7.54E-05	0.00056806
OIT3	Activated	Dormant	511.2445682	244.3669528	351.1179989	1.06594705	0.269326331	3.957827093	7.56E-05	0.000569848
LANCL1	Activated	Dormant	601.5114891	237.8577267	383.3192316	1.341187713	0.338890024	3.95758983	7.57E-05	0.000570066
MMRN1	Activated	Dormant	434.5006624	1877.404983	1300.243255	-2.110513895	0.533300009	-3.957460828	7.58E-05	0.000570066
SLC25A28	Activated	Dormant	821.1209633	1862.24037	1445.792607	-1.179067885	0.297965036	-3.957067924	7.59E-05	0.00057057
PIK3CA	Activated	Dormant	1335.480406	620.0982913	906.2511371	1.107836096	0.279970429	3.956975385	7.59E-05	0.00057057
MFSD10	Activated	Dormant	967.135662	1800.2975	1467.032765	-0.898523947	0.227133528	-3.95592829	7.62E-05	0.000572747
POLL	Activated	Dormant	294.5396002	485.2052214	408.9389729	-0.714825314	0.18071318	-3.955579292	7.63E-05	0.000573172
SAP30BP	Activated	Dormant	1337.510032	1937.804784	1697.686884	-0.537477306	0.135881793	-3.955476991	7.64E-05	0.000573172
LCT	Activated	Dormant	2494.646375	1202.703513	1719.480658	1.051742695	0.265972956	3.954321936	7.68E-05	0.000575618
AP3B1	Activated	Dormant	3128.092223	1862.577258	2368.783244	0.746902904	0.189021502	3.951417672	7.77E-05	0.000582047
PRPF6	Activated	Dormant	2542.313921	4351.127826	3627.602264	-0.775579338	0.196280043	-3.951391733	7.77E-05	0.000582047
ERCC6L	Activated	Dormant	478.2216304	31.755515	210.3419612	3.915382605	0.991008815	3.950905932	7.79E-05	0.000582896
EDN1	Activated	Dormant	109.2926871	317.5738924	234.2614102	-1.527012493	0.386512514	-3.950745288	7.79E-05	0.000582954
ITPKA	Activated	Dormant	19.77990167	84.24283764	58.45766326	-2.04669665	0.51816198	-3.94991668	7.82E-05	0.000584526
TMF1	Activated	Dormant	2307.155836	1105.521934	1586.175495	1.060961668	0.268609595	3.94982788	7.82E-05	0.000584526
BLZF1	Activated	Dormant	1084.852573	659.6265823	829.7169786	0.720872139	0.182517628	3.949602829	7.83E-05	0.000584742
ZNF148	Activated	Dormant	1908.879785	1303.267708	1545.512539	0.551882877	0.139788755	3.947977614	7.88E-05	0.000588389
ACOT9	Activated	Dormant	1071.346483	1515.6106	1337.904953	-0.502657304	0.127380545	-3.946107348	7.94E-05	0.000592664
LOC0000004492	Activated	Dormant	3.59020587	33.31371073	21.42430878	-3.074024042	0.779255097	-3.944823788	7.99E-05	0.000595509
MEST	Activated	Dormant	2427.278711	713.9242902	1399.266059	1.765034431	0.44746249	3.944541653	8.00E-05	0.000595871
ISG20L2	Activated	Dormant	1536.148142	873.2848384	1138.43016	0.812774649	0.206062529	3.944310745	8.00E-05	0.000596084
LOC0000002113	Activated	Dormant	165.9608152	78.83410199	113.6847873	1.077395118	0.273160497	3.944183475	8.01E-05	0.000596084
SERINC5	Activated	Dormant	819.025967	209.2521432	453.1616727	1.97039406	0.499615475	3.943821113	8.02E-05	0.000596627
SFRP5	Activated	Dormant	62.92602805	832.4441179	524.636882	-3.719819808	0.943232594	-3.94369303	8.02E-05	0.000596627
E2F8	Activated	Dormant	250.1732865	37.5502631	122.5994724	2.739338402	0.694739768	3.942970486	8.05E-05	0.000598089
GINS1	Activated	Dormant	586.6513716	144.0267891	321.0766221	2.025812159	0.513796187	3.942832217	8.05E-05	0.000598094
TAZ	Activated	Dormant	516.8462024	798.0710901	685.581135	-0.627988556	0.159284447	-3.942560416	8.06E-05	0.000598434
INPP5B	Activated	Dormant	723.6783269	1171.103067	992.1331708	-0.691734938	0.175478999	-3.941981325	8.08E-05	0.000599541
RIN3	Activated	Dormant	697.7284566	1790.100646	1353.15177	-1.3582366	0.344847939	-3.938653672	8.19E-05	0.000607456
DNLZ	Activated	Dormant	420.7192884	756.1039177	621.950066	-0.847697821	0.215230202	-3.938563514	8.20E-05	0.000607456
LOC0000006050	Activated	Dormant	1748.981152	1078.478059	1346.679296	0.699184658	0.177568435	3.937550371	8.23E-05	0.000609681
AKAP9	Activated	Dormant	3431.996438	2178.915347	2680.147784	0.656217716	0.166680793	3.936972609	8.25E-05	0.000610561
SRFBP1	Activated	Dormant	1304.146048	823.3224455	1015.651887	0.663206315	0.168457606	3.936933029	8.25E-05	0.000610561
CAVIN1	Activated	Dormant	38997.48992	56149.99948	49288.99565	-0.525939273	0.133597279	-3.93675139	8.26E-05	0.000610678
PRDX3	Activated	Dormant	2088.030743	1413.706299	1683.436077	0.562435221	0.142912203	3.9355297	8.30E-05	0.000613447
PPP2R5B	Activated	Dormant	906.5429204	2300.499386	1742.916799	-1.34236944	0.341170173	-3.93460375	8.33E-05	0.00061547
CDAN1	Activated	Dormant	592.8152524	1075.640855	882.5106141	-0.859880642	0.218568035	-3.934155519	8.35E-05	0.000616272
PIM3	Activated	Dormant	807.0226072	1875.368676	1448.030249	-1.214675741	0.308792905	-3.933625807	8.37E-05	0.000617284
ADM	Activated	Dormant	204.4244733	1072.39007	725.203831	-2.386430129	0.606890882	-3.932222742	8.42E-05	0.000620376
LMNB2	Activated	Dormant	3275.863361	1160.857226	2006.85968	1.496136406	0.38048765	3.932154977	8.42E-05	0.000620376
ZNF408	Activated	Dormant	610.8100445	966.6356605	824.3054141	-0.664299744	0.1689706	-3.931451639	8.44E-05	0.000621844
MMP28	Activated	Dormant	667.4703618	1299.800523	1046.868459	-0.963299837	0.245163272	-3.929217584	8.52E-05	0.000627297
MTRF1L	Activated	Dormant	609.1956096	376.6168141	469.6483323	0.691499931	0.17601461	3.928650748	8.54E-05	0.000628424
KRT19	Activated	Dormant	25.75814611	206.718281	134.334227	-2.983795822	0.759607934	-3.928073534	8.56E-05	0.00062958
CCNB1	Activated	Dormant	1599.961012	188.6421438	753.1696911	3.084491413	0.785768078	3.925447594	8.66E-05	0.000636131
DESI2	Activated	Dormant	1997.270131	959.9597581	1374.883907	1.056681183	0.269282896	3.924056065	8.71E-05	0.00063946
FITM2	Activated	Dormant	1240.00201	544.521894	822.7139403	1.187403952	0.302632176	3.923587926	8.72E-05	0.000640346
SAT1	Activated	Dormant	1904.379925	6308.43776	4546.814626	-1.72730158	0.440282067	-3.923170419	8.74E-05	0.00064109
NIPAL2	Activated	Dormant	495.0828921	1237.50421	940.5356831	-1.318520159	0.336096674	-3.923038402	8.74E-05	0.00064109
DDX1	Activated	Dormant	6060.46824	3001.155324	4224.88049	1.013524147	0.258383605	3.922555952	8.76E-05	0.000642017
RLIM	Activated	Dormant	2153.657991	1404.351299	1704.073976	0.616923238	0.157285171	3.922322962	8.77E-05	0.000642258
CEMIP2	Activated	Dormant	3942.015334	2005.586451	2780.158004	0.975740266	0.248773955	3.922196219	8.77E-05	0.000642258
FHL1	Activated	Dormant	15938.08953	4668.285384	9176.207041	1.771613002	0.451705049	3.92205712	8.78E-05	0.00064227
ARHGAP9	Activated	Dormant	124.7842595	349.972516	259.8972134	-1.47560703	0.376401091	-3.92030487	8.84E-05	0.000646597
LOC0000005735	Activated	Dormant	127.9071496	25.89538888	66.70009318	2.298337568	0.586424495	3.919238686	8.88E-05	0.000649102
MSH3	Activated	Dormant	764.207052	463.0405286	583.507138	0.719933959	0.183715575	3.918742096	8.90E-05	0.000650078
ZNF524	Activated	Dormant	1060.922465	1656.21395	1418.097356	-0.640233335	0.163409656	-3.917965141	8.93E-05	0.000651813
LOC0000003561	Activated	Dormant	148.8209707	68.13666237	100.4103857	1.126895508	0.287781677	3.915800062	9.01E-05	0.000657324
ATP1B4	Activated	Dormant	1083.055058	14.27563079	441.7874017	6.250533275	1.596359601	3.915492018	9.02E-05	0.000657798
SGCA	Activated	Dormant	584.2216523	29.94704927	251.6568905	4.289241189	1.095631904	3.914856052	9.05E-05	0.000659167
KCTD3	Activated	Dormant	2974.63244	1908.602677	2335.014582	0.640436491	0.163603758	3.914558549	9.06E-05	0.000659614
NAT14	Activated	Dormant	91.46562952	302.7388157	218.2295412	-1.71281875	0.437782985	-3.9124836	9.14E-05	0.000664939
OST4	Activated	Dormant	5024.101427	2562.471332	3547.12337	0.971193059	0.248263912	3.91193811	9.16E-05	0.000666073
RYK	Activated	Dormant	3429.159817	2139.586064	2655.415565	0.679751804	0.173769387	3.911804119	9.16E-05	0.000666073
CYB561	Activated	Dormant	168.8171718	612.5893397	435.0804725	-1.851655427	0.473422371	-3.911212355	9.18E-05	0.000666973
ST14	Activated	Dormant	14.17004454	105.5401788	68.99212511	-2.861060599	0.731502637	-3.911210231	9.18E-05	0.000666973
PHF11	Activated	Dormant	574.3518833	917.6853014	780.3519341	-0.671608402	0.171765118	-3.910039538	9.23E-05	0.000669558
DCLRE1A	Activated	Dormant	588.9441357	336.567067	437.5178945	0.808668209	0.206820079	3.91000823	9.23E-05	0.000669558
PDE9A	Activated	Dormant	192.7074956	494.6355258	373.8643138	-1.349574774	0.345376853	-3.907542626	9.32E-05	0.000676052
NEB	Activated	Dormant	35153.35548	446.5593344	14329.27779	6.298814436	1.61205736	3.90731409	9.33E-05	0.000676317
SCG2	Activated	Dormant	1614.025222	83.07137539	695.452914	4.281908363	1.096012392	3.906806522	9.35E-05	0.000677364
NOXO1	Activated	Dormant	61.4757198	218.1316032	155.4692499	-1.80748821	0.462680481	-3.906558166	9.36E-05	0.000677685
U2AF1L4	Activated	Dormant	996.4296435	1431.273951	1257.336228	-0.520001156	0.133115295	-3.906396755	9.37E-05	0.000677764
ZDHHC1	Activated	Dormant	562.9498279	1311.08324	1011.829875	-1.216326734	0.31148363	-3.904945925	9.42E-05	0.000681319
SLC7A15	Activated	Dormant	0	25.02715036	15.01629022	-7.135730974	1.827395164	-3.904864758	9.43E-05	0.000681319
RAB4B	Activated	Dormant	863.9991378	1270.812059	1108.08689	-0.558738148	0.14310191	-3.904477224	9.44E-05	0.000682036
YIPF5	Activated	Dormant	372.6709459	254.3110007	301.6549788	0.555157919	0.142224469	3.903392444	9.49E-05	0.000684623
KIF4A	Activated	Dormant	875.0550155	124.3116799	424.6090141	2.816168214	0.721484932	3.903294565	9.49E-05	0.000684623
FADS2	Activated	Dormant	5743.751359	1115.914159	2967.049039	2.363541838	0.605609774	3.902747181	9.51E-05	0.000685797
MRE11	Activated	Dormant	1008.87087	629.6645841	781.3470985	0.67881289	0.173947605	3.902398602	9.52E-05	0.000686407
IRX5	Activated	Dormant	393.6041652	999.1818352	756.9507672	-1.344736924	0.344646044	-3.901791269	9.55E-05	0.000687754
KPNA3	Activated	Dormant	1886.493702	1051.30277	1385.379143	0.843345674	0.216178384	3.901156352	9.57E-05	0.000689182
LMF1	Activated	Dormant	524.0511567	816.73315	699.6603527	-0.639584612	0.163982554	-3.900321074	9.61E-05	0.000690941
LOC0000005580	Activated	Dormant	30.87151725	5.174566682	15.45334691	2.593349268	0.664914725	3.900273481	9.61E-05	0.000690941
DMTN	Activated	Dormant	83.7161755	303.7681225	215.7473437	-1.848919078	0.47407788	-3.900032369	9.62E-05	0.000691058
LAMB3	Activated	Dormant	121.3376804	428.6580098	305.7298781	-1.81233488	0.464705219	-3.899966699	9.62E-05	0.000691058
PURB	Activated	Dormant	2774.633293	1647.4492	2098.322837	0.751940275	0.192851703	3.89905956	9.66E-05	0.000692702
NPRL3	Activated	Dormant	921.1280616	1549.375866	1298.076745	-0.752679973	0.193043821	-3.899010962	9.66E-05	0.000692702
LOC0000005019	Activated	Dormant	1389.957262	572.9902918	899.7770799	1.279077485	0.328053247	3.898993521	9.66E-05	0.000692702
DNAJC16	Activated	Dormant	697.1285386	416.7151131	528.8804833	0.74492306	0.191110295	3.897869866	9.70E-05	0.000695542
CASC1	Activated	Dormant	165.8308782	58.82642654	101.6282072	1.495148272	0.383657709	3.897089088	9.74E-05	0.000697406
ANKRD23	Activated	Dormant	5127.030656	583.8145034	2401.100965	3.13493343	0.804548547	3.89651245	9.76E-05	0.000698686
HNRNPC	Activated	Dormant	7645.494668	4156.450533	5552.068187	0.878931112	0.225660339	3.894929509	9.82E-05	0.00070288
DNAJC15	Activated	Dormant	1884.567603	937.5381202	1316.349913	1.006533411	0.258465855	3.89426066	9.85E-05	0.000704438
NOVA2	Activated	Dormant	115.0129791	320.4536279	238.2773684	-1.467960572	0.377030133	-3.893483425	9.88E-05	0.000706314
TNIP2	Activated	Dormant	437.5587213	871.877081	698.1497371	-0.997803127	0.256350047	-3.892346182	9.93E-05	0.000709247
B4GALNT1	Activated	Dormant	61.85490742	187.9701819	137.5240721	-1.588296111	0.408271676	-3.89029219	0.000100124	0.00071471
TFAP2C	Activated	Dormant	12.40135281	86.31404184	56.74896623	-2.755381874	0.708284244	-3.890220483	0.000100153	0.00071471
FBH1	Activated	Dormant	2432.629738	3364.686095	2991.863552	-0.469126202	0.12060799	-3.88967763	0.000100377	0.00071592
MED23	Activated	Dormant	1829.535465	1066.171813	1371.517274	0.778128304	0.200143356	3.887854783	0.000101134	0.000720924
SLC39A13	Activated	Dormant	3464.927226	6144.146932	5072.459049	-0.826362578	0.212564882	-3.887578098	0.000101249	0.000721354
ARHGEF12	Activated	Dormant	3335.401912	1093.570976	1904.454871	1.811562549	0.466114432	3.886518896	0.000101692	0.000724113
PTGIS	Activated	Dormant	1774.71136	5977.3088	4296.269824	-1.751261754	0.450655088	-3.886035684	0.000101895	0.000725161
GALNT3	Activated	Dormant	1113.590991	302.7883757	627.1094217	1.879549529	0.483717411	3.885635472	0.000102063	0.000725963
LOC0000002134	Activated	Dormant	118.6210702	51.16778741	78.14910054	1.217676594	0.313561671	3.883371945	0.000103018	0.00073236
LOC0000002698	Activated	Dormant	5582.970662	2205.172355	3556.291677	1.339695415	0.344995967	3.883220508	0.000103082	0.000732419
ANKRD33	Activated	Dormant	57.43815273	321.2181334	215.7061411	-2.468885891	0.635936999	-3.882280626	0.000103481	0.000734858
KIAA1683	Activated	Dormant	44.85375282	369.8003666	239.8217211	-3.034060553	0.781655807	-3.881581286	0.000103779	0.000736575
STXBP4	Activated	Dormant	1368.857107	724.7180378	982.3736655	0.918484861	0.236672621	3.880824306	0.000104103	0.000738472
SLC10A6	Activated	Dormant	42.62930131	199.1692617	136.5532776	-2.202524977	0.567573213	-3.880600648	0.000104199	0.000738752
ITPR1	Activated	Dormant	1844.346868	845.1306493	1244.817137	1.12686971	0.290530122	3.878667397	0.00010503	0.000743973
RPP25	Activated	Dormant	58.03794908	5.657111102	26.60944629	3.357469201	0.865634064	3.878624167	0.000105049	0.000743973
ERCC8	Activated	Dormant	825.8252989	481.4186355	619.1813009	0.775951103	0.20010591	3.877702082	0.000105448	0.000746185
LOC0000000170	Activated	Dormant	191.0308651	100.9291871	136.9698583	0.918775543	0.236949498	3.877516316	0.000105528	0.000746185
HARBI1	Activated	Dormant	185.3803783	93.88063014	130.4805294	0.975495998	0.251585678	3.877390824	0.000105583	0.000746185
FBXO5	Activated	Dormant	390.7422401	73.95165322	200.667888	2.40119759	0.619284105	3.877376428	0.000105589	0.000746185
PHKB	Activated	Dormant	1989.549345	795.6568614	1273.213855	1.323424227	0.341352115	3.877006084	0.00010575	0.000746918
KLHL28	Activated	Dormant	267.105289	42.10466918	132.1049171	2.670275973	0.688883222	3.876238944	0.000106084	0.000748019
FOXC2	Activated	Dormant	207.1849262	1152.474505	774.3586737	-2.475890035	0.63874018	-3.876208373	0.000106097	0.000748019
ART3	Activated	Dormant	381.4173658	61.71928096	189.5985149	2.629612758	0.678400832	3.876193299	0.000106103	0.000748019
ZBTB41	Activated	Dormant	892.4082607	522.8416959	670.6683218	0.771458418	0.199028354	3.876123183	0.000106134	0.000748019
CHSY3	Activated	Dormant	1657.312522	472.5871948	946.4773256	1.808892375	0.466752518	3.875484981	0.000106413	0.000749579
IER5L	Activated	Dormant	467.3403473	1027.472724	803.4197731	-1.137120096	0.29353732	-3.873851873	0.000107129	0.000754217
AHNAK2	Activated	Dormant	973.9217532	4718.088067	3220.421541	-2.275385033	0.587394948	-3.873688461	0.0001072	0.000754318
E2F7	Activated	Dormant	861.1401878	91.49779409	399.3547516	3.234719552	0.835158266	3.873181511	0.000107424	0.000755484
HADHB	Activated	Dormant	4507.590503	2800.523988	3483.350594	0.687098625	0.177422424	3.872670708	0.000107649	0.000756663
PCYT1A	Activated	Dormant	3152.399872	1720.890461	2293.494225	0.873021159	0.225456288	3.872241334	0.000107839	0.000757591
SLC25A17	Activated	Dormant	772.9347687	415.1663305	558.2737058	0.894903285	0.23112643	3.871921031	0.000107981	0.000758181
FAM162A	Activated	Dormant	710.7437876	404.4552329	526.9706548	0.811779011	0.209667822	3.871738652	0.000108062	0.000758343
FCHSD1	Activated	Dormant	821.7021064	1612.486117	1296.172513	-0.970344368	0.250795917	-3.869059671	0.000109256	0.000766312
DDX21	Activated	Dormant	2691.043174	1249.352621	1826.028842	1.10631344	0.286016441	3.868006449	0.000109729	0.000769217
CD5L	Activated	Dormant	8.650486161	508.3783454	308.4872017	-5.856982668	1.514345277	-3.867666612	0.000109882	0.000769877
PIK3C2B	Activated	Dormant	1197.331746	3018.063151	2289.770589	-1.332362636	0.344524951	-3.867245698	0.000110072	0.000770795
EIF3L	Activated	Dormant	7797.038659	4637.26717	5901.175766	0.749134384	0.193757659	3.866347218	0.000110478	0.000773225
UBE2L3	Activated	Dormant	1766.220595	1005.514956	1309.797212	0.811275447	0.209883488	3.865360987	0.000110925	0.000775562
AXDND1	Activated	Dormant	334.1692543	131.197413	212.3861495	1.346590709	0.348374814	3.865350352	0.00011093	0.000775562
LOC0000006461	Activated	Dormant	72.32641306	25.91113721	44.47724755	1.482992027	0.383705489	3.864922628	0.000111124	0.000776217
NUPL2	Activated	Dormant	270.7442111	138.6042711	191.4602471	0.961601896	0.248804884	3.864883528	0.000111142	0.000776217
CNN3	Activated	Dormant	23449.52287	11899.10569	16519.27256	0.978597334	0.253210772	3.864753969	0.000111201	0.000776217
C1QBP	Activated	Dormant	2565.561582	956.6674516	1600.225104	1.422380501	0.368256263	3.862474703	0.000112244	0.00078308
HSPA8	Activated	Dormant	58915.05955	18734.24082	34806.56831	1.652956399	0.428055442	3.861547446	0.000112671	0.00078564
TSNARE1	Activated	Dormant	686.3990589	1760.832416	1331.059073	-1.356400505	0.35127066	-3.861411328	0.000112734	0.00078566
ZMYM4	Activated	Dormant	975.1527608	606.4398353	753.9250055	0.687906203	0.1782023	3.860254345	0.000113269	0.000788969
VAC14	Activated	Dormant	1494.000871	3241.820734	2542.692789	-1.117241053	0.28945266	-3.859840336	0.000113461	0.000789887
CDCA7	Activated	Dormant	134.386727	20.08472534	65.80552599	2.733619582	0.708365675	3.859051447	0.000113828	0.00079202
REST	Activated	Dormant	878.6408438	224.1060035	485.9199396	1.972715399	0.511376187	3.857659874	0.000114478	0.000796119
PMPCB	Activated	Dormant	1632.563455	777.3147784	1119.414249	1.069096085	0.277297998	3.855404985	0.000115538	0.000803067
LOC0000002663	Activated	Dormant	254.0985451	64.5679931	140.3802139	1.980808101	0.513881271	3.854602632	0.000115918	0.000805278
ARHGEF25	Activated	Dormant	1864.550473	3213.770411	2674.082436	-0.78478722	0.203664359	-3.85333607	0.000116519	0.000809028
LOC0000005140	Activated	Dormant	760.222148	259.9818195	460.0779509	1.55018508	0.402462085	3.85175433	0.000117275	0.000813841
NCOA4	Activated	Dormant	3334.248917	2354.944191	2746.666081	0.502317929	0.130421607	3.851493163	0.0001174	0.000814279
LOC0000004680	Activated	Dormant	107.9756197	409.9261835	289.145958	-1.914569569	0.497297139	-3.849950905	0.000118142	0.000818989
PLK4	Activated	Dormant	1026.42913	212.2399273	537.9156084	2.274167619	0.590825278	3.84913731	0.000118535	0.00082128
CUTAL	Activated	Dormant	92.54357097	39.05496271	60.45040601	1.254136113	0.325881792	3.848438741	0.000118873	0.000823189
ACER2	Activated	Dormant	308.7776401	910.676561	669.9169926	-1.555486815	0.404278701	-3.847560635	0.0001193	0.000825708
LOC0000000545	Activated	Dormant	577.7109839	158.883235	326.4143346	1.861152661	0.483749967	3.847344268	0.000119405	0.000826001
UBA6	Activated	Dormant	1070.226837	590.4642457	782.3692824	0.857863413	0.22300273	3.846874035	0.000119634	0.000827151
GATA2	Activated	Dormant	314.3641145	958.2880077	700.7184504	-1.605066126	0.417310142	-3.846218835	0.000119955	0.000828927
RNF144A	Activated	Dormant	4937.371388	3210.04162	3900.973527	0.621196105	0.16154692	3.845298351	0.000120406	0.000831606
SMARCA5	Activated	Dormant	7134.51663	3549.363606	4983.424816	1.007016366	0.261905985	3.84495363	0.000120575	0.000831962
ARHGAP5	Activated	Dormant	1249.480401	437.8568784	762.5062875	1.514191712	0.393814643	3.844935018	0.000120584	0.000831962
EPSTI1	Activated	Dormant	117.0780995	1808.658708	1132.026465	-3.947067861	1.027222849	-3.842465016	0.000121805	0.00083994
CDC5L	Activated	Dormant	3160.568145	1989.303512	2457.809365	0.667005129	0.173640017	3.841309963	0.000122379	0.000843459
PEAR1	Activated	Dormant	1622.691143	5122.285718	3722.447888	-1.657896263	0.431622835	-3.84107635	0.000122496	0.000843552
TAF9B	Activated	Dormant	1821.882706	1035.82756	1350.249618	0.814017245	0.21192709	3.841024966	0.000122522	0.000843552
FBXO39	Activated	Dormant	22.60335645	401.395749	249.878792	-4.135835835	1.076813799	-3.840808727	0.00012263	0.000843852
KIF20B	Activated	Dormant	1705.369094	541.0810687	1006.796279	1.655857844	0.431414215	3.83820882	0.000123935	0.000852387
ARHGAP4	Activated	Dormant	155.2429358	512.9971828	369.895484	-1.715038518	0.446930932	-3.837368139	0.00012436	0.000854861
BMX	Activated	Dormant	335.8600519	819.3427282	625.9496577	-1.283178334	0.334433831	-3.836867608	0.000124614	0.000856155
PNP	Activated	Dormant	1384.997346	302.6101415	735.5650233	2.193564292	0.571956677	3.835193085	0.000125466	0.000861557
TNFAIP2	Activated	Dormant	435.0296938	955.1214239	747.0847318	-1.130738236	0.294980991	-3.833257967	0.000126457	0.000867746
LOC0000000205	Activated	Dormant	637.5709889	135.2916203	336.2033677	2.237959342	0.583839442	3.833176009	0.000126499	0.000867746
PTCD3	Activated	Dormant	1448.654014	727.4855958	1015.952963	0.991850916	0.258764689	3.833022664	0.000126578	0.000867833
DYRK1A	Activated	Dormant	2419.854405	1766.813836	2028.030064	0.454966025	0.118707827	3.832653972	0.000126768	0.00086868
ARL15	Activated	Dormant	263.7217682	114.8744727	174.4133909	1.195357501	0.311977836	3.831546228	0.00012734	0.000872146
TRAF3	Activated	Dormant	162.3662535	90.78239775	119.41594	0.829503935	0.216590702	3.829822451	0.000128236	0.000877819
TBC1D20	Activated	Dormant	2351.027174	1391.838043	1775.513696	0.754748811	0.197129603	3.828693411	0.000128825	0.000880682
APCDD1	Activated	Dormant	885.7735302	2934.294995	2114.886409	-1.728829254	0.451554913	-3.828613541	0.000128867	0.000880682
LOC0000000650	Activated	Dormant	688.7559429	1899.392825	1415.138072	-1.461065967	0.381626858	-3.828519762	0.000128916	0.000880682
STIP1	Activated	Dormant	5824.914706	2775.169972	3995.067865	1.069274255	0.279296271	3.828458759	0.000128948	0.000880682
CDC73	Activated	Dormant	754.2006325	454.6236222	574.4544263	0.729715814	0.19060701	3.828378689	0.00012899	0.000880682
ZC3HAV1L	Activated	Dormant	1347.458048	816.5614101	1028.920065	0.722185938	0.188652296	3.828132258	0.000129119	0.000880823
TTC21B	Activated	Dormant	1262.278936	734.8895996	945.8453342	0.781473356	0.204145523	3.828021025	0.000129178	0.000880823
PBX3	Activated	Dormant	1235.927708	816.5219225	984.2842369	0.597863369	0.156183494	3.827954892	0.000129212	0.000880823
EXOG	Activated	Dormant	521.8360746	196.3385502	326.53756	1.408762289	0.368046617	3.827673521	0.00012936	0.000881268
PRDX1	Activated	Dormant	10595.02987	3618.635225	6409.193082	1.549802673	0.404904663	3.827574275	0.000129412	0.000881268
RASAL2	Activated	Dormant	2021.719052	1215.367253	1537.907972	0.734939553	0.192027381	3.827264371	0.000129575	0.00088192
CCDC71L	Activated	Dormant	433.7031755	782.7184989	643.1123695	-0.845845461	0.221037626	-3.826703515	0.000129871	0.000883472
RHPN2	Activated	Dormant	48.08619429	163.2556122	117.187845	-1.755205984	0.458810375	-3.825558619	0.000130476	0.000887128
CHRNA7	Activated	Dormant	1.554618286	31.28341561	19.39189668	-4.319278626	1.129151499	-3.825242787	0.000130643	0.000887805
PDS5A	Activated	Dormant	3018.602896	1955.486951	2380.733329	0.625996457	0.163692976	3.824210853	0.000131192	0.000891069
FEN1	Activated	Dormant	1020.052237	298.2069497	586.9450648	1.773232999	0.463854851	3.822818702	0.000131935	0.000895653
SRPK1	Activated	Dormant	1994.919574	1290.597248	1572.326178	0.627427806	0.164184493	3.821480294	0.000132653	0.000900062
VIT	Activated	Dormant	93.99598924	2735.438597	1678.861554	-4.860407128	1.272002502	-3.821067271	0.000132875	0.000901104
IGSF8	Activated	Dormant	538.1763272	1418.133921	1066.150883	-1.394938317	0.365429234	-3.817259779	0.000134942	0.000914646
FAM43A	Activated	Dormant	1044.201469	2231.529216	1756.598117	-1.093746866	0.286580376	-3.816544884	0.000135333	0.000916815
TRAPPC6A	Activated	Dormant	117.0307307	216.127661	176.4888889	-0.898227361	0.235358634	-3.816419848	0.000135402	0.000916815
MTMR9	Activated	Dormant	966.9402459	630.6416414	765.1610832	0.619366508	0.162328723	3.815507805	0.000135903	0.000919733
ADPRHL2	Activated	Dormant	631.1026133	893.5918835	788.5961754	-0.500843295	0.131312394	-3.814135734	0.00013666	0.00092438
NFKBID	Activated	Dormant	252.6544642	662.3737196	498.4860174	-1.383830602	0.362877622	-3.813491157	0.000137017	0.000926317
DNTTIP2	Activated	Dormant	2202.360343	1274.324301	1645.538718	0.788328803	0.206773675	3.812520159	0.000137557	0.000929485
CAST	Activated	Dormant	7782.336202	11290.48082	9887.222974	-0.536426681	0.140712796	-3.812209675	0.00013773	0.000930084
SLC10A5	Activated	Dormant	16.20253899	49.84767425	36.38962015	-1.617735812	0.424367964	-3.812106351	0.000137788	0.000930084
LOC0000004828	Activated	Dormant	551.1412881	227.3267273	356.8525516	1.281750699	0.336451096	3.809619632	0.000139181	0.000938748
MISP	Activated	Dormant	1.39453591	19.74209835	12.40307337	-3.509652545	0.921275075	-3.809559861	0.000139214	0.000938748
PLEKHO2	Activated	Dormant	1385.926133	2839.757887	2258.225186	-1.034176383	0.271501339	-3.809102335	0.000139472	0.000940003
FAM208B	Activated	Dormant	2875.27174	1621.118513	2122.779804	0.826750682	0.217072681	3.808635331	0.000139736	0.000941295
ZWINT	Activated	Dormant	406.3074854	117.6460672	233.1106345	1.786215772	0.469120636	3.80758303	0.000140332	0.000944823
RPS6KL1	Activated	Dormant	142.365099	374.2787567	281.5132936	-1.381959632	0.36300106	-3.807040212	0.00014064	0.000946412
PPP1R12C	Activated	Dormant	18903.51928	2771.081805	9224.056795	2.770185653	0.727829216	3.806092956	0.000141179	0.000949554
CYHR1	Activated	Dormant	1313.881324	2053.068334	1757.39353	-0.642647041	0.168898355	-3.804933691	0.000141842	0.000953523
LOC0000003576	Activated	Dormant	44.38306326	15.49351774	27.04933595	1.502109408	0.394818593	3.804555898	0.000142059	0.000954177
HEATR4	Activated	Dormant	775.8022506	434.3496723	570.9307036	0.833594915	0.219107029	3.804510147	0.000142085	0.000954177
LOC0000002760	Activated	Dormant	52.52689085	178.2194518	127.9424274	-1.746156468	0.458996495	-3.804291512	0.000142211	0.000954531
CTU2	Activated	Dormant	542.0852223	873.9680827	741.2149386	-0.690669408	0.181577233	-3.8037225	0.000142538	0.000956237
HEY1	Activated	Dormant	310.9849887	736.5035129	566.2961032	-1.240930652	0.326417994	-3.80166129	0.000143729	0.000963481
DPY19L1	Activated	Dormant	1195.907321	505.6212554	781.7356817	1.243193898	0.327018598	3.801599992	0.000143765	0.000963481
TJAP1	Activated	Dormant	750.5142207	1094.801124	957.0863629	-0.549837933	0.144688513	-3.800149178	0.000144609	0.000968644
COPB2	Activated	Dormant	12516.24277	5376.673728	8232.501343	1.21888556	0.320807117	3.799434292	0.000145027	0.000970946
TYMS	Activated	Dormant	877.9241042	321.9323943	544.3290783	1.445870874	0.380573162	3.799192954	0.000145168	0.000971395
RRM2	Activated	Dormant	2257.159331	324.1433689	1097.349754	2.799697151	0.7370991	3.798264238	0.000145713	0.000974544
PRR11	Activated	Dormant	577.0055831	101.6210053	291.7748364	2.504695878	0.659463372	3.798081873	0.00014582	0.000974763
DOK2	Activated	Dormant	150.3626364	529.0032604	377.5470108	-1.806886759	0.475769941	-3.797816135	0.000145977	0.000975311
RBBP5	Activated	Dormant	1589.428931	1052.101341	1267.032377	0.593591683	0.156388366	3.795625581	0.000147272	0.000983462
NBEAL2	Activated	Dormant	610.7787087	1819.959917	1336.287434	-1.572933162	0.414449372	-3.795235963	0.000147503	0.000984337
RPS4Y1	Activated	Dormant	4236.134098	1249.166034	2443.95326	1.761457925	0.464133655	3.795152334	0.000147553	0.000984337
FAM83H	Activated	Dormant	147.6907818	500.4127542	359.3239653	-1.753577391	0.462085288	-3.794921496	0.00014769	0.000984752
GLI4	Activated	Dormant	291.3087476	681.9275656	525.6800384	-1.219518633	0.321522816	-3.792945855	0.000148871	0.000992117
LDB1	Activated	Dormant	3396.904934	5502.608727	4660.32721	-0.695168791	0.183290277	-3.792720498	0.000149006	0.000992514
ULK1	Activated	Dormant	3004.264207	5743.98474	4648.096527	-0.934851784	0.24654101	-3.791871324	0.000149516	0.000995251
HCCS	Activated	Dormant	633.5024747	399.9510836	493.37164	0.659166627	0.173840748	3.791784347	0.000149569	0.000995251
ACTR3B	Activated	Dormant	309.995351	510.4346968	430.2589585	-0.716823546	0.189091754	-3.790876806	0.000150116	0.000998388
PIP5K1C	Activated	Dormant	1299.014414	2856.326161	2233.401463	-1.135638226	0.299604282	-3.790460593	0.000150368	0.000999556
SLC25A11	Activated	Dormant	2456.343582	1603.247498	1944.485932	0.61642428	0.16263414	3.790251411	0.000150495	0.00099989
URB2	Activated	Dormant	389.2161268	224.8994434	290.6261168	0.78389443	0.206860297	3.789487107	0.000150959	0.001002463
CSTF1	Activated	Dormant	893.5059132	514.7609757	666.2589507	0.792801318	0.20922944	3.789148014	0.000151165	0.001003324
GSC	Activated	Dormant	74.81515137	258.1332983	184.8060395	-1.796555045	0.47432605	-3.787595146	0.000152112	0.001009102
CCNE2	Activated	Dormant	227.9900376	43.487359	117.2884305	2.393755082	0.632054552	3.787260251	0.000152318	0.001009952
CAPS	Activated	Dormant	33.14620658	70.19854215	55.37760792	-1.071808638	0.283064834	-3.786442222	0.00015282	0.001012768
EPHX1	Activated	Dormant	621.5103421	1954.96356	1421.582273	-1.65081047	0.436188475	-3.78462652	0.00015394	0.001019234
CD9	Activated	Dormant	8013.543136	15290.19323	12379.53319	-0.931995337	0.246259394	-3.784608264	0.000153951	0.001019234
VPS53	Activated	Dormant	508.7298271	282.1894809	372.8056194	0.843471141	0.222934144	3.783499129	0.000154639	0.001023272
RAPGEF6	Activated	Dormant	1014.919693	536.0612883	727.6046503	0.922327779	0.243844644	3.782440172	0.000155298	0.001027118
BAHCC1	Activated	Dormant	1288.864062	2041.930352	1740.703836	-0.662880836	0.175263196	-3.782202141	0.000155447	0.001027582
LOC0000000582	Activated	Dormant	776.9000302	170.3080966	412.9448701	2.191180705	0.579527131	3.78098037	0.000156212	0.001032064
TGFB2	Activated	Dormant	2679.70612	1198.299708	1790.862273	1.160657313	0.306981714	3.780867921	0.000156283	0.001032064
SOWAHA	Activated	Dormant	30.07699203	81.19406606	60.74723644	-1.435005227	0.379673734	-3.779574667	0.000157096	0.00103665
HAGHL	Activated	Dormant	104.0860713	231.2759289	180.3999859	-1.143362696	0.302515877	-3.779513017	0.000157135	0.00103665
ARHGAP27	Activated	Dormant	386.8810619	921.1206372	707.4248071	-1.249819239	0.330717642	-3.779112699	0.000157388	0.001037796
KATNBL1	Activated	Dormant	1049.202969	416.0898299	669.3350854	1.332944368	0.352832566	3.777838258	0.000158196	0.001042595
CCDC88A	Activated	Dormant	2530.114764	1317.493893	1802.542241	0.941061623	0.249169429	3.776794081	0.00015886	0.001046447
TFPT	Activated	Dormant	362.0485632	613.1305333	512.6977453	-0.75547092	0.200068552	-3.776060319	0.000159328	0.001049006
FANCC	Activated	Dormant	226.4527205	93.10746577	146.4455677	1.279609169	0.338896132	3.775815205	0.000159485	0.00104951
ERI1	Activated	Dormant	628.9372959	292.3247582	426.9697733	1.103434996	0.292289979	3.775137961	0.000159919	0.001051838
CCDC115	Activated	Dormant	957.1502009	510.003963	688.8624582	0.905794377	0.239975244	3.774532576	0.000160308	0.001053866
LMAN2L	Activated	Dormant	497.2854308	929.4722142	756.5975009	-0.896932233	0.237692085	-3.773504846	0.00016097	0.001057672
FBXO2	Activated	Dormant	62.02450847	213.2345878	152.7505561	-1.764824037	0.467703313	-3.773383657	0.000161048	0.001057672
CTDSPL2	Activated	Dormant	2150.975775	1489.393112	1754.026177	0.530698874	0.140683346	3.772293522	0.000161754	0.001061773
TMEM246	Activated	Dormant	582.166674	330.9517446	431.4377164	0.811981169	0.215457812	3.768631838	0.000164145	0.001076928
RPS28	Activated	Dormant	9477.087348	15090.26568	12844.99435	-0.670949955	0.178078946	-3.76771072	0.000164751	0.001080367
KHDRBS2	Activated	Dormant	5.919454866	44.91153107	29.31470059	-2.912083042	0.773122589	-3.766651087	0.000165452	0.001084418
[truncated: 11,130 more rows]
