# Supplementary material for: Single-cell transcriptome reveals core cell populations and androgen-RXFP2 axis involved in deer antler full regeneration
Source: Cell Regen. 2022 Dec 21;11:43. doi: 10.1186/s13619-022-00153-4 (PMC9772379; doi:10.1186/s13619-022-00153-4)
Supplement: Supplementary file 11 — Additional file 11: Table S4. DEGs among the five subclusters of THY1+ cells (log2FoldChange > 0.25). [file 13619_2022_153_MOESM11_ESM.csv]

Gene	Subcluster	p_val	avg_logFC	pct.1	pct.2	p_val_adj
AKR1C4	SC1	0	1.155999867	0.597	0.245	0
FBP1	SC1	0	1.096128658	0.42	0.109	0
PI16	SC1	0	1.082289774	0.943	0.592	0
SOD3	SC1	0	1.024074885	0.691	0.364	0
APOD	SC1	0	1.0010818	0.959	0.824	0
ITM2B	SC1	0	0.956289327	1	0.971	0
RARRES2	SC1	0	0.938433741	0.928	0.67	0
PLAC9	SC1	0	0.936807607	0.942	0.689	0
LOC0000000491	SC1	0	0.909796211	0.662	0.227	0
TIMP2	SC1	0	0.860752032	0.993	0.924	0
RPL4	SC1	0	0.729118712	0.992	0.935	0
AFF1	SC1	0	0.713882008	0.679	0.384	0
B2M	SC1	0	0.709380053	0.988	0.909	0
PDIA3	SC1	0	0.699802127	0.872	0.582	0
GALNT15	SC1	0	0.698424195	0.749	0.407	0
CST3	SC1	0	0.68193719	1	0.989	0
CTSH	SC1	0	0.678664666	0.926	0.724	0
LAMP1	SC1	0	0.6774567	0.973	0.845	0
OLFML3	SC1	0	0.670445283	0.796	0.585	0
THBD	SC1	0	0.66076342	0.771	0.5	0
NBL1	SC1	0	0.659710138	0.918	0.734	0
PLBD2	SC1	0	0.650670195	0.859	0.653	0
OS9	SC1	0	0.634285448	0.751	0.572	0
LOC0000001318	SC1	0	0.614170891	0.966	0.9	0
MXRA8	SC1	0	0.59616328	0.961	0.859	0
PRDX4	SC1	0	0.592316267	0.87	0.757	0
ALDOA	SC1	0	0.587150811	0.962	0.863	0
CST6	SC1	0	0.548485827	0.918	0.815	0
CTSB	SC1	0	0.531733475	0.947	0.853	0
RPL35	SC1	0	0.511226051	0.938	0.769	0
FTH1	SC1	0	0.485702128	1	0.997	0
PPIB	SC1	0	0.462046923	0.995	0.962	0
RPS29	SC1	0	0.461219605	0.996	0.946	0
SLC25A6	SC1	0	0.422514327	0.977	0.886	0
RPL21	SC1	0	0.403265022	0.986	0.96	0
LAPTM4A	SC1	0	0.393914923	0.996	0.977	0
RPL35A	SC1	0	0.376055389	0.996	0.986	0
RPS3A	SC1	0	0.36678061	0.997	0.989	0
RPL23	SC1	0	0.333819033	0.994	0.985	0
ALDH16A1	SC1	0	0.321597747	0.997	0.983	0
EXOSC7	SC1	1.52E-305	0.53352519	0.99	0.844	2.01E-301
IKZF4	SC1	8.49E-302	0.320086534	0.989	0.973	1.13E-297
OSR2	SC1	1.93E-301	0.689233673	0.683	0.42	2.56E-297
PLAT	SC1	1.93E-300	0.716777286	0.708	0.498	2.56E-296
RPL37	SC1	8.82E-299	0.322176275	0.999	0.994	1.17E-294
CTSV	SC1	5.21E-297	0.515791735	0.906	0.825	6.91E-293
C1R	SC1	1.71E-295	0.434017526	0.982	0.909	2.27E-291
PSAP	SC1	5.72E-293	0.422437668	0.951	0.88	7.59E-289
S100A13	SC1	9.88E-289	0.424135389	0.953	0.86	1.31E-284
PCOLCE2	SC1	4.95E-283	0.849603543	0.697	0.464	6.57E-279
RPS28	SC1	3.20E-280	0.309891185	0.998	0.994	4.25E-276
SPON2	SC1	7.31E-277	0.642291367	0.778	0.574	9.70E-273
TMEM59	SC1	1.16E-276	0.405167723	0.936	0.867	1.54E-272
PMP22	SC1	3.79E-274	0.432564817	0.945	0.865	5.03E-270
LAMP2	SC1	1.77E-268	0.54799655	0.778	0.63	2.35E-264
RPL17	SC1	1.27E-267	0.311156686	0.989	0.969	1.69E-263
RPL9	SC1	9.23E-265	0.28126565	0.995	0.99	1.22E-260
RPS18	SC1	1.63E-263	0.269278353	0.997	0.99	2.17E-259
PLBD1	SC1	6.70E-260	0.627858669	0.476	0.214	8.89E-256
CTSZ	SC1	2.22E-259	0.594666619	0.71	0.515	2.95E-255
TALDO1	SC1	1.37E-252	0.482560103	0.865	0.749	1.82E-248
MFAP4	SC1	1.61E-250	0.489019685	0.922	0.817	2.14E-246
NDRG1	SC1	9.41E-250	0.577623088	0.745	0.535	1.25E-245
EFEMP1	SC1	9.54E-234	0.50058371	0.897	0.74	1.27E-229
LOC0000001292	SC1	1.19E-232	0.274058459	0.993	0.978	1.59E-228
RPL7A	SC1	6.85E-230	0.270468213	0.99	0.967	9.09E-226
TGFBR3	SC1	2.83E-226	0.583225382	0.64	0.432	3.75E-222
SPTBN1	SC1	8.67E-222	0.449921147	0.839	0.711	1.15E-217
TMED3	SC1	5.00E-218	0.409652971	0.904	0.768	6.64E-214
MSX1	SC1	9.50E-216	0.594702922	0.587	0.331	1.26E-211
RPS3	SC1	1.17E-211	0.274719338	0.973	0.958	1.55E-207
SERPING1	SC1	2.79E-207	0.33497316	0.986	0.862	3.70E-203
PEBP1	SC1	1.82E-203	0.37210526	0.911	0.814	2.41E-199
AGPAT2	SC1	3.68E-203	0.50120044	0.692	0.504	4.88E-199
LOC0000006131	SC1	4.66E-203	0.401402847	0.863	0.783	6.19E-199
NPDC1	SC1	7.63E-202	0.400095044	0.896	0.773	1.01E-197
BSG	SC1	3.15E-194	0.369735878	0.912	0.859	4.18E-190
DYNC1H1	SC1	3.12E-190	0.553507105	0.617	0.457	4.15E-186
ALDH1A1	SC1	4.93E-188	0.6323007	0.26	0.083	6.54E-184
CBR3	SC1	2.29E-182	0.523406952	0.463	0.248	3.03E-178
HSPB8	SC1	6.82E-178	0.527326547	0.608	0.391	9.05E-174
RPL13	SC1	2.15E-172	0.254062006	0.983	0.963	2.85E-168
RPL36	SC1	1.76E-169	0.255761545	0.971	0.886	2.34E-165
C3	SC1	1.17E-168	0.500519316	0.576	0.352	1.55E-164
RPL22L1	SC1	7.77E-167	0.368823985	0.84	0.693	1.03E-162
BASP1	SC1	6.82E-164	0.597676397	0.4	0.211	9.05E-160
SEMA3B	SC1	1.53E-162	0.57578629	0.534	0.354	2.03E-158
CTSA	SC1	5.40E-162	0.459415043	0.717	0.616	7.17E-158
ZBTB16	SC1	5.37E-161	0.498250733	0.487	0.29	7.12E-157
NPC2	SC1	2.72E-157	0.34116672	0.82	0.705	3.61E-153
MMP2	SC1	3.37E-156	0.295811472	0.996	0.961	4.48E-152
CALD1	SC1	6.98E-156	0.285982855	0.756	0.573	9.26E-152
RPL5	SC1	8.52E-154	0.303936094	0.913	0.883	1.13E-149
CLTB	SC1	1.44E-153	0.37710402	0.818	0.697	1.92E-149
PAX3	SC1	4.41E-151	0.37743181	0.154	0.035	5.85E-147
NR1D1	SC1	7.94E-150	0.507738709	0.407	0.219	1.05E-145
TNXB	SC1	8.62E-149	0.432706412	0.747	0.586	1.14E-144
PPDPF	SC1	1.80E-145	0.287066506	0.909	0.856	2.39E-141
PIK3R1	SC1	7.63E-145	0.417400373	0.667	0.526	1.01E-140
IL33	SC1	1.77E-143	0.439041327	0.229	0.081	2.35E-139
TXNIP	SC1	1.72E-141	0.48237405	0.887	0.87	2.28E-137
ITGBL1	SC1	2.36E-141	0.258692277	0.965	0.829	3.13E-137
CTSC	SC1	5.31E-140	0.426409137	0.328	0.152	7.04E-136
FAM46A	SC1	2.42E-137	0.530781718	0.618	0.499	3.20E-133
MFGE8	SC1	2.91E-136	0.358595962	0.779	0.658	3.86E-132
ENTPD2	SC1	5.01E-134	0.539737085	0.474	0.306	6.65E-130
GLB1	SC1	6.33E-134	0.460102874	0.606	0.484	8.39E-130
IFI6	SC1	1.95E-133	0.478272797	0.559	0.418	2.58E-129
CMTM3	SC1	1.61E-132	0.442495878	0.694	0.592	2.14E-128
TSC22D1	SC1	2.37E-129	0.473457899	0.643	0.52	3.14E-125
GPR1	SC1	1.13E-127	0.435121772	0.261	0.111	1.50E-123
ATP6AP2	SC1	1.06E-126	0.388344519	0.615	0.485	1.40E-122
RPL38	SC1	1.34E-126	0.263414053	0.813	0.733	1.78E-122
ABLIM1	SC1	6.62E-124	0.482872909	0.51	0.358	8.78E-120
FAM210B	SC1	3.31E-123	0.332613885	0.694	0.546	4.40E-119
TESC	SC1	3.75E-119	0.319191117	0.154	0.043	4.97E-115
LRPAP1	SC1	3.35E-116	0.422445605	0.617	0.52	4.45E-112
CDKN1C	SC1	6.16E-115	0.427176822	0.683	0.574	8.17E-111
SDC2	SC1	1.89E-112	0.326797891	0.798	0.698	2.51E-108
MATN4	SC1	2.62E-112	0.42421263	0.315	0.163	3.48E-108
SRSF5	SC1	3.75E-112	0.409579718	0.578	0.456	4.98E-108
PPT1	SC1	6.35E-112	0.41744099	0.505	0.367	8.42E-108
LOC0000006307	SC1	2.46E-111	0.442726015	0.449	0.294	3.27E-107
PRDX6	SC1	2.37E-110	0.279991265	0.82	0.701	3.14E-106
YPEL3	SC1	3.91E-110	0.339586464	0.682	0.549	5.19E-106
P4HB	SC1	5.40E-110	0.293437518	0.871	0.832	7.16E-106
SQSTM1	SC1	4.98E-109	0.319664173	0.842	0.784	6.61E-105
HTRA3	SC1	4.85E-107	0.435091776	0.329	0.181	6.43E-103
HERPUD1	SC1	9.13E-107	0.275607378	0.829	0.769	1.21E-102
OVOS2	SC1	2.16E-106	0.473801713	0.322	0.163	2.87E-102
TKT	SC1	9.49E-105	0.49673677	0.49	0.376	1.26E-100
ADSS	SC1	1.14E-103	0.276705695	0.778	0.639	1.51E-99
CYGB	SC1	1.78E-103	0.460507413	0.271	0.13	2.37E-99
SON	SC1	4.14E-102	0.251522685	0.839	0.788	5.50E-98
FSTL3	SC1	3.35E-99	0.462048771	0.4	0.264	4.45E-95
NOP53	SC1	1.17E-95	0.351500111	0.476	0.334	1.55E-91
GRN	SC1	1.96E-95	0.413845169	0.555	0.46	2.60E-91
AGTR1	SC1	5.10E-94	0.373730784	0.255	0.125	6.76E-90
SLC16A7	SC1	9.96E-94	0.425683418	0.349	0.214	1.32E-89
SEMA3C	SC1	2.16E-93	0.365393498	0.609	0.482	2.87E-89
SUMF1	SC1	2.95E-91	0.417280566	0.407	0.282	3.91E-87
FUCA1	SC1	3.77E-91	0.399122282	0.494	0.387	5.01E-87
NTN4	SC1	1.43E-89	0.391052325	0.284	0.152	1.90E-85
CTSD	SC1	2.64E-89	0.301103536	0.771	0.696	3.51E-85
CHST7	SC1	6.28E-88	0.361348919	0.203	0.09	8.33E-84
PFKL	SC1	7.35E-88	0.391937977	0.549	0.452	9.75E-84
DBN1	SC1	2.15E-87	0.383205864	0.577	0.466	2.85E-83
CCPG1	SC1	3.27E-87	0.340919358	0.638	0.549	4.34E-83
CTSF	SC1	1.34E-86	0.297786749	0.679	0.591	1.77E-82
PSMB1	SC1	4.66E-81	0.268551982	0.735	0.688	6.18E-77
ADAMTSL3	SC1	3.39E-80	0.318249864	0.197	0.089	4.50E-76
RAMP2	SC1	6.70E-80	0.374634599	0.488	0.364	8.89E-76
ERGIC3	SC1	8.04E-80	0.297391844	0.681	0.622	1.07E-75
KLF9	SC1	1.73E-77	0.333630041	0.471	0.35	2.30E-73
MAPK1IP1L	SC1	2.78E-76	0.364685466	0.445	0.34	3.68E-72
RAP1A	SC1	6.61E-76	0.320567037	0.551	0.45	8.77E-72
ANG	SC1	9.34E-75	0.356389487	0.471	0.361	1.24E-70
MIF	SC1	2.13E-73	0.25207021	0.853	0.79	2.82E-69
PROS1	SC1	6.44E-73	0.295608585	0.657	0.587	8.54E-69
FUS	SC1	3.09E-71	0.28749135	0.605	0.53	4.10E-67
TRIP10	SC1	1.13E-69	0.32136806	0.551	0.444	1.50E-65
GPR108	SC1	1.98E-69	0.351871161	0.427	0.325	2.63E-65
ENO1	SC1	4.41E-68	0.255396636	0.843	0.781	5.85E-64
BNIP3L	SC1	3.62E-67	0.316589322	0.479	0.372	4.80E-63
DHRS7	SC1	1.00E-66	0.376286484	0.444	0.348	1.33E-62
FUCA2	SC1	4.85E-64	0.371420321	0.296	0.194	6.43E-60
ORAI1	SC1	5.23E-64	0.328891438	0.206	0.109	6.93E-60
ASPH	SC1	3.82E-63	0.32494577	0.54	0.467	5.07E-59
DNAJC3	SC1	6.49E-63	0.345937788	0.473	0.387	8.61E-59
RBP4	SC1	7.11E-63	0.304142891	0.599	0.521	9.44E-59
APMAP	SC1	1.03E-62	0.345966293	0.325	0.221	1.37E-58
CHMP4B	SC1	1.28E-62	0.275820563	0.593	0.503	1.70E-58
CUNH6ORF226	SC1	1.53E-62	0.330976482	0.397	0.297	2.03E-58
FMO3	SC1	1.65E-62	0.372871882	0.24	0.134	2.19E-58
SCIN	SC1	2.00E-60	0.378587717	0.213	0.116	2.65E-56
CUNH6ORF120	SC1	4.93E-60	0.333875873	0.269	0.17	6.54E-56
VPS4B	SC1	5.13E-60	0.341539177	0.396	0.297	6.81E-56
RNF13	SC1	1.83E-59	0.271793961	0.536	0.449	2.42E-55
SBDS	SC1	8.13E-59	0.301650588	0.499	0.411	1.08E-54
EIF3M	SC1	2.02E-58	0.255869179	0.509	0.408	2.68E-54
HMGN1	SC1	2.44E-57	0.278299373	0.655	0.618	3.24E-53
ANTXR2	SC1	2.50E-57	0.342079329	0.438	0.347	3.31E-53
EMC3	SC1	3.08E-57	0.297020856	0.506	0.428	4.08E-53
GATM	SC1	6.87E-56	0.297421557	0.346	0.239	9.12E-52
SESTD1	SC1	1.99E-55	0.33982324	0.358	0.264	2.64E-51
HMGB2	SC1	1.07E-54	0.279384801	0.282	0.183	1.42E-50
AKAP12	SC1	1.55E-54	0.286394441	0.552	0.465	2.06E-50
LOC0000005562	SC1	2.08E-54	0.31775736	0.343	0.247	2.76E-50
KCNJ8	SC1	8.17E-54	0.40063738	0.309	0.21	1.08E-49
TSPAN3	SC1	1.59E-52	0.267637402	0.605	0.553	2.11E-48
TCF7L2	SC1	4.87E-52	0.283059728	0.491	0.415	6.46E-48
DNMT3A	SC1	7.17E-51	0.306208499	0.281	0.189	9.51E-47
HIST2H2AA4	SC1	3.65E-49	0.338191745	0.232	0.144	4.85E-45
HNRNPA0	SC1	3.80E-49	0.250261159	0.596	0.551	5.04E-45
SLC25A4	SC1	3.79E-47	0.3184681	0.406	0.334	5.02E-43
ERP29	SC1	4.15E-47	0.285162615	0.527	0.478	5.51E-43
SDF2	SC1	9.72E-47	0.271342877	0.565	0.524	1.29E-42
ATP5PB	SC1	1.50E-46	0.257459526	0.594	0.565	1.99E-42
PDK3	SC1	2.19E-46	0.300607126	0.261	0.175	2.91E-42
C1RL	SC1	3.31E-46	0.284996493	0.229	0.145	4.39E-42
ZFYVE21	SC1	1.67E-44	0.250649631	0.568	0.516	2.22E-40
GNS	SC1	2.95E-44	0.292603761	0.356	0.276	3.92E-40
GRO1	SC1	5.23E-42	0.660341889	0.136	0.068	6.94E-38
UBXN1	SC1	5.47E-42	0.276645437	0.375	0.299	7.25E-38
TM2D2	SC1	3.78E-41	0.270558301	0.254	0.174	5.02E-37
SPOCK1	SC1	2.02E-39	0.258603947	0.158	0.088	2.68E-35
MAP1LC3B	SC1	1.19E-38	0.250529964	0.433	0.366	1.58E-34
RBM42	SC1	9.88E-37	0.257317402	0.482	0.444	1.31E-32
UAP1	SC1	1.13E-36	0.285608172	0.328	0.257	1.50E-32
ATP13A3	SC1	1.01E-35	0.261110927	0.507	0.463	1.34E-31
BAG2	SC1	4.64E-34	0.29596039	0.354	0.293	6.15E-30
GPI	SC1	8.58E-34	0.274152789	0.505	0.476	1.14E-29
INPP1	SC1	1.49E-31	0.264002706	0.332	0.269	1.97E-27
SLC6A4	SC1	3.19E-30	0.270776057	0.187	0.121	4.23E-26
ATP1B3	SC1	6.15E-30	0.260515994	0.427	0.389	8.16E-26
G6PD	SC1	2.40E-29	0.286389244	0.284	0.225	3.18E-25
INSR	SC1	1.22E-28	0.278523867	0.264	0.202	1.61E-24
ATP6AP1	SC1	1.95E-26	0.252294629	0.324	0.273	2.59E-22
RNASET2	SC1	5.62E-23	0.257186233	0.229	0.179	7.45E-19
NCBP2-AS2	SC1	7.77E-22	0.255018311	0.233	0.185	1.03E-17
LOC0000005095	SC1	1.27E-19	0.251255209	0.276	0.234	1.69E-15
PLTP	SC1	3.16E-09	0.252039951	0.288	0.269	4.20E-05
IGFBP7	SC2	0	2.006016363	0.346	0.092	0
GADD45B	SC2	0	1.364237885	0.777	0.5	0
JUNB	SC2	0	1.166909252	0.829	0.663	0
ZFP36	SC2	0	1.104150243	0.793	0.559	0
PPP1R15A	SC2	0	1.102705088	0.601	0.279	0
IER3	SC2	0	1.082038931	0.79	0.543	0
EGR1	SC2	0	0.958359427	0.802	0.516	0
FOSB	SC2	0	0.88930642	0.726	0.465	0
ZFP36L1	SC2	0	0.792142706	0.831	0.639	0
FOS	SC2	0	0.770718781	0.942	0.819	0
C4A	SC2	1.11E-301	1.047232473	0.295	0.07	1.47E-297
HES1	SC2	1.37E-268	1.114003315	0.419	0.157	1.82E-264
CYP21	SC2	9.02E-265	0.951955634	0.263	0.058	1.20E-260
CEBPD	SC2	7.96E-257	1.102015468	0.583	0.333	1.06E-252
DDX5	SC2	7.44E-243	0.73924929	0.893	0.832	9.87E-239
IER2	SC2	3.01E-234	0.724536612	0.762	0.587	3.99E-230
JUN	SC2	5.86E-233	0.650852867	0.907	0.838	7.77E-229
CCL2	SC2	1.51E-207	1.126368785	0.368	0.148	2.00E-203
SOCS3	SC2	2.58E-204	0.691824534	0.372	0.153	3.42E-200
BRD2	SC2	8.57E-203	0.741818446	0.585	0.36	1.14E-198
DUSP1	SC2	1.68E-197	0.758163266	0.745	0.595	2.23E-193
TUBB4B	SC2	8.13E-192	0.73605918	0.657	0.46	1.08E-187
RASD1	SC2	2.67E-188	0.677054345	0.3	0.107	3.55E-184
SOX4	SC2	1.49E-181	0.740834831	0.532	0.31	1.98E-177
CYR61	SC2	4.11E-176	0.764143153	0.555	0.337	5.46E-172
NFKBIZ	SC2	6.77E-167	0.559100076	0.255	0.085	8.99E-163
KLF4	SC2	3.43E-161	0.820068162	0.3	0.118	4.55E-157
IER5	SC2	1.17E-154	0.583469457	0.339	0.149	1.56E-150
CCNL1	SC2	3.21E-151	0.713983192	0.404	0.209	4.26E-147
HSP70--1	SC2	2.29E-149	0.745077531	0.449	0.251	3.04E-145
HMOX1	SC2	2.99E-149	0.796716218	0.405	0.211	3.96E-145
C2H11ORF96	SC2	5.37E-148	0.791074465	0.307	0.132	7.12E-144
SERTAD1	SC2	3.40E-141	0.668109611	0.509	0.324	4.51E-137
PLK2	SC2	5.27E-140	0.810526197	0.268	0.106	6.99E-136
SNAI1	SC2	2.61E-139	0.571008195	0.318	0.142	3.47E-135
COL4A1	SC2	1.10E-137	0.818731634	0.236	0.086	1.46E-133
PABPC1	SC2	7.83E-134	0.658006885	0.734	0.604	1.04E-129
HSPA8	SC2	2.32E-133	0.58319908	0.783	0.739	3.08E-129
EGR3	SC2	1.38E-132	0.393898853	0.157	0.04	1.83E-128
GSN	SC2	4.40E-132	0.838829259	0.949	0.954	5.84E-128
ID3	SC2	2.85E-126	0.559042819	0.803	0.689	3.79E-122
ADAMTS1	SC2	5.68E-126	0.625763693	0.394	0.213	7.53E-122
TNFSF9	SC2	1.41E-114	0.46093957	0.17	0.052	1.86E-110
C1S	SC2	1.26E-111	0.397952661	0.944	0.954	1.67E-107
IFITM3	SC2	1.63E-109	0.385615044	0.864	0.84	2.17E-105
PPP1R10	SC2	3.01E-109	0.555185002	0.331	0.17	4.00E-105
MCL1	SC2	4.36E-106	0.567211259	0.503	0.347	5.79E-102
LOC0000000235	SC2	3.93E-105	0.340944564	0.965	0.971	5.22E-101
IFITM1	SC2	2.82E-102	0.516493029	0.722	0.629	3.74E-98
HP	SC2	3.75E-101	2.097083672	0.175	0.063	4.98E-97
ID1	SC2	1.66E-94	0.767772311	0.777	0.721	2.20E-90
CPE	SC2	6.59E-94	0.469338765	0.386	0.222	8.74E-90
CDKN1A	SC2	8.48E-92	0.485823907	0.105	0.025	1.13E-87
EIF4A2	SC2	1.17E-91	0.509876564	0.705	0.602	1.55E-87
NR2F2	SC2	8.73E-91	0.446290568	0.196	0.08	1.16E-86
HSP90AA1	SC2	4.86E-89	0.397861782	0.859	0.848	6.45E-85
CLK1	SC2	3.08E-84	0.472929759	0.323	0.181	4.09E-80
GADD45G	SC2	1.60E-83	0.65545259	0.431	0.288	2.12E-79
FGL2	SC2	1.80E-79	0.366532477	0.797	0.784	2.39E-75
NRP1	SC2	2.06E-77	0.342056699	0.203	0.09	2.73E-73
IGF2	SC2	7.21E-76	0.273895956	0.658	0.509	9.57E-72
FBXO33	SC2	1.93E-74	0.357491248	0.23	0.112	2.56E-70
MT-COX1	SC2	2.10E-72	0.321395059	0.903	0.935	2.79E-68
NR4A2	SC2	7.28E-71	0.411697853	0.348	0.216	9.66E-67
IRF1	SC2	5.22E-70	0.312709555	0.13	0.046	6.93E-66
DNAJB1	SC2	7.90E-70	0.528716245	0.465	0.337	1.05E-65
PHLDA1	SC2	3.11E-69	0.423806455	0.316	0.189	4.12E-65
IER5L	SC2	4.31E-69	0.30407076	0.189	0.086	5.71E-65
PTGS2	SC2	1.68E-68	0.48570121	0.393	0.252	2.23E-64
ZFP36L2	SC2	1.78E-67	0.577646151	0.277	0.16	2.37E-63
AMD1	SC2	1.37E-65	0.494071853	0.376	0.249	1.82E-61
C3	SC2	2.07E-65	0.55914704	0.499	0.384	2.75E-61
SAT1	SC2	1.31E-64	0.479747608	0.132	0.051	1.74E-60
SUPT4H1	SC2	3.18E-64	0.700377051	0.429	0.31	4.22E-60
EIF1	SC2	6.41E-64	0.270358775	0.972	0.982	8.50E-60
TUBA1C	SC2	5.35E-63	0.520104878	0.42	0.295	7.10E-59
ERRFI1	SC2	2.35E-62	0.251274377	0.148	0.061	3.11E-58
MYC	SC2	4.07E-62	0.643396326	0.404	0.285	5.40E-58
DNAJA1	SC2	8.36E-61	0.403043002	0.325	0.204	1.11E-56
CYP1B1	SC2	3.42E-59	0.488498618	0.339	0.219	4.54E-55
PTMA	SC2	5.51E-59	0.403450338	0.877	0.865	7.31E-55
SLC38A2	SC2	1.21E-58	0.416699807	0.45	0.336	1.61E-54
FRMD6	SC2	1.65E-56	0.354177243	0.332	0.217	2.19E-52
LOC0000000006	SC2	2.16E-55	0.419348058	0.376	0.257	2.87E-51
ADAMTS4	SC2	6.87E-55	0.257740527	0.148	0.066	9.12E-51
SGK1	SC2	6.80E-54	0.305635636	0.252	0.144	9.03E-50
BTG1	SC2	1.68E-53	0.498625302	0.701	0.648	2.23E-49
KLF10	SC2	3.17E-53	0.404630715	0.319	0.204	4.20E-49
MYOC	SC2	5.23E-53	0.490826953	0.649	0.572	6.93E-49
EPHA3	SC2	1.35E-52	0.274077688	0.163	0.077	1.80E-48
LOC0000004719	SC2	5.41E-52	0.288931449	0.916	0.927	7.18E-48
APOE	SC2	1.87E-51	0.445728979	0.158	0.076	2.48E-47
CLU	SC2	2.13E-50	0.583359642	0.254	0.156	2.83E-46
LOC0000000511	SC2	2.81E-50	0.378635465	0.267	0.162	3.73E-46
KLF2	SC2	9.52E-49	0.334486056	0.365	0.251	1.26E-44
TRA2B	SC2	2.09E-48	0.41142079	0.622	0.54	2.77E-44
RBP1	SC2	3.86E-46	0.308306243	0.232	0.136	5.12E-42
HNRNPDL	SC2	1.22E-45	0.346937854	0.665	0.589	1.62E-41
LOC0000000443	SC2	9.35E-44	0.331789265	0.135	0.064	1.24E-39
ITIH5	SC2	1.04E-43	0.27920953	0.275	0.173	1.37E-39
SENP3	SC2	6.67E-43	0.436773099	0.504	0.412	8.86E-39
LOC0000002698	SC2	2.31E-42	0.300798324	0.622	0.543	3.06E-38
AHR	SC2	5.80E-41	0.302633792	0.311	0.209	7.70E-37
VCAN	SC2	1.06E-40	0.485314983	0.291	0.202	1.40E-36
CLK4	SC2	1.30E-40	0.319661581	0.195	0.112	1.72E-36
MAT2A	SC2	7.74E-40	0.346988962	0.366	0.264	1.03E-35
NUFIP2	SC2	1.30E-38	0.335214198	0.417	0.321	1.72E-34
NFKBIA	SC2	1.84E-37	0.386993325	0.503	0.428	2.44E-33
WWTR1	SC2	2.10E-37	0.282320238	0.342	0.243	2.78E-33
CTNNB1	SC2	6.48E-36	0.295474391	0.569	0.49	8.60E-32
NXF1	SC2	1.18E-35	0.281702836	0.157	0.086	1.56E-31
SELENBP1	SC2	1.53E-35	0.437272431	0.351	0.259	2.03E-31
TOB1	SC2	2.16E-35	0.284802314	0.296	0.203	2.86E-31
GNAS	SC2	4.95E-34	0.280498524	0.103	0.048	6.56E-30
OAF	SC2	1.22E-33	0.34446342	0.368	0.29	1.62E-29
PCF11	SC2	1.52E-33	0.259616307	0.217	0.135	2.02E-29
H2AFZ	SC2	1.63E-33	0.363675433	0.402	0.312	2.16E-29
HSPA5	SC2	5.78E-33	0.293428041	0.701	0.675	7.66E-29
CTSC	SC2	1.32E-32	0.340043141	0.262	0.178	1.76E-28
IFRD1	SC2	2.06E-32	0.26692352	0.237	0.155	2.73E-28
RBBP6	SC2	5.77E-32	0.318712324	0.449	0.364	7.66E-28
TMEM100	SC2	2.63E-31	0.446232497	0.366	0.281	3.49E-27
EEF1B2	SC2	2.65E-31	0.315545018	0.849	0.854	3.51E-27
S100A11	SC2	2.07E-30	0.337725794	0.223	0.148	2.75E-26
TPM2	SC2	9.38E-30	0.332735131	0.117	0.062	1.24E-25
CDO1	SC2	4.36E-29	0.254424365	0.176	0.107	5.79E-25
DDIT3	SC2	6.72E-29	0.355551778	0.365	0.286	8.92E-25
SHFM1	SC2	2.08E-28	0.269519631	0.125	0.068	2.75E-24
HNRNPA1	SC2	8.32E-28	0.334297779	0.664	0.623	1.10E-23
SLC2A3	SC2	1.44E-27	0.317493361	0.299	0.218	1.91E-23
CCNYL1	SC2	2.28E-27	0.271383413	0.235	0.161	3.02E-23
RPS24	SC2	2.32E-27	0.316247671	0.157	0.097	3.08E-23
ZNF621	SC2	4.18E-27	0.276470699	0.905	0.916	5.54E-23
TIPARP	SC2	9.13E-26	0.268140862	0.163	0.102	1.21E-21
TPM1	SC2	2.53E-25	0.405388957	0.349	0.274	3.35E-21
NPM1	SC2	4.61E-25	0.307975658	0.597	0.546	6.12E-21
CYGB	SC2	4.74E-25	0.279148078	0.222	0.15	6.29E-21
RBM39	SC2	2.04E-24	0.274902061	0.499	0.43	2.71E-20
NCL	SC2	2.26E-24	0.278952483	0.509	0.439	2.99E-20
MEOX2	SC2	9.38E-23	0.279382483	0.222	0.156	1.24E-18
OAZ1	SC2	1.98E-22	0.341481195	0.488	0.429	2.62E-18
C11H2ORF40	SC2	3.17E-22	0.346133023	0.81	0.798	4.21E-18
SRSF6	SC2	6.76E-21	0.265145447	0.456	0.39	8.97E-17
EPHX1	SC2	1.13E-20	0.301528254	0.206	0.146	1.49E-16
COLEC12	SC2	1.26E-19	0.319843279	0.286	0.221	1.67E-15
RHOB	SC2	5.92E-18	0.362108479	0.555	0.509	7.86E-14
LTBP4	SC2	2.16E-17	0.394821117	0.548	0.517	2.86E-13
TOP1	SC2	6.48E-17	0.262082544	0.372	0.313	8.60E-13
MT-ND5	SC2	2.34E-16	0.330529394	0.581	0.605	3.11E-12
JUND	SC2	5.14E-16	0.255956468	0.545	0.544	6.82E-12
PRDX1	SC2	5.24E-16	0.27575549	0.235	0.179	6.95E-12
TLE4	SC2	2.67E-15	0.327508944	0.146	0.101	3.54E-11
S100A1	SC2	8.99E-14	0.324232412	0.326	0.274	1.19E-09
C2	SC2	1.56E-12	0.260266548	0.435	0.39	2.07E-08
ATF2	SC2	2.55E-12	0.255618774	0.254	0.208	3.38E-08
DDOST	SC2	1.82E-11	0.308073429	0.206	0.167	2.41E-07
ICE2	SC2	3.52E-10	0.299756185	0.335	0.304	4.66E-06
METTL23	SC2	2.55E-09	0.302087788	0.3	0.261	3.38E-05
GRO1	SC2	5.25E-09	0.271373191	0.109	0.079	6.96E-05
ZCCHC8	SC2	1.10E-08	0.264720954	0.289	0.252	0.000146063
ATP1A3	SC2	3.15E-08	0.276693691	0.469	0.445	0.000417668
CIRBP	SC2	6.15E-07	0.25069036	0.215	0.187	0.008154565
LUM	SC2	1.40E-06	0.520629093	0.875	0.924	0.018627026
SRPX	SC2	9.12E-05	0.266579935	0.458	0.468	1
IGFBP4	SC2	0.000158011	0.391002079	0.633	0.716	1
MYLK	SC2	0.000887619	0.266483852	0.183	0.164	1
SYF2	SC2	0.001678524	0.293179697	0.344	0.339	1
ADIRF	SC3	0	1.093726182	0.856	0.565	0
ECM1	SC3	0	0.989529915	0.861	0.515	0
LOC0000000419	SC3	0	0.95519091	0.698	0.302	0
TPPP3	SC3	0	0.925142451	0.706	0.304	0
EXOSC7	SC3	0	0.798308187	0.926	0.87	0
FBN1	SC3	0	0.70963041	0.899	0.667	0
CCDC80	SC3	0	0.666027993	0.962	0.776	0
TSPO	SC3	0	0.649151355	0.942	0.816	0
AK1	SC3	0	0.630655747	0.795	0.493	0
CD9	SC3	0	0.592861426	0.991	0.898	0
C1QTNF1	SC3	0	0.576668237	0.946	0.759	0
IFI27	SC3	0	0.553190778	0.983	0.894	0
LOC0000000373	SC3	0	0.552203432	0.999	0.98	0
THY1	SC3	0	0.491869201	0.997	0.97	0
RPL14	SC3	0	0.479886139	0.327	0.073	0
SPARC	SC3	0	0.457194954	0.995	0.962	0
WFDC2	SC3	5.93E-300	0.750238074	0.664	0.341	7.87E-296
CTHRC1	SC3	1.22E-299	0.660524847	0.831	0.552	1.62E-295
SH3BGRL3	SC3	1.21E-297	0.48601348	0.955	0.823	1.61E-293
LGALS3	SC3	1.14E-265	0.40520587	0.986	0.9	1.52E-261
LOC0000006673	SC3	5.11E-257	0.43840082	0.347	0.104	6.77E-253
CAV1	SC3	2.59E-249	0.492028452	0.854	0.575	3.44E-245
CRIP2	SC3	7.60E-225	0.496598515	0.83	0.593	1.01E-220
PFN1	SC3	9.12E-219	0.337936614	0.97	0.874	1.21E-214
TNXB	SC3	1.17E-213	0.45386567	0.827	0.567	1.56E-209
S100A4	SC3	1.15E-212	0.41257794	0.999	0.98	1.52E-208
HSD3B7	SC3	3.71E-206	0.499498052	0.61	0.336	4.93E-202
PLXDC1	SC3	8.98E-205	0.427034806	0.49	0.223	1.19E-200
IGFBP5	SC3	5.85E-203	0.409262097	0.989	0.928	7.77E-199
CERCAM	SC3	6.35E-203	0.448977538	0.583	0.309	8.42E-199
BMP7	SC3	3.50E-201	0.364870575	0.305	0.093	4.64E-197
ACTG1	SC3	3.48E-200	0.300259711	0.996	0.968	4.62E-196
LOC0000006035	SC3	1.56E-196	0.28126718	0.111	0.008	2.07E-192
LOC0000006289	SC3	9.89E-196	0.297325826	0.989	0.943	1.31E-191
DBNDD2	SC3	1.35E-192	0.404064113	0.55	0.275	1.79E-188
SULT1A1	SC3	3.05E-191	0.456967305	0.754	0.501	4.05E-187
CSTB	SC3	2.76E-188	0.410282333	0.939	0.796	3.66E-184
C1QTNF6	SC3	2.06E-182	0.447986998	0.69	0.407	2.73E-178
LIMS2	SC3	1.14E-177	0.367289267	0.383	0.154	1.51E-173
COL1A1	SC3	3.58E-171	0.253145721	0.999	0.989	4.75E-167
C1QTNF3	SC3	7.94E-170	0.484186413	0.643	0.376	1.05E-165
RNH1	SC3	2.60E-163	0.338425558	0.89	0.724	3.45E-159
LOXL1	SC3	9.93E-162	0.415755045	0.719	0.482	1.32E-157
COL5A2	SC3	2.59E-161	0.325383821	0.94	0.716	3.44E-157
PCOLCE2	SC3	5.33E-160	0.303274067	0.749	0.457	7.07E-156
ACKR2	SC3	9.72E-159	0.365402694	0.254	0.081	1.29E-154
GSTM3	SC3	1.81E-157	0.451858587	0.684	0.436	2.40E-153
PROCR	SC3	5.83E-156	0.381299231	0.492	0.247	7.74E-152
DDAH2	SC3	2.23E-155	0.30871507	0.909	0.749	2.95E-151
HTATIP2	SC3	3.75E-155	0.414574204	0.498	0.262	4.97E-151
SEMA3C	SC3	4.64E-151	0.386020268	0.716	0.453	6.16E-147
LOC0000003798	SC3	7.73E-148	0.364894573	0.563	0.318	1.03E-143
TALDO1	SC3	4.70E-147	0.382053916	0.893	0.745	6.23E-143
TXNDC8	SC3	5.56E-147	0.401526243	0.761	0.514	7.38E-143
TAGLN2	SC3	1.03E-146	0.351656664	0.888	0.717	1.36E-142
S100A16	SC3	1.41E-146	0.346226809	0.816	0.603	1.88E-142
ARHGDIB	SC3	2.44E-145	0.3665218	0.476	0.242	3.24E-141
GAPDH	SC3	1.31E-139	0.336544686	0.903	0.754	1.74E-135
CYB5R3	SC3	7.02E-137	0.269367031	0.957	0.862	9.31E-133
RHOC	SC3	3.91E-136	0.348224551	0.701	0.477	5.19E-132
WNT5B	SC3	3.13E-133	0.281639162	0.221	0.071	4.15E-129
ABI3BP	SC3	9.15E-133	0.341854638	0.604	0.357	1.21E-128
DBN1	SC3	1.18E-132	0.328312154	0.686	0.436	1.56E-128
CFL1	SC3	7.35E-130	0.276552178	0.941	0.825	9.75E-126
PRDX6	SC3	9.87E-129	0.360364776	0.863	0.693	1.31E-124
CST3	SC3	3.47E-126	0.319528538	0.997	0.991	4.61E-122
ZYX	SC3	5.97E-126	0.348677663	0.643	0.412	7.92E-122
PKN1	SC3	3.37E-125	0.308554587	0.427	0.221	4.47E-121
COL5A1	SC3	6.73E-124	0.301176159	0.869	0.616	8.93E-120
CLTB	SC3	9.16E-124	0.305997304	0.864	0.687	1.21E-119
ST6GALNAC4	SC3	4.62E-123	0.333724596	0.362	0.175	6.13E-119
HSPB8	SC3	1.24E-120	0.308198035	0.644	0.388	1.64E-116
FN1	SC3	1.11E-119	0.488138072	0.79	0.584	1.47E-115
EMP3	SC3	2.95E-118	0.377930483	0.87	0.694	3.91E-114
PAMR1	SC3	4.13E-117	0.311821402	0.338	0.153	5.47E-113
C23H3ORF58	SC3	5.35E-117	0.306705806	0.347	0.166	7.09E-113
CYP27A1	SC3	1.98E-115	0.319472903	0.625	0.4	2.63E-111
C1H6ORF183	SC3	5.61E-114	0.261161053	0.184	0.059	7.44E-110
ACTB	SC3	1.33E-113	0.278685782	0.989	0.952	1.76E-109
TTLL7	SC3	2.30E-113	0.297190062	0.321	0.149	3.05E-109
PPIC	SC3	1.09E-110	0.285522127	0.843	0.676	1.44E-106
LGALS1	SC3	2.66E-110	0.292299209	0.941	0.776	3.52E-106
CDH13	SC3	3.81E-110	0.275257956	0.301	0.131	5.05E-106
WNT2	SC3	1.58E-109	0.265035036	0.236	0.09	2.10E-105
CAPN2	SC3	1.72E-108	0.29301826	0.702	0.493	2.28E-104
ANTXRL	SC3	3.58E-108	0.628781776	0.419	0.245	4.74E-104
S100A14	SC3	1.35E-105	0.328298474	0.783	0.599	1.79E-101
HOMER3	SC3	7.95E-102	0.306039376	0.393	0.215	1.05E-97
CD44	SC3	1.49E-101	0.292293791	0.396	0.211	1.98E-97
POSTN	SC3	1.72E-101	0.840526264	0.75	0.588	2.28E-97
TRIP10	SC3	1.76E-101	0.293227745	0.641	0.42	2.34E-97
APBB1IP	SC3	2.30E-101	0.275087399	0.573	0.359	3.06E-97
GLRX5	SC3	4.13E-101	0.277034006	0.563	0.354	5.48E-97
ARPC2	SC3	5.73E-101	0.276922303	0.794	0.611	7.60E-97
CBR3	SC3	1.61E-100	0.265984923	0.467	0.256	2.13E-96
ITGBL1	SC3	6.09E-99	0.31099253	0.921	0.848	8.08E-95
HCFC1R1	SC3	8.29E-98	0.274733925	0.716	0.5	1.10E-93
ELN	SC3	1.95E-92	0.299172638	0.781	0.61	2.59E-88
CYP39A1	SC3	2.17E-92	0.337244017	0.314	0.159	2.88E-88
EHD2	SC3	5.36E-91	0.269140308	0.73	0.531	7.11E-87
MMP23	SC3	1.77E-86	0.267648111	0.715	0.513	2.35E-82
RRAS	SC3	3.85E-84	0.255763245	0.514	0.328	5.11E-80
CUNH9ORF16	SC3	1.44E-82	0.256096542	0.342	0.187	1.91E-78
PTMS	SC3	5.12E-79	0.266414679	0.843	0.687	6.80E-75
ANXA5	SC3	1.06E-78	0.273653224	0.901	0.76	1.41E-74
CPXM1	SC3	7.81E-76	0.279055115	0.841	0.682	1.04E-71
CAVIN3	SC3	1.13E-75	0.268731588	0.77	0.584	1.50E-71
MRGPRF	SC3	1.26E-74	0.272381729	0.453	0.286	1.67E-70
COL14A1	SC3	3.92E-65	0.264093319	0.828	0.666	5.20E-61
ACKR3	SC3	3.78E-64	0.385067078	0.617	0.455	5.02E-60
S100A2	SC3	9.54E-60	0.999804089	0.421	0.298	1.27E-55
VCAN	SC3	3.34E-57	0.355981324	0.321	0.194	4.43E-53
PODN	SC3	5.13E-55	0.28985385	0.708	0.572	6.81E-51
PPP1R14B	SC3	8.72E-43	0.275956495	0.307	0.203	1.16E-38
SFRP4	SC3	1.51E-13	0.257856863	0.392	0.324	2.00E-09
SFRP2	SC4	0	1.79872736	0.987	0.72	0
FMOD	SC4	0	1.429892182	0.882	0.371	0
CRABP1	SC4	0	1.415708594	0.499	0.146	0
COL12A1	SC4	0	1.33511731	0.631	0.236	0
THBS1	SC4	0	1.209994785	0.533	0.204	0
ANGPTL5	SC4	0	1.124279295	0.686	0.159	0
COL8A1	SC4	0	1.12027433	0.75	0.318	0
BGN	SC4	0	0.936881769	0.943	0.556	0
P4HA3	SC4	0	0.897781717	0.619	0.21	0
COL1A1	SC4	0	0.893033231	0.999	0.989	0
DKK3	SC4	0	0.889084031	0.588	0.205	0
COL1A2	SC4	0	0.868057969	1	0.997	0
COL11A1	SC4	0	0.8415833	0.365	0.069	0
TNC	SC4	0	0.760973718	0.323	0.058	0
BMP3	SC4	0	0.696491487	0.279	0.053	0
GAS6	SC4	0	0.669398868	0.723	0.359	0
SRPX	SC4	0	0.641942562	0.735	0.384	0
TMEM119	SC4	0	0.630024568	0.63	0.263	0
COL8A2	SC4	0	0.545614251	0.303	0.059	0
THBS2	SC4	6.37E-304	0.668625977	0.779	0.474	8.45E-300
SPARC	SC4	9.30E-300	0.456047607	0.988	0.965	1.23E-295
SERPINH1	SC4	7.03E-291	0.515119477	0.906	0.795	9.33E-287
AEBP1	SC4	3.28E-287	0.606574249	0.903	0.735	4.36E-283
PMEPA1	SC4	3.09E-271	0.569529362	0.618	0.286	4.10E-267
SERPINF1	SC4	8.47E-266	0.389765801	0.974	0.937	1.12E-261
SPON1	SC4	2.55E-261	0.519827344	0.488	0.191	3.39E-257
MT-ATP6	SC4	3.52E-256	0.56591135	0.99	0.985	4.67E-252
CPXM2	SC4	2.03E-247	0.615399095	0.205	0.034	2.69E-243
FAM180B	SC4	7.35E-247	0.532197796	0.553	0.246	9.75E-243
ANXA5	SC4	1.72E-243	0.489853717	0.923	0.755	2.28E-239
MYL9	SC4	3.15E-241	0.477875805	0.433	0.164	4.18E-237
LDOC1	SC4	8.64E-232	0.423670839	0.408	0.147	1.15E-227
LOC0000000373	SC4	1.07E-231	0.360481955	0.993	0.982	1.42E-227
RXFP2	SC4	1.52E-230	0.491062682	0.293	0.081	2.01E-226
SHISA2	SC4	1.31E-229	0.459024924	0.322	0.097	1.74E-225
CDC42EP5	SC4	6.24E-227	0.628806756	0.423	0.165	8.27E-223
CPE	SC4	4.45E-226	0.525562161	0.478	0.197	5.91E-222
PTN	SC4	5.90E-226	0.897838723	0.473	0.212	7.83E-222
C1QTNF3	SC4	8.37E-222	0.648059173	0.658	0.374	1.11E-217
LGALS1	SC4	1.51E-221	0.379855898	0.94	0.778	2.00E-217
INHBA	SC4	6.91E-216	0.530638051	0.427	0.169	9.17E-212
COL5A2	SC4	1.31E-214	0.442237093	0.893	0.732	1.74E-210
COL5A1	SC4	1.08E-213	0.478221982	0.834	0.628	1.43E-209
CDH11	SC4	3.77E-211	0.508092642	0.577	0.293	5.00E-207
SERTAD4	SC4	1.03E-206	0.357418025	0.245	0.061	1.36E-202
EPHB3	SC4	1.92E-195	0.378552337	0.324	0.111	2.54E-191
PRRX2	SC4	3.36E-193	0.522023814	0.485	0.221	4.46E-189
ITGB5	SC4	1.08E-186	0.460679373	0.706	0.45	1.44E-182
B3GLCT	SC4	3.21E-185	0.369779323	0.279	0.088	4.27E-181
MT-ND5	SC4	9.81E-185	0.662717277	0.748	0.554	1.30E-180
GJA1	SC4	1.90E-179	0.560959425	0.571	0.311	2.52E-175
FSCN1	SC4	3.17E-177	0.339297613	0.321	0.114	4.20E-173
CLEC11A	SC4	7.80E-173	0.392542485	0.268	0.085	1.03E-168
C1QTNF5	SC4	4.56E-171	0.472321419	0.503	0.253	6.05E-167
PTOV1	SC4	3.95E-170	0.4305014	0.401	0.177	5.24E-166
NOV	SC4	4.90E-168	0.788511763	0.714	0.515	6.50E-164
PDGFD	SC4	1.60E-162	0.392326567	0.415	0.182	2.12E-158
MT-ND1	SC4	2.52E-161	0.503373414	0.929	0.878	3.34E-157
ANTXRL	SC4	2.78E-158	0.376696876	0.479	0.228	3.69E-154
DAB2	SC4	5.88E-158	0.409797241	0.652	0.391	7.81E-154
RGCC	SC4	8.37E-158	0.408737236	0.414	0.188	1.11E-153
BOC	SC4	1.64E-155	0.331029459	0.277	0.097	2.18E-151
RUNX2	SC4	2.15E-155	0.305981788	0.289	0.103	2.86E-151
GPX7	SC4	1.13E-154	0.409447863	0.598	0.352	1.50E-150
C1QTNF6	SC4	8.92E-154	0.379189535	0.685	0.411	1.18E-149
BAI2	SC4	1.65E-153	0.37269485	0.326	0.129	2.18E-149
FZD8	SC4	1.75E-149	0.267910768	0.188	0.049	2.32E-145
CGREF1	SC4	3.72E-147	0.47970885	0.366	0.167	4.93E-143
BHLHE41	SC4	5.83E-147	0.411007034	0.465	0.235	7.73E-143
PGLYRP1	SC4	9.18E-147	0.572717542	0.269	0.099	1.22E-142
CCDC3	SC4	4.81E-144	0.313129765	0.132	0.024	6.38E-140
FBLN7	SC4	6.48E-144	0.494314519	0.268	0.099	8.60E-140
EMILIN3	SC4	6.64E-144	0.294662212	0.194	0.054	8.81E-140
PLOD2	SC4	1.28E-143	0.299385514	0.222	0.07	1.69E-139
OLFML2B	SC4	1.58E-142	0.402549336	0.484	0.252	2.10E-138
RCN3	SC4	2.46E-141	0.375917773	0.689	0.456	3.27E-137
TMEM47	SC4	1.81E-138	0.36176832	0.417	0.201	2.40E-134
SEMA3D	SC4	5.08E-138	0.290508783	0.22	0.07	6.74E-134
PRDX2	SC4	4.84E-137	0.340668352	0.747	0.503	6.43E-133
IGF2	SC4	1.69E-133	0.804842029	0.671	0.509	2.25E-129
ADGRA3	SC4	1.83E-132	0.278174917	0.256	0.094	2.43E-128
JAM2	SC4	2.30E-132	0.32409211	0.392	0.185	3.05E-128
CAVIN3	SC4	3.00E-132	0.382759569	0.764	0.588	3.99E-128
LTBP3	SC4	4.00E-132	0.352363196	0.572	0.333	5.31E-128
TNN	SC4	1.44E-131	0.481408246	0.168	0.044	1.92E-127
MYH10	SC4	2.07E-131	0.296548513	0.261	0.097	2.75E-127
FKBP10	SC4	2.08E-129	0.356136682	0.658	0.423	2.75E-125
MT-CYTB	SC4	2.88E-129	0.417973216	0.973	0.967	3.81E-125
RGS3	SC4	1.17E-126	0.359807976	0.239	0.086	1.55E-122
PTPRS	SC4	1.56E-126	0.332424031	0.442	0.225	2.06E-122
ADAMTS2	SC4	1.16E-125	0.34895889	0.727	0.514	1.54E-121
CIB2	SC4	1.90E-124	0.295143378	0.289	0.117	2.52E-120
LOC0000002145	SC4	7.40E-124	0.326628641	0.337	0.15	9.82E-120
FIBIN	SC4	9.67E-121	0.2823257	0.203	0.065	1.28E-116
SYNGR1	SC4	1.04E-120	0.307922643	0.361	0.169	1.38E-116
SCARF2	SC4	1.44E-120	0.290311831	0.315	0.139	1.91E-116
C8H9ORF3	SC4	1.66E-120	0.330640805	0.504	0.277	2.20E-116
TAF10	SC4	2.57E-120	0.29610633	0.291	0.124	3.41E-116
EMILIN1	SC4	5.57E-120	0.298158098	0.352	0.164	7.38E-116
RFLNB	SC4	8.22E-115	0.255985468	0.193	0.064	1.09E-110
LOC0000005279	SC4	1.17E-113	0.361548894	0.796	0.665	1.56E-109
ADGRE5	SC4	2.74E-112	0.28585316	0.232	0.087	3.63E-108
ARSG	SC4	7.08E-111	0.295160527	0.419	0.219	9.39E-107
LTBP2	SC4	4.49E-110	0.332916928	0.232	0.09	5.95E-106
CHD3	SC4	9.56E-110	0.28716281	0.327	0.153	1.27E-105
WIPF1	SC4	4.42E-109	0.278566837	0.28	0.121	5.87E-105
EPHA3	SC4	1.27E-108	0.254488151	0.198	0.068	1.69E-104
DPYSL3	SC4	3.47E-108	0.362807663	0.469	0.267	4.61E-104
THBS4	SC4	5.26E-108	0.600257208	0.154	0.045	6.98E-104
SERPINF2	SC4	1.99E-106	0.272252703	0.256	0.105	2.64E-102
ACAN	SC4	1.68E-105	0.332874273	0.165	0.052	2.23E-101
MMP23	SC4	1.20E-104	0.32552438	0.71	0.517	1.59E-100
PAM	SC4	2.10E-104	0.321971814	0.514	0.307	2.79E-100
IFI30	SC4	1.51E-103	0.325152738	0.531	0.323	2.01E-99
ADSSL1	SC4	4.28E-103	0.303394676	0.387	0.202	5.67E-99
COL6A1	SC4	1.33E-102	0.264506231	0.943	0.9	1.76E-98
IGFBP4	SC4	6.14E-102	0.372640561	0.792	0.666	8.15E-98
HCFC1R1	SC4	2.39E-101	0.303038485	0.714	0.502	3.17E-97
MT-ND3	SC4	2.22E-100	0.481700588	0.781	0.705	2.94E-96
KERA	SC4	4.97E-97	0.48505889	0.513	0.329	6.60E-93
VEGFB	SC4	1.02E-96	0.29484555	0.405	0.22	1.35E-92
CD109	SC4	4.79E-96	0.260944892	0.465	0.262	6.36E-92
SVEP1	SC4	1.22E-95	0.254591281	0.253	0.108	1.61E-91
SORBS3	SC4	1.98E-95	0.291363554	0.427	0.238	2.62E-91
ANOS1	SC4	2.14E-95	0.367815176	0.557	0.361	2.83E-91
AKT1	SC4	3.50E-95	0.270861148	0.4	0.215	4.64E-91
VMP1	SC4	1.66E-92	0.468193323	0.445	0.27	2.20E-88
VIM	SC4	3.43E-92	0.260509649	0.945	0.934	4.55E-88
FZD1	SC4	8.69E-92	0.260108783	0.28	0.128	1.15E-87
MAGED1	SC4	1.32E-90	0.277355884	0.531	0.331	1.76E-86
GNAI2	SC4	3.41E-90	0.27900452	0.602	0.397	4.52E-86
TUBB5	SC4	8.23E-90	0.327741185	0.72	0.54	1.09E-85
SOX4	SC4	3.03E-88	0.256160858	0.524	0.318	4.02E-84
EVA1B	SC4	6.41E-88	0.295080185	0.431	0.255	8.51E-84
CPZ	SC4	9.22E-88	0.358886839	0.788	0.699	1.22E-83
KCNE4	SC4	1.51E-85	0.324201966	0.357	0.191	2.01E-81
S100A1	SC4	4.17E-85	0.53591096	0.415	0.248	5.53E-81
MT-COX1	SC4	5.77E-85	0.331881714	0.943	0.922	7.66E-81
FAT4	SC4	4.52E-84	0.276258708	0.372	0.202	6.00E-80
HSPB1	SC4	2.36E-83	0.26922682	0.817	0.672	3.13E-79
SSPN	SC4	7.15E-80	0.254543946	0.461	0.278	9.49E-76
NPM3	SC4	8.02E-80	0.257854915	0.409	0.237	1.06E-75
EFEMP2	SC4	6.57E-79	0.268912168	0.753	0.59	8.72E-75
CCND3	SC4	8.28E-78	0.258778864	0.366	0.204	1.10E-73
TXNDC5	SC4	5.38E-77	0.265081309	0.689	0.516	7.14E-73
GPC4	SC4	3.41E-76	0.250465522	0.367	0.205	4.52E-72
CAV1	SC4	1.23E-75	0.453032917	0.729	0.615	1.63E-71
MRC2	SC4	6.48E-75	0.266547528	0.671	0.489	8.59E-71
CTNNB1	SC4	8.12E-74	0.284487406	0.66	0.464	1.08E-69
SEMA4A	SC4	2.33E-73	0.292815904	0.672	0.49	3.09E-69
DPT	SC4	3.62E-73	0.313754718	0.409	0.245	4.81E-69
SFRP4	SC4	9.97E-73	0.496663162	0.466	0.303	1.32E-68
KDELR3	SC4	7.51E-72	0.255025231	0.672	0.497	9.97E-68
FKBP7	SC4	4.38E-71	0.266219277	0.711	0.545	5.81E-67
H1FX	SC4	5.11E-70	0.383276987	0.597	0.454	6.77E-66
ZFHX4	SC4	6.41E-70	0.306254803	0.608	0.445	8.50E-66
MT-ND4L	SC4	3.78E-68	0.251102662	0.594	0.416	5.01E-64
PPAP2A	SC4	9.24E-68	0.255528316	0.491	0.32	1.23E-63
AR	SC4	8.64E-67	0.250822025	0.692	0.521	1.15E-62
ZFHX3	SC4	1.99E-63	0.265871809	0.436	0.273	2.64E-59
JUND	SC4	2.41E-60	0.345135036	0.636	0.516	3.20E-56
CTGF	SC4	3.50E-58	0.416968223	0.432	0.284	4.64E-54
BST1	SC4	9.32E-58	0.266564181	0.205	0.102	1.24E-53
IGFBP3	SC4	3.23E-57	0.482657646	0.684	0.548	4.29E-53
ECM2	SC4	1.52E-49	0.258517698	0.294	0.172	2.02E-45
PDGFRL	SC4	1.78E-30	0.337800952	0.933	0.897	2.36E-26
COL28A1	SC5	0	2.524996447	0.671	0.008	0
PLA1A	SC5	0	2.241938137	0.548	0.001	0
CD38	SC5	0	2.193354215	0.507	0.001	0
SHISA3	SC5	2.69E-271	1.234866224	0.178	0.001	3.57E-267
HCK	SC5	5.15E-81	0.947967979	0.137	0.003	6.83E-77
SOX8	SC5	5.56E-81	0.901772926	0.137	0.003	7.38E-77
CRTAC1	SC5	1.95E-79	0.867895849	0.137	0.003	2.59E-75
ETV4	SC5	5.16E-79	0.734178977	0.11	0.002	6.85E-75
TM6SF1	SC5	1.06E-72	0.722782537	0.11	0.002	1.40E-68
CLU	SC5	5.81E-60	2.104858166	0.822	0.177	7.71E-56
CLDN11	SC5	3.77E-58	1.734916491	0.384	0.036	5.00E-54
FOXS1	SC5	4.35E-55	1.568824977	0.274	0.019	5.77E-51
APOD	SC5	1.47E-48	3.631318391	1	0.86	1.95E-44
CFI	SC5	2.13E-48	1.638775731	0.384	0.043	2.82E-44
FN1	SC5	2.64E-42	2.121562746	0.973	0.632	3.50E-38
LUM	SC5	1.79E-35	1.479679789	1	0.911	2.37E-31
MGC148714	SC5	1.35E-26	1.246446244	0.904	0.818	1.79E-22
PTCH1	SC5	7.53E-26	1.642416367	0.356	0.067	9.99E-22
VIT	SC5	1.28E-24	1.242753865	0.288	0.045	1.70E-20
SOX9	SC5	1.43E-23	1.234861412	0.26	0.039	1.89E-19
CUNH8ORF4	SC5	2.16E-23	1.177861593	0.137	0.011	2.87E-19
S100A1	SC5	1.26E-22	1.480159065	0.685	0.285	1.67E-18
CFHR2	SC5	4.15E-21	1.394088053	0.315	0.063	5.51E-17
EBF2	SC5	1.13E-20	1.421309102	0.438	0.125	1.50E-16
MARCKS	SC5	1.74E-20	1.674402297	0.74	0.479	2.31E-16
DDX5	SC5	7.18E-20	1.426882753	0.849	0.847	9.53E-16
FOS	SC5	5.72E-19	1.250094154	0.904	0.85	7.60E-15
MFAP2	SC5	7.98E-19	1.356347803	0.767	0.545	1.06E-14
RGS2	SC5	3.21E-18	1.211482258	0.233	0.04	4.26E-14
RBP1	SC5	1.01E-17	1.509934451	0.466	0.158	1.34E-13
PCOLCE	SC5	1.52E-16	1.214648153	0.781	0.667	2.02E-12
CST3	SC5	1.10E-15	0.695757842	1	0.992	1.45E-11
ITGB4	SC5	1.81E-14	1.018392032	0.192	0.034	2.40E-10
TNFRSF21	SC5	1.06E-13	1.306280663	0.288	0.076	1.40E-09
SON	SC5	1.71E-13	0.860202531	0.808	0.802	2.27E-09
COL15A1	SC5	9.40E-13	1.383932285	0.479	0.224	1.25E-08
COL6A2	SC5	2.56E-12	0.668949645	0.877	0.94	3.40E-08
TSC22D1	SC5	1.14E-11	1.149553196	0.699	0.553	1.51E-07
TCF4	SC5	1.70E-11	0.989678256	0.219	0.052	2.26E-07
EIF1	SC5	2.98E-11	0.545061467	0.932	0.98	3.95E-07
MYL12A	SC5	1.55E-10	1.034636816	0.288	0.089	2.06E-06
CYP26B1	SC5	2.84E-10	1.062436025	0.192	0.045	3.77E-06
LOC0000000235	SC5	2.95E-10	0.623800303	0.918	0.97	3.91E-06
COL6A1	SC5	4.40E-10	0.602552348	0.918	0.91	5.84E-06
RARRES2	SC5	1.12E-09	0.685605276	0.822	0.74	1.49E-05
TRA2B	SC5	1.29E-09	1.291060664	0.644	0.56	1.71E-05
SFRP1	SC5	3.18E-09	0.940909635	0.178	0.042	4.22E-05
HAS2	SC5	1.41E-08	0.877887789	0.164	0.04	0.000186675
TUBB4B	SC5	2.50E-08	1.102217209	0.63	0.509	0.000331161
APCDD1	SC5	5.48E-08	1.076332217	0.26	0.095	0.000726414
SERPINF1	SC5	1.22E-07	0.487898254	0.945	0.945	0.001613069
KIAA1755	SC5	1.42E-07	0.757556204	0.11	0.021	0.001880954
NR4A2	SC5	1.79E-07	1.357859045	0.425	0.249	0.002369036
TRAF5	SC5	1.86E-07	0.759949758	0.137	0.032	0.002469594
ETV5	SC5	3.26E-07	0.525337344	0.11	0.022	0.004318724
A2M	SC5	4.04E-07	0.684142134	0.137	0.033	0.005362079
PTMA	SC5	7.26E-07	0.681374052	0.781	0.868	0.009634953
IFITM3	SC5	1.48E-06	0.726646541	0.781	0.847	0.019685583
PGLYRP1	SC5	1.96E-06	1.020596723	0.301	0.138	0.025957957
SOD1	SC5	2.15E-06	0.860566985	0.192	0.064	0.028562035
KERA	SC5	2.89E-06	1.047650033	0.521	0.371	0.038371751
ALDH1A1	SC5	3.34E-06	0.970962897	0.288	0.13	0.044278906
EGR1	SC5	4.22E-06	0.851446212	0.658	0.587	0.055941041
CDKN1A	SC5	5.20E-06	1.009336747	0.151	0.045	0.068999659
MFGE8	SC5	5.22E-06	0.885291854	0.658	0.691	0.069298221
BAMBI	SC5	6.54E-06	0.820757789	0.123	0.033	0.086780873
FGF7	SC5	7.75E-06	1.030227164	0.575	0.537	0.102787267
THBS4	SC5	1.33E-05	0.832469372	0.192	0.07	0.176576958
AMD1	SC5	2.14E-05	0.922565531	0.411	0.281	0.283447453
CTSB	SC5	3.91E-05	0.658186431	0.726	0.879	0.519199604
CD74	SC5	6.37E-05	0.683208817	0.123	0.038	0.845435918
RND3	SC5	6.50E-05	1.077943675	0.438	0.339	0.862978821
LOC0000002698	SC5	6.57E-05	0.886685713	0.575	0.563	0.871588899
NR2F2	SC5	7.40E-05	0.97978769	0.233	0.108	0.982356491
RASL11A	SC5	8.48E-05	1.09959923	0.11	0.032	1
DHX37	SC5	0.000135964	0.530751324	0.808	0.944	1
PRDX1	SC5	0.000205351	0.989521923	0.315	0.193	1
HSPA5	SC5	0.000271625	0.853628237	0.603	0.682	1
PPP1R15A	SC5	0.000272574	0.917323663	0.452	0.359	1
SNAI1	SC5	0.000302648	1.379047708	0.301	0.185	1
TXN2	SC5	0.000530224	0.386137622	0.151	0.409	1
CDKN2C	SC5	0.000598611	0.738163544	0.11	0.037	1
TMA7	SC5	0.001104412	0.834427029	0.384	0.295	1
PRNP	SC5	0.001134918	0.930625494	0.384	0.305	1
SUB1	SC5	0.001344656	0.885487268	0.219	0.119	1
C1R	SC5	0.001460987	0.316729969	0.849	0.929	1
COX5B	SC5	0.002127582	0.756909309	0.178	0.088	1
HSP90AA1	SC5	0.002195921	0.591847703	0.671	0.852	1
CNN3	SC5	0.002206127	0.57302988	0.616	0.706	1
TUBA4A	SC5	0.003379822	0.556303514	0.11	0.043	1
TIMM13	SC5	0.003975851	0.278528393	0.178	0.415	1
SAT1	SC5	0.004232746	0.60881556	0.151	0.071	1
LVRN	SC5	0.004502079	0.754847984	0.123	0.054	1
VPS25	SC5	0.004709716	0.330362172	0.192	0.427	1
ARL9	SC5	0.006218455	0.674073981	0.137	0.065	1
LOC0000000534	SC5	0.007771102	0.634823474	0.11	0.048	1
ATF2	SC5	0.007942988	0.689381867	0.301	0.219	1
IBTK	SC5	0.008115465	0.837051736	0.205	0.126	1
LOC0000006347	SC5	0.009398593	0.819214386	0.205	0.127	1
