# Supplementary material for: Single-cell transcriptome reveals core cell populations and androgen-RXFP2 axis involved in deer antler full regeneration
Source: Cell Regen. 2022 Dec 21;11:43. doi: 10.1186/s13619-022-00153-4 (PMC9772379; doi:10.1186/s13619-022-00153-4)
Supplement: Supplementary file 12 — Additional file 12: Table S5. KEGG enrichment analysis results of DEGs in each of four subclusters of THY1+ cells. [file 13619_2022_153_MOESM12_ESM.csv]

Subcluster	Description	GeneRatio	BgRatio	pvalue	p.adjust	qvalue	geneID
SC1	Lysosome	21/129	133/8965	1.53E-16	3.33E-14	3.11E-14	NPC2/CTSB/CTSV/PPT1/PSAP/CLTB/LAMP1/CTSD/ATP6AP1/CTSC/LAPTM4A/CTSZ/GLB1/FUCA1/CTSF/CTSH/GNS/FUCA2/CTSA/LAMP2/SUMF1
SC1	Ribosome	19/129	166/8965	1.92E-12	2.09E-10	1.96E-10	RPS3A/RPS28/RPL9/RPS29/RPL21/RPS3/RPS18/RPL23/RPL35A/RPL13/RPL4/RPL7A/RPL17/RPL5/RPL35/RPL22L1/RPL38/RPL37/RPL36
SC1	Pentose phosphate pathway	7/129	28/8965	9.99E-08	5.44E-06	5.10E-06	GPI/G6PD/TKT/PFKL/ALDOA/TALDO1/FBP1
SC1	Carbon metabolism	8/129	112/8965	0.00020084	0.008756626	0.00820273	GPI/ENO1/G6PD/TKT/PFKL/ALDOA/TALDO1/FBP1
SC1	Apoptosis	8/129	143/8965	0.001035458	0.032554204	0.030495005	CTSB/CTSV/PIK3R1/CTSD/CTSC/CTSZ/CTSF/CTSH
SC2	IL-17 signaling pathway	9/101	95/8965	1.08E-06	0.000124126	8.84E-05	FOS/JUN/CCL2/GRO1/HSP90AA1/PTGS2/NFKBIA/JUND/FOSB
SC2	TNF signaling pathway	10/101	124/8965	1.18E-06	0.000124126	8.84E-05	FOS/JUN/CCL2/GRO1/PTGS2/SOCS3/NFKBIA/ATF2/JUNB/IRF1
SC2	Apoptosis	9/101	143/8965	3.12E-05	0.00163944	0.001166919	FOS/JUN/NFKBIA/CTSC/TUBA1C/GADD45G/GADD45B/DDIT3/MCL1
SC2	Parathyroid hormone synthesis, secretion and action	7/101	105/8965	0.000172512	0.003705051	0.002637179	FOS/GNAS/EGR1/ATF2/CDKN1A/JUND/NR4A2
SC2	MAPK signaling pathway	11/101	292/8965	0.000424855	0.006863045	0.004884974	FOS/JUN/IGF2/HSPA8/GADD45G/ATF2/MYC/JUND/DUSP1/GADD45B/DDIT3
SC2	Protein processing in endoplasmic reticulum	8/101	172/8965	0.000692068	0.009688948	0.006896394	HSPA8/HSP90AA1/HSPA5/DDOST/PPP1R15A/DNAJA1/DNAJB1/DDIT3
SC2	Osteoclast differentiation	7/101	138/8965	0.00090784	0.011915394	0.008481132	FOS/JUN/SOCS3/NFKBIA/JUNB/JUND/FOSB
SC2	FoxO signaling pathway	6/101	131/8965	0.003542193	0.025650365	0.018257403	GADD45G/CDKN1A/SGK1/KLF2/PLK2/GADD45B
SC2	Relaxin signaling pathway	6/101	131/8965	0.003542193	0.025650365	0.018257403	FOS/JUN/GNAS/COL4A1/NFKBIA/ATF2
SC2	Complement and coagulation cascades	5/101	93/8965	0.003902733	0.026437866	0.018817929	C3/C4A/CLU/C2/C1S
SC2	Aldosterone synthesis and secretion	5/101	96/8965	0.004470226	0.02910011	0.02071286	CYP21/GNAS/ATP1A3/ATF2/NR4A2
SC2	Estrogen signaling pathway	6/101	138/8965	0.004572874	0.02910011	0.02071286	FOS/JUN/GNAS/HSPA8/HSP90AA1/ATF2
SC2	C-type lectin receptor signaling pathway	5/101	105/8965	0.006523785	0.039142708	0.027860975	JUN/PTGS2/NFKBIA/EGR3/IRF1
SC2	Spliceosome	6/101	153/8965	0.007505239	0.040412827	0.02876502	HSPA8/HNRNPA1/SRSF6/SYF2/DDX5/TRA2B
SC2	Oxytocin signaling pathway	6/101	153/8965	0.007505239	0.040412827	0.02876502	FOS/JUN/GNAS/PTGS2/MYLK/CDKN1A
SC2	NF-kappa B signaling pathway	5/101	112/8965	0.00852279	0.044744647	0.03184832	GRO1/PTGS2/NFKBIA/GADD45G/GADD45B
SC2	Th17 cell differentiation	5/101	115/8965	0.009496898	0.04864265	0.034622839	AHR/FOS/JUN/HSP90AA1/NFKBIA
SC3	Focal adhesion	8/51	201/8965	1.55E-05	0.000556652	0.00046659	FN1/ACTB/CAV1/CAPN2/COL1A1/TNXB/ACTG1/ZYX
SC3	Primary bile acid biosynthesis	3/51	17/8965	0.000111505	0.003010644	0.002523542	CYP39A1/CYP27A1/HSD3B7
SC3	Regulation of actin cytoskeleton	7/51	217/8965	0.00020686	0.004468174	0.003745253	FN1/ACTB/ACTG1/PFN1/CFL1/ARPC2/RRAS
SC3	Protein digestion and absorption	5/51	130/8965	0.000817103	0.012606736	0.010567049	COL5A1/ELN/COL1A1/COL5A2/COL14A1
SC3	ECM-receptor interaction	4/51	89/8965	0.001588941	0.019912977	0.016691189	FN1/CD44/COL1A1/TNXB
SC3	Hippo signaling pathway	5/51	156/8965	0.001843794	0.019912977	0.016691189	ACTB/ACTG1/WNT2/WNT5B/BMP7
SC3	Axon guidance	5/51	179/8965	0.003353121	0.030178086	0.025295472	WNT5B/SEMA3C/CFL1/BMP7/RRAS
SC3	Platelet activation	4/51	121/8965	0.004838743	0.040198791	0.033694893	ACTB/COL1A1/ACTG1/APBB1IP
SC4	Focal adhesion	16/70	201/8965	1.92E-12	3.22E-10	2.75E-10	AKT1/CAV1/THBS1/VEGFB/COL1A1/COL1A2/ITGB5/THBS2/MYL9/COL6A1/TNN/PDGFD/CTNNB1/CCND3/TNC/THBS4
SC4	ECM-receptor interaction	9/70	89/8965	2.46E-08	2.07E-06	1.76E-06	THBS1/COL1A1/COL1A2/ITGB5/THBS2/COL6A1/TNN/TNC/THBS4
SC4	Protein digestion and absorption	9/70	130/8965	6.62E-07	2.78E-05	2.37E-05	COL5A1/COL1A1/COL1A2/COL11A1/COL12A1/COL6A1/COL8A1/COL5A2/COL8A2
SC4	PI3K-Akt signaling pathway	14/70	379/8965	1.02E-06	3.43E-05	2.92E-05	AKT1/IGF2/THBS1/VEGFB/COL1A1/COL1A2/ITGB5/THBS2/COL6A1/TNN/PDGFD/CCND3/TNC/THBS4
SC4	Wnt signaling pathway	8/70	168/8965	4.52E-05	0.00108563	0.000925099	SERPINF1/FZD1/SFRP2/SFRP4/CTNNB1/GPC4/CCND3/FZD8
SC4	Axon guidance	8/70	179/8965	7.09E-05	0.001489592	0.001269327	GNAI2/MYL9/SEMA4A/BOC/RGS3/SEMA3D/EPHA3/EPHB3
SC4	Relaxin signaling pathway	6/70	131/8965	0.000529241	0.009879174	0.008418344	AKT1/GNAI2/VEGFB/COL1A1/COL1A2/RXFP2
SC4	Signaling pathways regulating pluripotency of stem cells	6/70	144/8965	0.000871645	0.014643639	0.012478289	AKT1/INHBA/FZD1/ZFHX3/CTNNB1/FZD8
