# Supplementary material for: Single-cell transcriptome reveals core cell populations and androgen-RXFP2 axis involved in deer antler full regeneration
Source: Cell Regen. 2022 Dec 21;11:43. doi: 10.1186/s13619-022-00153-4 (PMC9772379; doi:10.1186/s13619-022-00153-4)
Supplement: Supplementary file 13 — Additional file 13: Table S6. DEGs among subclusters in the vascular endothelial and mural cells (log2FoldChange > 0.25). [file 13619_2022_153_MOESM13_ESM.xlsx]

## Sheet: endothelial cells
gene	cluster	p_val	avg_logFC	pct.1	pct.2	p_val_adj
UBE2C	EC1	4.81985e-59	1.33563	0.366	0.068	6.39449e-55
TOP2A	EC1	6.59121e-62	1.18562	0.417	0.091	8.74456e-58
COL15A1	EC1	1.94738e-126	1.06583	0.877	0.364	2.58359e-122
H2AFZ	EC1	3.37257e-121	1.04121	0.906	0.526	4.47439e-117
CENPF	EC1	2.56572e-53	1.02024	0.339	0.062	3.40394e-49
HMGB2	EC1	2.32916e-63	1.01578	0.546	0.186	3.09009e-59
PCLAF	EC1	1.97834e-73	0.987237	0.411	0.06	2.62467e-69
TUBA1C	EC1	8.65025e-90	0.977032	0.773	0.337	1.14763e-85
LGALS1	EC1	8.48028e-123	0.953496	0.957	0.649	1.12508e-118
NUSAP1	EC1	3.62332e-49	0.937426	0.298	0.047	4.80705e-45
TUBB5	EC1	2.35028e-94	0.929039	0.847	0.467	3.11812e-90
RAN	EC1	1.21842e-88	0.900047	0.81	0.428	1.61648e-84
BIRC5	EC1	1.08805e-68	0.886799	0.365	0.043	1.44352e-64
TUBB6	EC1	2.86113e-62	0.849279	0.643	0.283	3.79587e-58
CCNB2	EC1	9.27856e-56	0.837621	0.322	0.044	1.23099e-51
ABCA13	EC1	1.54105e-76	0.837547	0.62	0.196	2.04451e-72
HIST1H2AH	EC1	2.15379e-50	0.82742	0.29	0.039	2.85744e-46
CCNB1	EC1	9.97277e-50	0.824708	0.293	0.044	1.32309e-45
LMNB1	EC1	1.20041e-53	0.815568	0.335	0.057	1.59259e-49
FSCN1	EC1	9.41776e-54	0.813773	0.58	0.25	1.24945e-49
CKS1B	EC1	1.83687e-52	0.811089	0.447	0.133	2.43697e-48
PIMREG	EC1	1.85161e-48	0.807278	0.25	0.024	2.45653e-44
NES	EC1	1.20184e-62	0.80602	0.516	0.145	1.59449e-58
PLAU	EC1	4.00305e-42	0.777098	0.428	0.149	5.31085e-38
SMC2	EC1	1.05061e-52	0.769414	0.364	0.075	1.39384e-48
LOC0000002698	EC1	1.72864e-65	0.76896	0.8	0.448	2.29338e-61
CDCA3	EC1	5.64917e-51	0.763813	0.279	0.033	7.49475e-47
DNMT1	EC1	6.67096e-54	0.745167	0.54	0.189	8.85037e-50
LOC0000002174	EC1	7.16845e-48	0.732209	0.421	0.123	9.51038e-44
PRC1	EC1	1.96254e-41	0.726532	0.243	0.033	2.60371e-37
MCAM	EC1	2.16681e-50	0.709845	0.653	0.319	2.8747e-46
HMGB1	EC1	1.68592e-120	0.707945	0.996	0.89	2.23671e-116
HELLS	EC1	1.1848e-43	0.702473	0.314	0.066	1.57187e-39
DTYMK	EC1	6.77746e-43	0.679859	0.386	0.113	8.99166e-39
HIST1H2AG	EC1	1.50269e-30	0.653676	0.202	0.034	1.99362e-26
PCNA	EC1	4.93515e-37	0.650858	0.453	0.179	6.54746e-33
CENPE	EC1	1.41484e-36	0.642672	0.176	0.012	1.87707e-32
CKB	EC1	1.4707e-37	0.641206	0.342	0.102	1.95118e-33
MANF	EC1	7.04011e-45	0.635773	0.617	0.303	9.34011e-41
CDK1	EC1	1.69634e-34	0.635681	0.217	0.034	2.25053e-30
NID1	EC1	1.574e-44	0.628222	0.615	0.288	2.08822e-40
PLVAP	EC1	4.52482e-69	0.620603	0.934	0.637	6.00308e-65
SLC25A5	EC1	1.2306e-42	0.611007	0.548	0.238	1.63264e-38
RPS4Y1	EC1	9.9332e-37	0.609626	0.463	0.19	1.31784e-32
RAB29	EC1	2.3593e-50	0.609259	0.831	0.556	3.13009e-46
KIF20B	EC1	1.22461e-28	0.606624	0.232	0.057	1.62469e-24
P4HB	EC1	6.98881e-55	0.606346	0.757	0.415	9.27205e-51
CALR	EC1	5.65705e-61	0.604705	0.912	0.683	7.50521e-57
TSPAN15	EC1	1.78061e-38	0.603006	0.353	0.1	2.36234e-34
SERPINH1	EC1	2.91854e-47	0.600834	0.819	0.527	3.87203e-43
SMC4	EC1	2.77583e-33	0.600059	0.283	0.073	3.68269e-29
JPT1	EC1	8.77948e-36	0.598449	0.322	0.089	1.16477e-31
KIF23	EC1	1.38311e-35	0.597898	0.202	0.024	1.83497e-31
ODC1	EC1	2.87692e-24	0.59714	0.355	0.152	3.81681e-20
KIF22	EC1	4.65034e-41	0.590203	0.193	0.012	6.16961e-37
PFN1	EC1	1.36132e-108	0.590074	0.996	0.884	1.80607e-104
ATP5MC1	EC1	1.83699e-44	0.590005	0.738	0.437	2.43714e-40
CDCA8	EC1	2.88555e-34	0.585893	0.185	0.018	3.82826e-30
TPX2	EC1	1.02406e-37	0.583003	0.181	0.012	1.35862e-33
KPNA2	EC1	1.86187e-22	0.58203	0.292	0.113	2.47015e-18
HSP90AA1	EC1	1.39821e-79	0.57601	0.989	0.86	1.85501e-75
GAPDH	EC1	3.20699e-68	0.572971	0.944	0.737	4.25471e-64
HSP90B1	EC1	4.90153e-54	0.565901	0.841	0.525	6.50286e-50
DBI	EC1	1.9168e-40	0.560547	0.679	0.353	2.54302e-36
RFLNB	EC1	7.65872e-31	0.559829	0.278	0.079	1.01608e-26
F2R	EC1	2.91533e-33	0.559529	0.309	0.088	3.86776e-29
CENPS	EC1	5.0647e-32	0.554433	0.286	0.079	6.71933e-28
PLK1	EC1	1.4636e-30	0.553702	0.185	0.026	1.94176e-26
MSN	EC1	7.47264e-37	0.5507	0.643	0.339	9.91395e-33
MCM5	EC1	2.93057e-32	0.550227	0.258	0.06	3.88799e-28
TUBB4B	EC1	1.18367e-30	0.545768	0.738	0.515	1.57037e-26
TPPP3	EC1	1.41834e-31	0.542918	0.425	0.169	1.88171e-27
HIST1H1D	EC1	1.01935e-18	0.541771	0.258	0.102	1.35237e-14
ENO1	EC1	2.39388e-51	0.536685	0.876	0.625	3.17596e-47
LOC0000000343	EC1	8.62621e-36	0.533118	0.611	0.324	1.14444e-31
RPA3	EC1	7.56819e-35	0.532432	0.469	0.192	1.00407e-30
SNRPF	EC1	2.35323e-34	0.529297	0.523	0.24	3.12203e-30
ACTB	EC1	1.13728e-88	0.52473	1	0.975	1.50882e-84
PMP22	EC1	6.07551e-37	0.517808	0.493	0.201	8.06038e-33
PRR11	EC1	2.15678e-29	0.516876	0.174	0.022	2.8614e-25
ANP32E	EC1	2.02391e-24	0.515864	0.355	0.151	2.68512e-20
PALD1	EC1	9.38388e-36	0.514108	0.194	0.02	1.24496e-31
WFDC1	EC1	3.63666e-28	0.512404	0.258	0.072	4.82476e-24
CKAP4	EC1	3.48002e-27	0.509721	0.36	0.145	4.61694e-23
CANX	EC1	5.79495e-36	0.503503	0.719	0.428	7.68816e-32
POMP	EC1	2.09915e-48	0.500834	0.896	0.643	2.78495e-44
NUF2	EC1	3.76502e-28	0.499559	0.186	0.031	4.99505e-24
SEMA4A	EC1	3.00132e-37	0.497366	0.807	0.548	3.98185e-33
MAP7D3	EC1	1.92068e-32	0.496927	0.522	0.238	2.54817e-28
ANLN	EC1	1.0313e-27	0.493077	0.199	0.039	1.36823e-23
CLSPN	EC1	2.12667e-28	0.492544	0.184	0.029	2.82146e-24
NCL	EC1	6.01983e-30	0.491165	0.777	0.549	7.98651e-26
PPIA	EC1	9.90082e-72	0.481945	0.979	0.866	1.31354e-67
PRDX2	EC1	6.54775e-53	0.480246	0.928	0.708	8.68689e-49
ECM1	EC1	6.76668e-25	0.477679	0.272	0.09	8.97735e-21
PDGFA	EC1	1.34767e-22	0.47241	0.308	0.123	1.78795e-18
AURKA	EC1	1.94729e-26	0.471888	0.134	0.011	2.58347e-22
CCNA2	EC1	8.80979e-29	0.471797	0.145	0.012	1.16879e-24
MRPS12	EC1	1.70347e-25	0.469516	0.357	0.146	2.26e-21
LSM5	EC1	2.72989e-25	0.469193	0.478	0.239	3.62174e-21
HNRNPA2B1	EC1	3.83114e-41	0.468117	0.882	0.653	5.08278e-37
MARCKS	EC1	3.86123e-27	0.465168	0.543	0.293	5.12269e-23
PTMA	EC1	2.36949e-74	0.46477	0.999	0.984	3.1436e-70
PSMA7	EC1	4.18248e-39	0.462754	0.859	0.652	5.5489e-35
PCDH17	EC1	7.07578e-22	0.460433	0.403	0.198	9.38744e-18
SNRPD3	EC1	6.22813e-29	0.4598	0.607	0.325	8.26286e-25
TYMS	EC1	2.15238e-21	0.459247	0.19	0.05	2.85557e-17
CKAP2	EC1	5.17591e-21	0.458592	0.141	0.024	6.86688e-17
PRDX1	EC1	2.14206e-29	0.457865	0.574	0.289	2.84187e-25
PGAM1	EC1	2.02647e-27	0.454742	0.56	0.301	2.68851e-23
FAM167B	EC1	8.67346e-21	0.454482	0.388	0.184	1.15071e-16
LOC0000000054	EC1	1.95007e-21	0.453336	0.262	0.092	2.58716e-17
ABRACL	EC1	1.57936e-25	0.453119	0.316	0.113	2.09534e-21
IGFBP5	EC1	5.6932e-07	0.452989	0.28	0.185	0.00755317
CCT5	EC1	1.24763e-24	0.452669	0.519	0.289	1.65523e-20
DDX27	EC1	5.9477e-22	0.451461	0.383	0.178	7.89081e-18
DKC1	EC1	1.91379e-32	0.450519	0.499	0.22	2.53903e-28
UBE2T	EC1	2.75375e-28	0.448128	0.191	0.033	3.6534e-24
LDH-A	EC1	3.47698e-20	0.445347	0.315	0.136	4.61291e-16
TRIM24	EC1	6.95078e-23	0.445333	0.228	0.068	9.22161e-19
RRM2	EC1	5.06023e-27	0.445249	0.146	0.015	6.71341e-23
CDK4	EC1	5.61651e-23	0.441833	0.395	0.19	7.45142e-19
NUTF2	EC1	3.49329e-27	0.440655	0.603	0.349	4.63455e-23
EXOC3L2	EC1	7.12185e-25	0.439308	0.233	0.064	9.44856e-21
RRM1	EC1	8.93074e-28	0.437746	0.257	0.07	1.18484e-23
NOP56	EC1	1.03906e-25	0.436515	0.389	0.165	1.37851e-21
RANBP1	EC1	1.97481e-20	0.43626	0.477	0.278	2.61998e-16
KIF20A	EC1	5.86796e-24	0.433372	0.146	0.02	7.78502e-20
TACC3	EC1	1.59131e-23	0.432509	0.149	0.022	2.11119e-19
COL4A1	EC1	4.2702e-31	0.431916	0.94	0.732	5.66527e-27
SNRPE	EC1	1.80624e-28	0.430684	0.734	0.457	2.39634e-24
MCM7	EC1	1.06235e-21	0.428156	0.293	0.114	1.40942e-17
CARHSP1	EC1	4.36715e-28	0.427236	0.553	0.295	5.7939e-24
MYADM	EC1	3.56968e-28	0.426834	0.746	0.484	4.73589e-24
GOT2	EC1	7.60496e-23	0.424467	0.394	0.184	1.00895e-18
EIF5A	EC1	1.54794e-21	0.422919	0.601	0.382	2.05365e-17
KIF2C	EC1	3.12529e-24	0.418455	0.134	0.015	4.14632e-20
ADA	EC1	1.1575e-22	0.41726	0.248	0.08	1.53566e-18
PARP1	EC1	1.03235e-27	0.416275	0.508	0.251	1.36963e-23
HNRNPA3	EC1	7.93431e-32	0.415252	0.634	0.343	1.05265e-27
ETV4	EC1	9.16312e-31	0.415022	0.168	0.018	1.21567e-26
PDIA6	EC1	4.69748e-21	0.414099	0.615	0.401	6.23214e-17
PRDX4	EC1	2.05593e-22	0.413564	0.496	0.272	2.7276e-18
RFC2	EC1	2.59605e-25	0.408819	0.243	0.068	3.44417e-21
SSR3	EC1	5.101e-25	0.408351	0.661	0.411	6.76749e-21
ATF2	EC1	2.99131e-22	0.408055	0.56	0.318	3.96857e-18
HNRNPM	EC1	1.99872e-23	0.407888	0.443	0.213	2.6517e-19
PDIA4	EC1	8.73182e-20	0.406479	0.514	0.313	1.15845e-15
UHRF1	EC1	1.09225e-23	0.404657	0.152	0.023	1.44909e-19
PSMB6	EC1	3.68315e-22	0.404576	0.594	0.365	4.88643e-18
TEKT3	EC1	2.57749e-23	0.404325	0.243	0.071	3.41955e-19
NUDC	EC1	1.56691e-24	0.404169	0.494	0.257	2.07883e-20
PROCR	EC1	7.01781e-18	0.403122	0.542	0.339	9.31054e-14
DAD1	EC1	2.36464e-25	0.401859	0.703	0.455	3.13716e-21
LAMC1	EC1	2.53557e-21	0.400998	0.284	0.106	3.36395e-17
ACTG1	EC1	9.09894e-55	0.400924	0.994	0.938	1.20716e-50
TKT	EC1	3.16156e-20	0.400413	0.406	0.209	4.19444e-16
PKM	EC1	4.53879e-30	0.400089	0.827	0.596	6.02161e-26
FKBP3	EC1	1.33015e-21	0.399485	0.359	0.161	1.76471e-17
APLNR	EC1	3.90242e-22	0.39867	0.482	0.249	5.17734e-18
LOC0000005562	EC1	4.96027e-16	0.39549	0.32	0.159	6.58079e-12
INCENP	EC1	3.6543e-22	0.395301	0.132	0.018	4.84815e-18
PIEZO2	EC1	2.00465e-24	0.394582	0.152	0.022	2.65957e-20
CENPH	EC1	2.34045e-23	0.394347	0.171	0.034	3.10508e-19
RBBP7	EC1	3.03265e-18	0.393458	0.318	0.146	4.02341e-14
MXD3	EC1	4.17973e-18	0.391403	0.133	0.027	5.54525e-14
YWHAE	EC1	1.15002e-27	0.391398	0.865	0.638	1.52574e-23
PDAP1	EC1	1.19727e-23	0.390079	0.621	0.375	1.58842e-19
DIAPH3	EC1	6.3734e-23	0.385954	0.146	0.022	8.45559e-19
NAA38	EC1	1.51417e-25	0.38582	0.693	0.426	2.00885e-21
ATP5F1A	EC1	3.43075e-26	0.384853	0.783	0.567	4.55157e-22
HIST2H2AC	EC1	2.07183e-18	0.382729	0.168	0.045	2.74869e-14
UBE2L3	EC1	2.50616e-21	0.381743	0.325	0.132	3.32493e-17
CLIC1	EC1	5.70771e-30	0.381405	0.88	0.689	7.57242e-26
PHB	EC1	3.34216e-23	0.38106	0.508	0.273	4.43405e-19
BID	EC1	1.41737e-19	0.380589	0.372	0.178	1.88042e-15
GMFG	EC1	1.1673e-24	0.380479	0.552	0.291	1.54865e-20
HMGN1	EC1	3.42523e-21	0.379227	0.496	0.278	4.54426e-17
SMARCA4	EC1	8.32486e-19	0.378379	0.386	0.198	1.10446e-14
ANP32B	EC1	2.13222e-21	0.376855	0.54	0.306	2.82882e-17
SMC1A	EC1	2.10052e-20	0.37644	0.289	0.114	2.78676e-16
PSMD2	EC1	3.69931e-20	0.375764	0.478	0.264	4.90788e-16
NASP	EC1	1.59822e-19	0.373949	0.406	0.201	2.12036e-15
RPL28	EC1	2.77528e-53	0.373579	0.983	0.904	3.68197e-49
ACOT7	EC1	2.66685e-24	0.372837	0.366	0.147	3.53812e-20
LOC0000000406	EC1	1.34523e-28	0.370647	0.936	0.772	1.78471e-24
MRPL58	EC1	1.3452e-19	0.366271	0.335	0.152	1.78468e-15
HNRNPAB	EC1	2.44584e-21	0.365453	0.49	0.26	3.2449e-17
RHOC	EC1	7.21995e-23	0.364094	0.682	0.446	9.5787e-19
UQCRQ	EC1	1.78529e-29	0.363716	0.884	0.667	2.36854e-25
SNRPA1	EC1	1.05499e-21	0.362361	0.394	0.189	1.39966e-17
NANS	EC1	4.71901e-20	0.3604	0.399	0.196	6.26071e-16
COX5A	EC1	1.85533e-19	0.360059	0.597	0.386	2.46146e-15
NME2	EC1	9.92713e-28	0.359432	0.822	0.598	1.31703e-23
SSRP1	EC1	2.49871e-16	0.358651	0.388	0.21	3.31504e-12
PA2G4	EC1	8.9364e-18	0.358396	0.395	0.198	1.18559e-13
CCND1	EC1	3.82388e-18	0.357229	0.512	0.309	5.07314e-14
GINS1	EC1	7.77474e-23	0.356535	0.15	0.024	1.03148e-18
CDK5RAP2	EC1	5.17076e-18	0.354341	0.171	0.048	6.86005e-14
YWHAB	EC1	1.15882e-21	0.353949	0.775	0.56	1.53741e-17
MCM4	EC1	4.11122e-18	0.353863	0.18	0.053	5.45436e-14
NDUFA12	EC1	1.04096e-21	0.353845	0.592	0.344	1.38104e-17
MZT1	EC1	3.06864e-16	0.353673	0.182	0.06	4.07116e-12
SAPCD2	EC1	2.5295e-19	0.352745	0.122	0.018	3.35589e-15
DLGAP5	EC1	1.90568e-21	0.352483	0.101	0.006	2.52827e-17
CHST1	EC1	5.91723e-21	0.351425	0.272	0.099	7.85038e-17
PSMB1	EC1	3.97637e-25	0.351356	0.773	0.529	5.27546e-21
DYNLL1	EC1	1.47803e-23	0.35058	0.814	0.6	1.9609e-19
CFL1	EC1	2.78518e-47	0.349177	0.99	0.904	3.6951e-43
GPI	EC1	7.70946e-17	0.347898	0.339	0.168	1.02281e-12
NCAPG	EC1	5.27253e-20	0.347583	0.116	0.015	6.99507e-16
JAM3	EC1	2.98299e-18	0.347562	0.264	0.107	3.95754e-14
ROBO4	EC1	3.05257e-17	0.34752	0.527	0.327	4.04984e-13
MCM10	EC1	3.32156e-21	0.347461	0.128	0.018	4.40672e-17
SFPQ	EC1	5.42796e-17	0.346804	0.53	0.329	7.20128e-13
PLP2	EC1	1.71792e-20	0.345417	0.68	0.446	2.27916e-16
MRPL27	EC1	2.64223e-21	0.344831	0.467	0.241	3.50545e-17
HECW2	EC1	8.7741e-17	0.344454	0.169	0.05	1.16406e-12
PRKD2	EC1	5.52762e-15	0.344343	0.196	0.074	7.3335e-11
PGK1	EC1	1.36205e-18	0.344116	0.479	0.277	1.80703e-14
SRI	EC1	7.413e-21	0.344075	0.616	0.376	9.83482e-17
YWHAQ	EC1	1.9458e-18	0.343963	0.658	0.451	2.5815e-14
LSM7	EC1	2.57861e-20	0.343937	0.669	0.434	3.42104e-16
PRICKLE4	EC1	3.65641e-19	0.342886	0.618	0.402	4.85096e-15
RPL27	EC1	1.18465e-49	0.341885	0.992	0.948	1.57167e-45
HMGN5	EC1	4.05343e-18	0.33822	0.213	0.071	5.37769e-14
ESM1	EC1	1.17972e-13	0.337483	0.244	0.107	1.56514e-09
MRPS36	EC1	3.8482e-18	0.336966	0.24	0.09	5.10541e-14
ICE2	EC1	1.19032e-19	0.335909	0.419	0.209	1.5792e-15
PSMA4	EC1	1.99238e-18	0.335596	0.595	0.378	2.64329e-14
NDC80	EC1	1.48651e-20	0.33545	0.116	0.014	1.97215e-16
PSMB5	EC1	1.45371e-20	0.335344	0.687	0.456	1.92863e-16
ATP5F1C	EC1	9.32936e-21	0.334858	0.53	0.296	1.23773e-16
GLRX3	EC1	4.19445e-18	0.33474	0.291	0.125	5.56478e-14
STIP1	EC1	4.44591e-20	0.334654	0.314	0.133	5.89839e-16
MDH2	EC1	1.25595e-14	0.333738	0.428	0.261	1.66627e-10
CCT8	EC1	2.82869e-16	0.333598	0.443	0.259	3.75282e-12
CKAP5	EC1	4.40291e-16	0.332785	0.186	0.062	5.84134e-12
CALM3	EC1	1.94938e-17	0.332495	0.423	0.233	2.58624e-13
EPRS	EC1	3.72839e-17	0.332038	0.355	0.177	4.94646e-13
ACTR3	EC1	2.06218e-17	0.330415	0.479	0.286	2.7359e-13
EIF2S2	EC1	1.48484e-21	0.33035	0.725	0.482	1.96994e-17
PRRC2C	EC1	2.45555e-19	0.329993	0.68	0.446	3.25778e-15
POLR2F	EC1	5.32092e-17	0.329017	0.507	0.305	7.05927e-13
ANXA5	EC1	3.04223e-21	0.328675	0.754	0.529	4.03613e-17
LOC0000004513	EC1	9.00029e-20	0.32596	0.517	0.292	1.19407e-15
POC1A	EC1	1.18168e-19	0.325956	0.15	0.031	1.56773e-15
BANF1	EC1	9.03013e-20	0.325709	0.685	0.452	1.19803e-15
KLHL23	EC1	1.89558e-15	0.32567	0.414	0.232	2.51486e-11
CCT6A	EC1	1.06475e-15	0.325153	0.377	0.202	1.4126e-11
LOC0000006268	EC1	3.76314e-14	0.324749	0.307	0.16	4.99256e-10
BCAP31	EC1	2.45627e-18	0.324193	0.599	0.375	3.25873e-14
NUCKS1	EC1	2.84012e-13	0.323933	0.181	0.07	3.76799e-09
PTBP1	EC1	1.28999e-15	0.323576	0.43	0.252	1.71143e-11
TMEM88	EC1	5.17697e-13	0.322924	0.426	0.267	6.86829e-09
MRPL18	EC1	3.19941e-16	0.322607	0.284	0.127	4.24466e-12
PAFAH1B3	EC1	6.63534e-17	0.322492	0.393	0.211	8.8031e-13
HSPE1	EC1	2.77382e-17	0.32246	0.64	0.427	3.68003e-13
CEP55	EC1	1.785e-21	0.321353	0.116	0.012	2.36816e-17
EMG1	EC1	1.60892e-16	0.321213	0.304	0.143	2.13455e-12
MKKS	EC1	1.06036e-14	0.319675	0.304	0.156	1.40678e-10
FJX1	EC1	1.0809e-17	0.319518	0.207	0.068	1.43403e-13
MPDU1	EC1	4.66153e-15	0.31951	0.233	0.098	6.18445e-11
LIPA	EC1	7.67458e-16	0.316925	0.337	0.166	1.01819e-11
TPI1	EC1	9.41893e-21	0.316222	0.715	0.482	1.24961e-16
NAA20	EC1	2.88824e-14	0.315489	0.559	0.388	3.83183e-10
IFNAR1	EC1	2.91176e-16	0.314304	0.33	0.161	3.86304e-12
BZW1	EC1	5.94497e-18	0.313676	0.714	0.504	7.88719e-14
DCTPP1	EC1	2.85142e-14	0.313307	0.179	0.064	3.78297e-10
SORBS3	EC1	1.11558e-13	0.312675	0.245	0.113	1.48004e-09
LOC0000006475	EC1	1.53877e-14	0.312611	0.151	0.047	2.04148e-10
NDUFA11	EC1	6.77335e-18	0.309636	0.444	0.24	8.9862e-14
EIF4G1	EC1	3.06246e-15	0.309512	0.447	0.267	4.06296e-11
CAPN2	EC1	2.40277e-14	0.309371	0.443	0.272	3.18775e-10
ITGB1	EC1	2.31633e-23	0.307916	0.907	0.722	3.07307e-19
PSMA6	EC1	8.99863e-15	0.307552	0.507	0.321	1.19385e-10
HIRIP3	EC1	2.3193e-13	0.306979	0.226	0.1	3.07702e-09
CBX5	EC1	6.35674e-14	0.30681	0.367	0.203	8.43349e-10
HNRNPH3	EC1	1.89845e-14	0.306796	0.448	0.271	2.51867e-10
RACGAP1	EC1	2.19941e-15	0.306688	0.15	0.043	2.91796e-11
ITIH5	EC1	1.81843e-12	0.306656	0.168	0.064	2.41251e-08
CENPM	EC1	3.83984e-24	0.306611	0.138	0.016	5.09432e-20
PSMC5	EC1	2.60217e-16	0.305971	0.414	0.227	3.4523e-12
PNN	EC1	2.18734e-15	0.305846	0.449	0.264	2.90195e-11
RRP15	EC1	1.04557e-18	0.305578	0.272	0.106	1.38716e-14
FEN1	EC1	9.42465e-20	0.305535	0.104	0.01	1.25037e-15
CDC25B	EC1	4.21194e-18	0.30495	0.127	0.023	5.58798e-14
PSMB7	EC1	2.05213e-14	0.304933	0.574	0.376	2.72256e-10
LBR	EC1	2.45591e-14	0.304827	0.217	0.089	3.25825e-10
KDR	EC1	5.2389e-17	0.304817	0.564	0.344	6.95044e-13
LOC0000000335	EC1	2.02534e-13	0.304486	0.448	0.287	2.68701e-09
NDUFS8	EC1	2.09865e-14	0.303246	0.512	0.329	2.78427e-10
SGO2	EC1	4.94438e-14	0.30287	0.109	0.024	6.55971e-10
RPN2	EC1	1.40807e-13	0.302256	0.341	0.185	1.86808e-09
TCP1	EC1	5.08903e-15	0.302143	0.386	0.218	6.75162e-11
NDUFB2	EC1	2.11544e-18	0.300595	0.65	0.411	2.80656e-14
CAPZA1	EC1	4.28126e-15	0.299974	0.46	0.271	5.67995e-11
PCDH12	EC1	1.04171e-15	0.299877	0.18	0.059	1.38203e-11
PSMB2	EC1	2.48724e-16	0.299206	0.547	0.348	3.29983e-12
LYAR	EC1	1.39958e-15	0.298931	0.211	0.08	1.85683e-11
ATP5IF1	EC1	2.30637e-18	0.298256	0.771	0.576	3.05986e-14
RNASEH2C	EC1	2.77271e-17	0.298098	0.454	0.252	3.67856e-13
RNASEH2A	EC1	1.01106e-16	0.297775	0.14	0.034	1.34138e-12
CNN2	EC1	3.45197e-11	0.297556	0.256	0.135	4.57973e-07
MESD	EC1	5.35828e-16	0.296935	0.393	0.21	7.10883e-12
CNIH4	EC1	8.32075e-15	0.296524	0.493	0.308	1.10391e-10
FUS	EC1	4.35143e-16	0.295561	0.585	0.375	5.77304e-12
POLE3	EC1	2.1674e-15	0.294495	0.337	0.171	2.87548e-11
PDCD5	EC1	1.57511e-17	0.293955	0.421	0.224	2.0897e-13
NOP58	EC1	9.53516e-15	0.293454	0.343	0.178	1.26503e-10
TECR	EC1	5.01554e-13	0.292223	0.268	0.133	6.65412e-09
TMEM109	EC1	5.57983e-14	0.291898	0.366	0.203	7.40276e-10
LOC0000001657	EC1	2.12561e-13	0.291692	0.33	0.171	2.82005e-09
UQCRC1	EC1	1.46762e-15	0.291659	0.428	0.245	1.9471e-11
BUB3	EC1	1.36267e-10	0.29122	0.237	0.123	1.80786e-06
HNRNPD	EC1	2.56984e-16	0.290327	0.534	0.337	3.4094e-12
NCAPH	EC1	7.2024e-16	0.289931	0.106	0.018	9.55543e-12
NDUFV1	EC1	5.1128e-14	0.2897	0.38	0.214	6.78315e-10
HK1	EC1	8.49963e-14	0.288513	0.314	0.163	1.12765e-09
DEK	EC1	6.50325e-10	0.287182	0.465	0.32	8.62786e-06
RARS	EC1	6.4032e-13	0.287121	0.187	0.075	8.49513e-09
CCT4	EC1	2.72825e-12	0.286763	0.431	0.269	3.61957e-08
DYSF	EC1	5.83116e-17	0.284893	0.185	0.057	7.73619e-13
KIAA1324	EC1	2.65755e-12	0.28454	0.175	0.069	3.52577e-08
HMGB3	EC1	7.11105e-16	0.283777	0.139	0.035	9.43423e-12
PSMD1	EC1	8.38334e-15	0.283677	0.436	0.252	1.11222e-10
STC2	EC1	2.27572e-16	0.282125	0.114	0.02	3.0192e-12
CHD4	EC1	5.324e-13	0.281797	0.332	0.182	7.06336e-09
RUVBL1	EC1	7.18958e-13	0.280308	0.244	0.117	9.53841e-09
TXNDC8	EC1	1.50983e-18	0.280188	0.81	0.587	2.00308e-14
SLIRP	EC1	2.3951e-15	0.279764	0.5	0.303	3.17758e-11
KIF4A	EC1	5.67645e-19	0.279644	0.117	0.017	7.53094e-15
NDUFA4	EC1	3.02028e-19	0.279588	0.857	0.671	4.00701e-15
SRRM1	EC1	4.16798e-15	0.279193	0.537	0.334	5.52966e-11
SYNCRIP	EC1	4.26712e-14	0.27813	0.418	0.243	5.66118e-10
SMC3	EC1	1.50679e-12	0.27803	0.291	0.151	1.99906e-08
MRPS17	EC1	3.16994e-15	0.278004	0.24	0.099	4.20556e-11
APH1A	EC1	2.29332e-12	0.277845	0.364	0.21	3.04255e-08
CYCS	EC1	2.36417e-19	0.277725	0.525	0.298	3.13654e-15
TIMELESS	EC1	3.70355e-20	0.277594	0.132	0.02	4.9135e-16
CCT7	EC1	2.37314e-13	0.277219	0.453	0.283	3.14844e-09
C1H21ORF59	EC1	9.2692e-13	0.276286	0.312	0.165	1.22974e-08
EMC6	EC1	3.80647e-17	0.275854	0.365	0.179	5.05004e-13
NOLC1	EC1	1.47626e-14	0.275682	0.309	0.152	1.95855e-10
COQ7	EC1	8.17162e-14	0.275151	0.146	0.045	1.08413e-09
NME1	EC1	3.80315e-17	0.275125	0.591	0.371	5.04564e-13
NDUFB9	EC1	6.40349e-14	0.274031	0.518	0.331	8.49551e-10
PSMB8	EC1	3.26322e-13	0.273136	0.431	0.262	4.32931e-09
CD93	EC1	1.09867e-17	0.272278	0.83	0.64	1.45761e-13
FERMT2	EC1	7.15134e-12	0.270712	0.342	0.195	9.48769e-08
CHAF1A	EC1	2.89738e-14	0.270287	0.107	0.022	3.84396e-10
S100A11	EC1	8.85549e-16	0.269437	0.554	0.33	1.17486e-11
LRRC59	EC1	1.7038e-12	0.269433	0.242	0.115	2.26043e-08
PSMA5	EC1	3.3523e-12	0.269325	0.415	0.254	4.4475e-08
NDUFC2	EC1	3.06001e-16	0.269297	0.698	0.488	4.05972e-12
RSRC1	EC1	2.73889e-15	0.269132	0.337	0.167	3.63368e-11
ASF1B	EC1	1.36944e-17	0.268978	0.101	0.013	1.81684e-13
ILF2	EC1	1.20313e-11	0.268737	0.335	0.193	1.5962e-07
EZH2	EC1	5.3581e-14	0.267176	0.144	0.043	7.1086e-10
CENPK	EC1	2.30526e-14	0.266665	0.144	0.042	3.05839e-10
TMED9	EC1	3.60711e-13	0.265641	0.616	0.429	4.78555e-09
RUVBL2	EC1	8.25666e-11	0.265578	0.2	0.093	1.09541e-06
MTHFD2	EC1	7.30287e-15	0.26509	0.155	0.047	9.68871e-11
NDUFB1	EC1	9.89184e-13	0.26494	0.403	0.23	1.31235e-08
TPR	EC1	2.47041e-11	0.263941	0.333	0.195	3.27749e-07
NRM	EC1	4.13734e-15	0.263569	0.13	0.032	5.48901e-11
LRP4	EC1	1.70171e-17	0.263543	0.145	0.033	2.25766e-13
UBE2V2	EC1	5.16713e-12	0.263441	0.283	0.148	6.85523e-08
RAB8A	EC1	8.95455e-13	0.263065	0.248	0.116	1.188e-08
MRPL12	EC1	3.34372e-13	0.262107	0.372	0.213	4.43612e-09
NAA50	EC1	6.69236e-12	0.261745	0.193	0.084	8.87875e-08
WBP4	EC1	8.56543e-13	0.261578	0.319	0.169	1.13638e-08
EIF3CL	EC1	1.37854e-13	0.259998	0.483	0.302	1.8289e-09
NELFE	EC1	3.18226e-10	0.259841	0.281	0.161	4.2219e-06
CBX3	EC1	2.05733e-13	0.259183	0.408	0.238	2.72946e-09
HSPA4	EC1	9.05931e-12	0.259047	0.211	0.096	1.2019e-07
LOC0000005338	EC1	2.88313e-17	0.258975	0.862	0.658	3.82505e-13
ILK	EC1	2.80678e-10	0.25837	0.293	0.171	3.72376e-06
DDX46	EC1	3.73843e-13	0.257829	0.514	0.32	4.95977e-09
EIF5B	EC1	8.40263e-16	0.257776	0.716	0.497	1.11478e-11
EFNB1	EC1	2.70578e-10	0.257537	0.187	0.086	3.58975e-06
MRPS28	EC1	1.72719e-14	0.257326	0.138	0.038	2.29146e-10
H1F0	EC1	3.43833e-08	0.256994	0.203	0.108	0.000456163
POLR3K	EC1	3.71353e-13	0.255751	0.234	0.105	4.92674e-09
PPME1	EC1	4.81305e-13	0.255532	0.242	0.11	6.38547e-09
YJEFN3	EC1	3.65864e-14	0.254938	0.647	0.446	4.85392e-10
ANP32A	EC1	1.88636e-11	0.25485	0.289	0.154	2.50264e-07
TNFAIP8L1	EC1	1.12328e-11	0.254516	0.127	0.041	1.49026e-07
IFT122	EC1	4.53664e-09	0.254261	0.17	0.081	6.01876e-05
LIMS1	EC1	1.70271e-12	0.25425	0.221	0.099	2.25898e-08
ICAM2	EC1	3.39338e-10	0.253729	0.103	0.031	4.502e-06
NCAPH2	EC1	3.94892e-11	0.253639	0.175	0.075	5.23903e-07
CDK2	EC1	1.28285e-09	0.253412	0.236	0.126	1.70195e-05
CUNH1ORF54	EC1	7.5451e-13	0.253345	0.56	0.364	1.00101e-08
S100A16	EC1	2.74942e-15	0.253303	0.876	0.727	3.64765e-11
DNASE1L3	EC1	7.89026e-10	0.252685	0.106	0.035	1.0468e-05
LARP7	EC1	1.89352e-11	0.252676	0.336	0.188	2.51213e-07
CSE1L	EC1	1.619e-11	0.250982	0.199	0.089	2.14792e-07
SPCS3	EC1	9.33775e-11	0.250883	0.181	0.08	1.23884e-06
OTUB1	EC1	1.04618e-14	0.250832	0.361	0.188	1.38796e-10
TK1	EC1	3.26378e-14	0.250628	0.109	0.023	4.33006e-10
XPO1	EC1	8.60631e-11	0.250433	0.199	0.092	1.1418e-06
HSPA14	EC1	1.36569e-11	0.250254	0.2	0.089	1.81186e-07
LOC0000003564	EC1	1.10658e-14	0.250195	0.171	0.057	1.4681e-10
ZFP36	EC2	7.12646e-46	1.36797	0.504	0.233	9.45468e-42
GRO1	EC2	9.50235e-48	1.32885	0.289	0.055	1.26068e-43
CD74	EC2	2.03374e-39	1.25814	0.421	0.17	2.69816e-35
CLU	EC2	3.77178e-45	1.23948	0.269	0.047	5.00402e-41
FABP4	EC2	1.27412e-60	1.23281	0.68	0.351	1.69037e-56
FOS	EC2	8.23146e-58	1.19271	0.761	0.524	1.09207e-53
ADIRF	EC2	1.02707e-61	1.18921	0.75	0.477	1.36261e-57
HERPUD1	EC2	3.47505e-41	1.15247	0.453	0.198	4.61034e-37
VWF	EC2	4.36179e-64	1.14353	0.68	0.378	5.78679e-60
JUNB	EC2	3.89089e-37	1.06815	0.541	0.308	5.16205e-33
FOSB	EC2	6.94246e-38	1.05152	0.529	0.286	9.21056e-34
EGR1	EC2	3.52895e-32	1.03221	0.465	0.24	4.68186e-28
JUN	EC2	7.81956e-46	1.02108	0.704	0.5	1.03742e-41
IFITM1	EC2	1.1901e-43	1.0071	0.665	0.446	1.5789e-39
NFKBIZ	EC2	2.06845e-30	0.957052	0.373	0.164	2.74421e-26
PPP1R15A	EC2	3.57495e-36	0.948027	0.498	0.263	4.74289e-32
ARL4A	EC2	2.76083e-39	0.940099	0.377	0.131	3.66279e-35
IL3RA	EC2	5.92619e-36	0.918164	0.31	0.092	7.86228e-32
SRGN	EC2	5.2719e-41	0.917421	0.549	0.28	6.99423e-37
DUSP1	EC2	2.29037e-31	0.90878	0.633	0.458	3.03864e-27
SLCO2A1	EC2	1.3175e-36	0.903739	0.514	0.283	1.74793e-32
CEBPD	EC2	6.21917e-17	0.878298	0.195	0.072	8.25098e-13
RARRES1	EC2	4.43606e-18	0.84386	0.341	0.193	5.88532e-14
AKR1C4	EC2	1.01119e-30	0.839627	0.316	0.113	1.34155e-26
EXOSC7	EC2	1.02286e-08	0.799302	0.235	0.142	0.000135702
CCNL1	EC2	7.90146e-19	0.784855	0.314	0.159	1.04829e-14
NFKBIA	EC2	6.50845e-19	0.78265	0.371	0.208	8.63476e-15
ITM2C	EC2	3.63897e-32	0.780849	0.543	0.322	4.82782e-28
LOC0000004679	EC2	1.37906e-35	0.777139	0.245	0.053	1.8296e-31
TMEM61	EC2	5.50277e-28	0.756936	0.319	0.121	7.30052e-24
GADD45B	EC2	2.06626e-15	0.750584	0.421	0.276	2.74131e-11
JAM2	EC2	6.83842e-29	0.749042	0.441	0.228	9.07253e-25
IGF2	EC2	3.56873e-50	0.737335	0.795	0.569	4.73464e-46
NPDC1	EC2	7.56155e-24	0.736391	0.45	0.26	1.00319e-19
BOLA-DRA	EC2	2.249e-22	0.73402	0.235	0.079	2.98375e-18
ITM2B	EC2	1.55069e-38	0.727598	0.824	0.73	2.0573e-34
CST3	EC2	3.62531e-22	0.714591	0.564	0.403	4.8097e-18
SERTAD1	EC2	8.74668e-15	0.705575	0.371	0.238	1.16042e-10
NR2F2	EC2	6.09599e-17	0.680419	0.418	0.27	8.08755e-13
SOCS3	EC2	3.01953e-18	0.67693	0.359	0.202	4.00601e-14
ID1	EC2	2.34336e-16	0.666205	0.358	0.21	3.10894e-12
MYC	EC2	1.23905e-09	0.655829	0.221	0.124	1.64385e-05
IER3	EC2	2.93324e-15	0.652428	0.395	0.251	3.89153e-11
BTG1	EC2	1.52776e-27	0.648062	0.617	0.435	2.02688e-23
THY1	EC2	2.17417e-32	0.64583	0.562	0.322	2.88447e-28
SQSTM1	EC2	8.703e-19	0.642758	0.435	0.275	1.15463e-14
IRF1	EC2	1.00965e-12	0.631155	0.167	0.067	1.33951e-08
ADGRG6	EC2	3.80911e-27	0.621348	0.125	0.01	5.05354e-23
LIMS2	EC2	4.91977e-20	0.617647	0.277	0.12	6.52706e-16
SYNE2	EC2	7.26469e-18	0.613248	0.296	0.141	9.63806e-14
TSEN34	EC2	2.86316e-23	0.612083	0.752	0.699	3.79856e-19
CTNNAL1	EC2	2.40139e-19	0.600403	0.212	0.075	3.18592e-15
DUSP23	EC2	1.77422e-19	0.59562	0.23	0.086	2.35386e-15
TNFAIP3	EC2	1.64569e-12	0.595169	0.155	0.059	2.18334e-08
EMCN	EC2	7.13164e-37	0.593024	0.782	0.64	9.46155e-33
IFI27	EC2	1.02327e-12	0.591463	0.308	0.181	1.35757e-08
SLC25A6	EC2	1.40194e-09	0.582071	0.484	0.4	1.85996e-05
CFB	EC2	1.3865e-26	0.578373	0.116	0.008	1.83946e-22
CDKN1A	EC2	9.04034e-15	0.567659	0.111	0.026	1.19938e-10
KLF2	EC2	1.57479e-16	0.566795	0.391	0.227	2.08927e-12
EIF3E	EC2	2.53984e-15	0.562338	0.448	0.312	3.36961e-11
SPARCL1	EC2	6.34524e-23	0.561354	0.553	0.359	8.41823e-19
NFE2L1	EC2	2.85987e-21	0.560449	0.574	0.408	3.79419e-17
RASA4	EC2	1.0697e-23	0.547111	0.174	0.039	1.41917e-19
APOD	EC2	2.59425e-12	0.544897	0.211	0.099	3.44179e-08
ZFP36L1	EC2	1.66927e-26	0.542075	0.737	0.597	2.21462e-22
S100A13	EC2	1.70052e-21	0.541595	0.555	0.38	2.25608e-17
LMCD1	EC2	1.52838e-16	0.540764	0.382	0.221	2.0277e-12
CDKN1C	EC2	3.05271e-15	0.538555	0.198	0.079	4.05003e-11
TSHZ2	EC2	5.46364e-20	0.522744	0.423	0.227	7.24862e-16
DHX37	EC2	1.75777e-13	0.520328	0.777	0.742	2.33204e-09
DDX5	EC2	2.23933e-13	0.519493	0.8	0.793	2.97092e-09
LOC0000000235	EC2	8.33536e-19	0.513912	0.838	0.817	1.10585e-14
CD47	EC2	1.72856e-09	0.50461	0.28	0.181	2.29327e-05
CNN3	EC2	1.57467e-22	0.501415	0.708	0.613	2.08911e-18
PPDPF	EC2	9.55758e-23	0.496366	0.666	0.512	1.268e-18
PGM5	EC2	5.91127e-19	0.495894	0.156	0.04	7.84249e-15
RGS16	EC2	2.66954e-08	0.486384	0.108	0.044	0.000354167
KLF4	EC2	9.82274e-14	0.48618	0.171	0.065	1.30318e-09
NOP53	EC2	3.23573e-10	0.483929	0.186	0.093	4.29285e-06
GAS6	EC2	6.1439e-06	0.478748	0.165	0.101	0.0815111
SYT15	EC2	1.53732e-21	0.475306	0.131	0.022	2.03957e-17
TXNIP	EC2	4.51629e-23	0.473863	0.668	0.467	5.99176e-19
ARL4D	EC2	4.32413e-24	0.469782	0.141	0.022	5.73682e-20
APOLD1	EC2	0.000777035	0.466908	0.155	0.107	1
SH3BGRL2	EC2	8.28093e-12	0.466521	0.15	0.058	1.09863e-07
SULT1A1	EC2	4.35715e-19	0.465312	0.164	0.044	5.78063e-15
IER2	EC2	5.36913e-10	0.462784	0.42	0.304	7.12322e-06
ITGB4	EC2	3.95768e-11	0.45984	0.38	0.261	5.25066e-07
RND1	EC2	7.80706e-08	0.459476	0.117	0.051	0.00103576
TPT1	EC2	1.08701e-38	0.454192	0.971	0.962	1.44214e-34
MKL2	EC2	9.03875e-11	0.452346	0.241	0.13	1.19917e-06
DDIT3	EC2	1.32288e-07	0.45152	0.167	0.091	0.00175506
THBD	EC2	5.50426e-08	0.448554	0.359	0.267	0.00073025
TMEM59	EC2	4.00699e-14	0.445701	0.549	0.418	5.31607e-10
TGFBR3	EC2	1.24102e-16	0.445157	0.126	0.029	1.64646e-12
CLK1	EC2	7.19106e-06	0.444203	0.2	0.131	0.0954038
LGALS9	EC2	2.65455e-11	0.435616	0.206	0.102	3.52179e-07
NFIB	EC2	5.7033e-11	0.428843	0.562	0.449	7.56657e-07
NECTIN2	EC2	4.68421e-09	0.425845	0.335	0.232	6.21454e-05
CSRNP1	EC2	1.67673e-10	0.425679	0.153	0.065	2.22452e-06
IGFBP7	EC2	9.81658e-15	0.425168	0.785	0.772	1.30237e-10
KLF9	EC2	4.95137e-11	0.424998	0.131	0.048	6.56898e-07
EIF1	EC2	2.26185e-09	0.424741	0.788	0.825	3.0008e-05
PFDN5	EC2	2.42347e-17	0.417982	0.707	0.613	3.21521e-13
GPCPD1	EC2	1.22765e-07	0.410768	0.268	0.176	0.00162872
GNAQ	EC2	1.15304e-08	0.409615	0.308	0.204	0.000152974
SLC38A2	EC2	5.55136e-08	0.406644	0.423	0.332	0.000736498
PPP1R10	EC2	9.89981e-10	0.406211	0.2	0.103	1.31341e-05
PCF11	EC2	1.00196e-07	0.402576	0.156	0.08	0.0013293
OXA1L	EC2	2.47686e-10	0.399707	0.308	0.191	3.28605e-06
FAM110D	EC2	9.08733e-09	0.397805	0.144	0.068	0.000120562
SOD2	EC2	0.00128755	0.395303	0.147	0.102	1
CHP2	EC2	1.90293e-13	0.393654	0.114	0.03	2.52462e-09
ABCG2	EC2	9.71465e-07	0.392551	0.2	0.123	0.0128884
EEF1A1	EC2	7.16141e-57	0.386182	0.997	0.991	9.50105e-53
MAOA	EC2	3.60237e-11	0.384642	0.155	0.063	4.77927e-07
PABPC1	EC2	8.42684e-11	0.383765	0.609	0.547	1.11799e-06
PDLIM4	EC2	4.41008e-12	0.378096	0.22	0.103	5.85085e-08
YPEL3	EC2	9.88872e-10	0.372327	0.18	0.088	1.31194e-05
NSMCE1	EC2	6.34245e-07	0.371266	0.301	0.214	0.00841452
TIMP2	EC2	2.725e-06	0.370072	0.34	0.257	0.0361526
SLC7A7	EC2	4.49297e-08	0.368396	0.129	0.058	0.000596082
RBP7	EC2	1.10498e-20	0.362002	0.105	0.012	1.46598e-16
PRCP	EC2	1.4532e-05	0.360825	0.472	0.417	0.192795
TIPARP	EC2	3.40575e-08	0.357674	0.119	0.05	0.000451841
MXRA8	EC2	1.41219e-10	0.351907	0.138	0.054	1.87355e-06
HSPB1	EC2	2.24392e-09	0.350876	0.564	0.485	2.97701e-05
CEP85L	EC2	1.4971e-08	0.350341	0.114	0.046	0.00019862
KMT2E	EC2	0.000158061	0.350139	0.242	0.181	1
RPL35A	EC2	1.25086e-24	0.349751	0.992	0.982	1.65952e-20
FAM171A1	EC2	7.53389e-05	0.349169	0.244	0.177	0.999521
NOSTRIN	EC2	2.82268e-07	0.347477	0.125	0.06	0.00374485
NPC2	EC2	5.99728e-05	0.345901	0.292	0.227	0.795659
FAU	EC2	1.74772e-53	0.345398	0.997	0.998	2.3187e-49
EIF4A2	EC2	7.06341e-05	0.343474	0.414	0.359	0.937102
FAM210B	EC2	1.68155e-09	0.342577	0.185	0.092	2.23092e-05
EPHB4	EC2	0.000666247	0.34219	0.307	0.258	1
LOC0000004805	EC2	3.48114e-33	0.34172	0.992	0.981	4.61842e-29
LOC0000003762	EC2	8.10673e-05	0.339343	0.346	0.282	1
CCNI	EC2	6.90203e-05	0.339124	0.302	0.239	0.915692
LOC0000005669	EC2	3.69979e-07	0.338721	0.186	0.106	0.00490851
RPL19	EC2	8.9346e-31	0.337469	0.974	0.959	1.18535e-26
ANKRD12	EC2	6.19892e-05	0.336043	0.268	0.199	0.822411
EPS8	EC2	4.30542e-07	0.335966	0.111	0.05	0.00571201
BRD2	EC2	1.77657e-05	0.335155	0.477	0.425	0.235697
B2M	EC2	2.30931e-20	0.334686	0.97	0.942	3.06376e-16
SERTM1	EC2	7.62859e-20	0.334365	0.114	0.017	1.01209e-15
EEF2	EC2	5.41802e-15	0.332043	0.767	0.722	7.18809e-11
CSRP2	EC2	6.96052e-07	0.331951	0.107	0.047	0.00923452
EGR3	EC2	6.49903e-05	0.331405	0.128	0.075	0.862226
TNFRSF1A	EC2	2.2263e-06	0.331322	0.32	0.239	0.0295363
LYVE1	EC2	0.00394568	0.32929	0.18	0.136	1
BST1	EC2	1.08168e-06	0.325882	0.158	0.087	0.0143506
LOC0000004687	EC2	3.84204e-23	0.325371	0.962	0.951	5.09723e-19
RPS3A	EC2	1.3521e-30	0.32489	0.982	0.979	1.79383e-26
PTPRB	EC2	1.94714e-07	0.321338	0.424	0.327	0.00258328
LOC0000001318	EC2	3.42637e-22	0.319643	0.985	0.977	4.54577e-18
TSPAN4	EC2	2.66706e-05	0.31917	0.266	0.195	0.353839
LUM	EC2	6.69266e-12	0.318585	0.108	0.031	8.87916e-08
RPL3	EC2	5.0959e-25	0.317479	0.964	0.95	6.76073e-21
CTSB	EC2	7.79598e-05	0.316325	0.38	0.313	1
AFF4	EC2	0.000902247	0.314839	0.128	0.084	1
SEMA6A	EC2	4.10016e-08	0.314593	0.113	0.046	0.000543968
CUNH1ORF115	EC2	3.9407e-06	0.31193	0.152	0.086	0.0522812
ATP5MC2	EC2	3.37367e-19	0.311623	0.847	0.83	4.47584e-15
FOSL2	EC2	0.000167652	0.309999	0.28	0.215	1
RPL4	EC2	5.43479e-11	0.3077	0.895	0.878	7.21034e-07
DNAJB4	EC2	0.000275164	0.305668	0.116	0.069	1
MEOX1	EC2	0.00594691	0.3051	0.156	0.117	1
RPL18	EC2	3.14877e-44	0.299377	0.992	0.992	4.17748e-40
BCL3	EC2	4.04111e-05	0.299123	0.168	0.107	0.536135
ACTN1	EC2	0.000622497	0.297794	0.295	0.245	1
PKP4	EC2	1.22682e-05	0.297748	0.194	0.123	0.162762
BBX	EC2	0.00092157	0.297448	0.198	0.145	1
C2H11ORF96	EC2	9.56758e-10	0.296181	0.126	0.049	1.26933e-05
JUND	EC2	4.92074e-05	0.29492	0.402	0.332	0.652834
RPL9	EC2	2.89196e-40	0.294443	0.983	0.987	3.83677e-36
PIM3	EC2	7.04972e-05	0.294082	0.156	0.098	0.935286
MYLIP	EC2	3.66621e-08	0.293792	0.132	0.059	0.000486396
CPEB4	EC2	1.63433e-06	0.293646	0.177	0.103	0.0216827
SGK1	EC2	0.00101776	0.293456	0.247	0.192	1
SYNGR2	EC2	1.80474e-09	0.292637	0.108	0.039	2.39434e-05
FOXC1	EC2	0.000116199	0.291005	0.141	0.086	1
TPST2	EC2	2.19063e-07	0.289191	0.119	0.053	0.00290631
CMIP	EC2	4.5706e-07	0.289127	0.244	0.154	0.00606382
ZCCHC24	EC2	1.99635e-08	0.288396	0.132	0.058	0.000264855
ZFAND5	EC2	0.000782774	0.286545	0.176	0.126	1
IER5	EC2	2.43643e-05	0.286281	0.176	0.112	0.323241
MRPL9	EC2	0.000187576	0.286107	0.398	0.335	1
MAN1A1	EC2	0.000807701	0.285969	0.119	0.075	1
TOB2	EC2	1.76443e-05	0.284417	0.227	0.153	0.234087
IFI6	EC2	0.00109021	0.284407	0.114	0.071	1
ADGRL4	EC2	0.00011095	0.284069	0.382	0.315	1
LOC0000002171	EC2	6.38142e-09	0.282448	0.756	0.732	8.46622e-05
LAPTM4A	EC2	1.54039e-06	0.280942	0.653	0.631	0.0204363
HACD4	EC2	1.00378e-05	0.279019	0.149	0.086	0.133171
NAMPT	EC2	2.00501e-06	0.278387	0.126	0.064	0.0266005
CTSD	EC2	1.47058e-06	0.277424	0.304	0.212	0.0195101
NR4A2	EC2	0.00246025	0.277407	0.135	0.093	1
ATL2	EC2	3.74003e-05	0.275781	0.11	0.058	0.49619
RUNX1T1	EC2	7.43822e-06	0.275739	0.211	0.134	0.0986829
LAMP1	EC2	0.000187412	0.274303	0.398	0.33	1
H13	EC2	0.00168852	0.273317	0.224	0.175	1
AKAP9	EC2	0.00687585	0.272881	0.29	0.247	1
RHOJ	EC2	0.000203325	0.272502	0.23	0.169	1
RPL23A	EC2	5.77072e-26	0.272359	0.997	0.997	7.65602e-22
EIF3G	EC2	7.23846e-05	0.268264	0.498	0.455	0.960327
RRAGB	EC2	0.00136956	0.267739	0.119	0.076	1
CREBRF	EC2	4.22506e-08	0.266942	0.131	0.058	0.000560539
ABI3	EC2	0.000749174	0.266404	0.247	0.189	1
L1CAM	EC2	0.00183456	0.264717	0.17	0.123	1
MDFIC	EC2	0.000352277	0.261911	0.183	0.128	1
SNAI1	EC2	0.00613239	0.260772	0.111	0.076	1
BNC2	EC2	4.61837e-05	0.260662	0.128	0.072	0.612719
ENG	EC2	2.20281e-10	0.258527	0.859	0.844	2.92246e-06
GINM1	EC2	0.00333373	0.258143	0.195	0.149	1
APP	EC2	1.31953e-05	0.258095	0.564	0.53	0.175062
ASS1	EC2	2.08499e-06	0.257727	0.12	0.059	0.0276616
MBNL1	EC2	0.00229005	0.257706	0.438	0.4	1
USP34	EC2	0.00394265	0.257699	0.119	0.081	1
ISG15	EC2	0.00219649	0.257142	0.116	0.075	1
PLEKHG1	EC2	0.000213909	0.256505	0.152	0.097	1
ECSCR	EC2	2.14839e-06	0.256292	0.657	0.639	0.0285027
SLC3A2	EC2	0.000106595	0.256254	0.195	0.134	1
GNB2L1	EC2	3.70753e-16	0.255767	0.937	0.921	4.91878e-12
MXD4	EC2	0.000140644	0.254651	0.128	0.076	1
FCGRT	EC2	0.00124172	0.253487	0.392	0.347	1
DDAH2	EC2	9.50995e-06	0.253024	0.304	0.218	0.126168
RPL37	EC2	3.60042e-31	0.252887	0.997	0.998	4.77668e-27
CCND3	EC2	0.000863217	0.250077	0.186	0.134	1
IGFBP3	EC3	2.51616e-150	3.48472	0.658	0.088	3.33819e-146
FN1	EC3	3.55217e-129	2.31913	0.689	0.14	4.71266e-125
GJA5	EC3	4.14463e-153	1.98067	0.504	0.019	5.49869e-149
MGP	EC3	1.91575e-16	1.80035	0.419	0.258	2.54162e-12
ELN	EC3	9.28399e-64	1.79588	0.609	0.233	1.23171e-59
TMEM158	EC3	2.2803e-100	1.65561	0.394	0.028	3.02528e-96
COL8A1	EC3	1.60463e-76	1.529	0.711	0.285	2.12886e-72
IGFBP2	EC3	3.42248e-68	1.50864	0.242	0.01	4.5406e-64
PDCD4	EC3	1.78954e-69	1.46908	0.636	0.238	2.37418e-65
ATP13A3	EC3	2.65954e-81	1.38301	0.427	0.061	3.52842e-77
SEMA3G	EC3	1.04148e-85	1.32486	0.355	0.027	1.38173e-81
ADAMTSL5	EC3	1.53907e-93	1.21676	0.325	0.013	2.04188e-89
MECOM	EC3	1.39183e-55	1.21173	0.468	0.132	1.84654e-51
MMP2	EC3	3.87346e-46	1.20178	0.551	0.232	5.13892e-42
THBS1	EC3	1.34706e-09	1.19485	0.377	0.254	1.78714e-05
JAG1	EC3	2.33349e-45	1.16515	0.452	0.148	3.09584e-41
UNC5B	EC3	1.84932e-68	1.16176	0.325	0.035	2.45349e-64
SYNPO	EC3	2.15999e-44	1.13027	0.556	0.243	2.86566e-40
PPAP2A	EC3	8.98601e-45	1.08255	0.592	0.274	1.19217e-40
SSFA2	EC3	2.20066e-32	1.07624	0.388	0.143	2.91961e-28
GJA1	EC3	3.87833e-39	1.01546	0.639	0.362	5.14538e-35
SEMA7A	EC3	4.16827e-49	0.966844	0.306	0.052	5.53004e-45
GNB5	EC3	3.4615e-44	0.937182	0.353	0.085	4.59237e-40
S100A4	EC3	1.89578e-38	0.918667	0.887	0.772	2.51513e-34
KCNJ2	EC3	2.67676e-43	0.912308	0.27	0.045	3.55126e-39
IL13RA1	EC3	2.528e-27	0.889234	0.474	0.232	3.3539e-23
TGFB2	EC3	1.34017e-50	0.886988	0.212	0.015	1.778e-46
COL5A2	EC3	1.23017e-25	0.861716	0.438	0.209	1.63207e-21
BMX	EC3	6.56124e-61	0.860122	0.231	0.012	8.7048e-57
FBN1	EC3	3.93293e-31	0.848797	0.62	0.336	5.21782e-27
SLC45A4	EC3	2.24167e-52	0.844794	0.212	0.014	2.97403e-48
ECE1	EC3	1.80085e-29	0.839584	0.427	0.18	2.38918e-25
RHOB	EC3	3.50172e-30	0.834791	0.741	0.561	4.64573e-26
PAM	EC3	8.17218e-23	0.833036	0.562	0.362	1.0842e-18
TNC	EC3	4.43514e-23	0.826242	0.309	0.115	5.88409e-19
DLL4	EC3	6.40596e-36	0.821048	0.292	0.068	8.49879e-32
CLDN5	EC3	1.54114e-17	0.797581	0.339	0.155	2.04463e-13
BCR	EC3	5.14186e-21	0.792263	0.298	0.11	6.82171e-17
NTN4	EC3	9.28394e-35	0.781514	0.215	0.034	1.2317e-30
TMOD3	EC3	2.22275e-31	0.777611	0.733	0.539	2.94892e-27
ATP2A3	EC3	1.50262e-51	0.771922	0.182	0.007	1.99352e-47
TPM1	EC3	2.85005e-22	0.766529	0.667	0.527	3.78117e-18
RFK	EC3	9.02785e-33	0.753392	0.248	0.052	1.19772e-28
AZIN1	EC3	6.42893e-23	0.745622	0.336	0.134	8.52926e-19
TSPAN2	EC3	3.32038e-25	0.744876	0.408	0.176	4.40515e-21
IGFBP4	EC3	7.47568e-23	0.738089	0.658	0.504	9.91798e-19
CYR61	EC3	1.23022e-21	0.731178	0.523	0.295	1.63214e-17
WLS	EC3	1.13389e-24	0.722925	0.253	0.072	1.50433e-20
ARGLU1	EC3	6.08248e-18	0.719871	0.562	0.375	8.06963e-14
PREX2	EC3	3.94366e-32	0.71148	0.259	0.059	5.23206e-28
TXNIP	EC3	2.28081e-28	0.709196	0.713	0.496	3.02595e-24
EPAS1	EC3	4.90139e-18	0.709123	0.548	0.364	6.50267e-14
ADAMTS1	EC3	8.94457e-14	0.707998	0.54	0.416	1.18668e-09
COL14A1	EC3	1.83022e-20	0.703103	0.207	0.06	2.42816e-16
AEBP1	EC3	3.09434e-14	0.701802	0.298	0.148	4.10526e-10
MAST4	EC3	3.02163e-30	0.689977	0.201	0.035	4.0088e-26
PNP	EC3	1.61824e-13	0.678365	0.532	0.391	2.14692e-09
SOX13	EC3	1.78582e-17	0.666098	0.251	0.094	2.36925e-13
STOM	EC3	1.50056e-16	0.664134	0.457	0.268	1.99079e-12
LTBP4	EC3	2.7879e-07	0.663276	0.14	0.064	0.00369871
MMP28	EC3	3.73974e-22	0.658588	0.295	0.104	4.96151e-18
LOC0000002679	EC3	3.79271e-21	0.641477	0.259	0.086	5.03178e-17
CTGF	EC3	1.15605e-06	0.641125	0.3	0.197	0.0153373
VEGFC	EC3	5.98648e-24	0.640982	0.22	0.058	7.94226e-20
SHC1	EC3	6.45737e-15	0.640682	0.466	0.298	8.567e-11
PODXL	EC3	2.03744e-11	0.614771	0.468	0.323	2.70307e-07
INHBB	EC3	2.12957e-43	0.613125	0.132	0.001	2.8253e-39
MYL9	EC3	9.84841e-13	0.611536	0.322	0.17	1.30659e-08
DKK3	EC3	2.61539e-16	0.610475	0.196	0.064	3.46984e-12
SOX17	EC3	3.82195e-19	0.60328	0.22	0.07	5.07058e-15
CTSC	EC3	9.85686e-15	0.596312	0.383	0.212	1.30771e-10
RNF144B	EC3	1.44975e-24	0.593907	0.174	0.033	1.92338e-20
ALCAM	EC3	2.03498e-21	0.589225	0.16	0.032	2.69981e-17
FAM129A	EC3	7.14918e-28	0.587674	0.19	0.034	9.48481e-24
ABR	EC3	6.00282e-11	0.582048	0.317	0.179	7.96394e-07
GUCY1A1	EC3	9.50815e-13	0.582027	0.212	0.085	1.26145e-08
MMRN2	EC3	1.28449e-10	0.57894	0.38	0.246	1.70413e-06
TANC2	EC3	1.60628e-23	0.574395	0.152	0.025	2.13106e-19
ZYX	EC3	1.56377e-10	0.570671	0.366	0.232	2.07465e-06
LIMA1	EC3	1.5437e-10	0.566373	0.408	0.266	2.04803e-06
SWAP70	EC3	4.17378e-13	0.563283	0.438	0.277	5.53735e-09
SLC5A3	EC3	1.89527e-17	0.563224	0.146	0.033	2.51446e-13
DAAM1	EC3	4.51396e-14	0.557599	0.245	0.102	5.98867e-10
RARRES2	EC3	4.52431e-11	0.549078	0.207	0.089	6.0024e-07
S100A5	EC3	5.85611e-09	0.544309	0.262	0.145	7.7693e-05
CAV1	EC3	3.87962e-15	0.540334	0.774	0.743	5.14709e-11
ACTA2	EC3	0.000628564	0.539722	0.256	0.194	1
KIF26A	EC3	3.12431e-21	0.532324	0.182	0.043	4.14503e-17
UTRN	EC3	3.55698e-09	0.524151	0.35	0.22	4.71904e-05
DHRS3	EC3	3.71216e-23	0.521929	0.168	0.032	4.92492e-19
NOTCH1	EC3	4.97162e-10	0.521179	0.253	0.133	6.59585e-06
JAG2	EC3	1.29345e-18	0.519509	0.127	0.023	1.71603e-14
EPHX1	EC3	6.86873e-13	0.518701	0.176	0.063	9.11274e-09
MEST	EC3	1.32462e-19	0.515915	0.129	0.023	1.75737e-15
PTPRJ	EC3	4.23365e-20	0.51408	0.179	0.044	5.61678e-16
WWTR1	EC3	4.55301e-10	0.510168	0.667	0.572	6.04048e-06
ADAM15	EC3	2.29131e-09	0.509066	0.457	0.324	3.03988e-05
NUCB1	EC3	5.97329e-21	0.503313	0.848	0.825	7.92476e-17
BACE2	EC3	8.27181e-09	0.499122	0.287	0.165	0.000109742
BMPR2	EC3	2.33512e-11	0.498943	0.369	0.212	3.098e-07
EFEMP1	EC3	2.54001e-13	0.498879	0.102	0.021	3.36983e-09
PDLIM1	EC3	7.54029e-11	0.498632	0.631	0.555	1.00037e-06
PPAP2B	EC3	1.73368e-09	0.496472	0.405	0.269	2.30007e-05
PUM1	EC3	3.04101e-08	0.494463	0.496	0.386	0.000403451
JUND	EC3	4.51044e-10	0.494269	0.471	0.329	5.98399e-06
TACC1	EC3	6.21658e-09	0.48974	0.551	0.449	8.24754e-05
TOX2	EC3	1.91347e-24	0.489629	0.102	0.007	2.5386e-20
ARL2BP	EC3	5.08744e-10	0.488307	0.322	0.188	6.74951e-06
SLC9A3R2	EC3	1.95857e-06	0.48533	0.471	0.38	0.0259843
FADS3	EC3	1.38335e-08	0.484622	0.196	0.096	0.00018353
CMIP	EC3	2.19202e-10	0.483982	0.298	0.159	2.90816e-06
RGS3	EC3	2.60857e-11	0.475043	0.292	0.15	3.46079e-07
NOS3	EC3	6.96874e-09	0.473222	0.496	0.388	9.24543e-05
CST3	EC3	0.000136396	0.47003	0.515	0.447	1
KIAA1462	EC3	1.27513e-05	0.468361	0.278	0.191	0.169172
LASP1	EC3	6.49952e-09	0.46765	0.383	0.251	8.62291e-05
ARMCX3	EC3	6.56971e-09	0.465754	0.331	0.202	8.71604e-05
SNX18	EC3	6.69444e-19	0.462412	0.14	0.028	8.88151e-15
SRPK2	EC3	5.11523e-09	0.46184	0.223	0.113	6.78637e-05
PMEPA1	EC3	3.46797e-07	0.461336	0.292	0.186	0.00460095
MAP1B	EC3	8.79231e-08	0.459986	0.43	0.313	0.00116648
SPARC	EC3	8.55309e-30	0.459912	0.967	0.96	1.13474e-25
LGALS3	EC3	2.17132e-09	0.459616	0.317	0.182	2.88069e-05
ITGA5	EC3	3.96516e-07	0.45795	0.645	0.603	0.00526058
AES	EC3	3.13239e-07	0.456022	0.344	0.233	0.00415574
EZR	EC3	6.64554e-07	0.452458	0.267	0.164	0.00881664
TMEM184B	EC3	5.86201e-09	0.451965	0.231	0.12	7.77712e-05
ITGB5	EC3	7.06302e-11	0.448463	0.193	0.08	9.37051e-07
LOX	EC3	2.08869e-14	0.447809	0.118	0.027	2.77106e-10
CLEC14A	EC3	8.73057e-09	0.442639	0.545	0.429	0.000115829
FLNB	EC3	1.03628e-07	0.440898	0.416	0.295	0.00137484
ATP2C1	EC3	3.54646e-05	0.440189	0.287	0.202	0.470508
AIF1L	EC3	3.86143e-07	0.438439	0.16	0.077	0.00512296
SOX18	EC3	4.97942e-07	0.437918	0.441	0.327	0.00660619
SULF2	EC3	1.48175e-14	0.430508	0.154	0.044	1.96584e-10
ORAI1	EC3	2.43292e-11	0.429494	0.196	0.08	3.22775e-07
YAP1	EC3	4.97108e-07	0.429192	0.278	0.171	0.00659513
FILIP1L	EC3	3.62525e-10	0.429148	0.19	0.082	4.80962e-06
CLIC2	EC3	7.84525e-07	0.428658	0.3	0.197	0.0104083
CASP7	EC3	6.77149e-11	0.423388	0.209	0.092	8.98373e-07
LOC0000000585	EC3	1.23285e-07	0.422903	0.223	0.121	0.00163563
IGF2	EC3	2.1157e-07	0.422734	0.716	0.634	0.0028069
RFTN2	EC3	5.79205e-11	0.421407	0.138	0.046	7.68432e-07
GRN	EC3	1.42713e-09	0.419944	0.427	0.285	1.89337e-05
HEG1	EC3	2.52128e-06	0.419405	0.331	0.226	0.0334498
PBXIP1	EC3	2.82593e-08	0.415774	0.201	0.101	0.000374916
ESM1	EC3	7.63996e-05	0.415328	0.231	0.153	1
IL33	EC3	3.54927e-25	0.414038	0.105	0.007	4.70882e-21
SOX7	EC3	3.48348e-07	0.413728	0.24	0.139	0.00462153
CLIC4	EC3	1.39519e-09	0.412124	0.62	0.548	1.85099e-05
FRMD4B	EC3	1.71348e-07	0.40893	0.237	0.133	0.00227328
LOC0000006478	EC3	1.83378e-08	0.408818	0.146	0.06	0.000243288
ITGAV	EC3	3.23467e-06	0.408566	0.314	0.212	0.0429143
CRYBG1	EC3	2.73408e-20	0.40693	0.121	0.018	3.62731e-16
CTSV	EC3	6.03508e-06	0.405938	0.306	0.213	0.0800674
TCF7L1	EC3	2.70722e-08	0.404295	0.256	0.143	0.000359167
MATN2	EC3	1.36482e-11	0.402777	0.135	0.042	1.81071e-07
CXCL16	EC3	1.24874e-07	0.402078	0.14	0.062	0.00165671
KLF2	EC3	2.14335e-05	0.401046	0.358	0.268	0.284358
CDC42EP3	EC3	2.04441e-08	0.40013	0.176	0.08	0.000271232
CAVIN1	EC3	8.0409e-11	0.395069	0.771	0.739	1.06679e-06
TSC22D1	EC3	0.000404096	0.393329	0.529	0.478	1
DSTN	EC3	1.06177e-06	0.392603	0.725	0.678	0.0140865
GFOD1	EC3	1.94339e-22	0.39258	0.124	0.016	2.5783e-18
FAT4	EC3	5.90488e-07	0.390131	0.253	0.149	0.00783401
ADGRA2	EC3	3.61833e-09	0.386839	0.196	0.09	4.80044e-05
MAP4	EC3	8.94008e-06	0.383651	0.353	0.258	0.118608
RAPGEF5	EC3	2.6064e-09	0.383292	0.154	0.062	3.45792e-05
NUDT4	EC3	6.4592e-05	0.382734	0.355	0.276	0.856942
PTPN14	EC3	2.54251e-07	0.380986	0.168	0.08	0.00337315
FEZ2	EC3	9.04973e-05	0.379613	0.309	0.227	1
CD9	EC3	3.57207e-13	0.37947	0.931	0.929	4.73906e-09
FLNC	EC3	3.22677e-09	0.377759	0.163	0.067	4.28095e-05
MANSC1	EC3	9.40006e-07	0.375767	0.317	0.21	0.0124711
EMP3	EC3	0.00124784	0.372914	0.223	0.163	1
STAT3	EC3	8.77449e-05	0.372679	0.248	0.167	1
DAG1	EC3	3.31014e-07	0.371994	0.259	0.153	0.00439157
LITAF	EC3	1.45663e-05	0.371933	0.281	0.188	0.193251
CHD3	EC3	1.16757e-06	0.369385	0.198	0.109	0.0154902
PGRMC2	EC3	1.00523e-06	0.368316	0.248	0.147	0.0133364
PLXNA2	EC3	1.25761e-06	0.367192	0.218	0.125	0.0166847
CCPG1	EC3	2.11584e-06	0.365327	0.256	0.156	0.0280709
TMEM47	EC3	2.54803e-07	0.362949	0.251	0.144	0.00338047
MCL1	EC3	6.89017e-06	0.362723	0.377	0.276	0.0914119
TIMP2	EC3	0.000708128	0.361054	0.342	0.273	1
AFAP1L2	EC3	2.43763e-11	0.35946	0.116	0.032	3.234e-07
APLP2	EC3	3.69771e-06	0.35875	0.51	0.433	0.0490575
CUNH12ORF49	EC3	2.0958e-06	0.354515	0.127	0.058	0.0278049
OTUD1	EC3	1.52103e-08	0.353586	0.198	0.093	0.000201795
IRF2BPL	EC3	6.7734e-06	0.352843	0.306	0.206	0.0898628
TAOK3	EC3	6.74643e-05	0.351309	0.262	0.18	0.895049
TSHZ2	EC3	5.30622e-06	0.351106	0.386	0.275	0.0703976
ARRDC3	EC3	9.47264e-06	0.345673	0.207	0.122	0.125674
SHOC2	EC3	0.000536774	0.345667	0.284	0.208	1
MTREX	EC3	0.00080549	0.344899	0.207	0.143	1
LOC0000000528	EC3	0.000554335	0.343042	0.237	0.167	1
NSG1	EC3	1.83926e-06	0.342617	0.154	0.076	0.0244015
ABLIM1	EC3	9.03749e-06	0.34033	0.234	0.145	0.1199
ITCH	EC3	0.00185954	0.338735	0.218	0.157	1
CCNYL1	EC3	0.000261845	0.337208	0.38	0.305	1
SH3KBP1	EC3	1.61014e-08	0.336894	0.163	0.07	0.000213617
CGNL1	EC3	0.000585041	0.336571	0.204	0.138	1
DDAH2	EC3	0.00752189	0.335009	0.289	0.239	1
MYO10	EC3	5.30233e-05	0.334831	0.212	0.132	0.70346
FBXL7	EC3	6.88372e-08	0.33421	0.118	0.045	0.000913264
PQLC3	EC3	9.01646e-07	0.333037	0.182	0.094	0.0119621
MROH6	EC3	1.40978e-08	0.332982	0.116	0.041	0.000187035
PLCG2	EC3	2.28435e-18	0.332336	0.113	0.017	3.03065e-14
PARVA	EC3	7.1404e-06	0.330236	0.22	0.132	0.0947317
CREB3L1	EC3	1.88176e-07	0.329128	0.127	0.052	0.00249654
CUNH12ORF57	EC3	4.99479e-07	0.328483	0.711	0.676	0.00662658
PICALM	EC3	4.03725e-05	0.326655	0.298	0.208	0.535622
CAVIN2	EC3	0.00111016	0.324738	0.322	0.247	1
EEF2K	EC3	0.00236408	0.324089	0.234	0.173	1
CDH13	EC3	0.00199835	0.323284	0.295	0.23	1
PLEKHO1	EC3	0.000198701	0.323067	0.322	0.243	1
ARMCX2	EC3	1.24904e-08	0.322115	0.105	0.034	0.000165711
CPNE2	EC3	0.00101313	0.321856	0.163	0.104	1
CYB5R3	EC3	0.000390449	0.321481	0.51	0.457	1
PALMD	EC3	0.000549894	0.319662	0.399	0.317	1
HOOK3	EC3	0.00368278	0.318353	0.311	0.25	1
PTGIS	EC3	2.13816e-07	0.317798	0.132	0.056	0.0028367
FGD4	EC3	1.45209e-21	0.316733	0.105	0.011	1.92649e-17
RAB21	EC3	8.31936e-05	0.316111	0.163	0.095	1
EOGT	EC3	1.33369e-09	0.314069	0.113	0.035	1.76941e-05
FOSL2	EC3	2.68108e-05	0.313281	0.317	0.219	0.355699
CAMK2D	EC3	0.00103253	0.311771	0.171	0.109	1
CLTB	EC3	0.000603766	0.307892	0.253	0.186	1
LATS2	EC3	2.32328e-05	0.307833	0.132	0.067	0.30823
MAFK	EC3	5.46706e-07	0.306102	0.116	0.047	0.00725315
CASKIN2	EC3	0.000862006	0.304133	0.171	0.111	1
SETD7	EC3	0.001464	0.299656	0.152	0.097	1
STK24	EC3	3.24579e-05	0.299532	0.143	0.077	0.430619
ZC3HAV1L	EC3	0.00068599	0.299488	0.182	0.119	1
FAM219A	EC3	0.000734213	0.299297	0.124	0.072	1
SH3BGRL3	EC3	4.74985e-12	0.297215	0.912	0.936	6.30163e-08
RAB3D	EC3	0.00297529	0.295331	0.143	0.093	1
TLE4	EC3	0.000124573	0.295273	0.14	0.077	1
B4GALT4	EC3	0.00090757	0.292233	0.121	0.07	1
S100A13	EC3	0.000593131	0.292132	0.501	0.428	1
CALD1	EC3	9.0788e-05	0.291635	0.592	0.52	1
UFD1	EC3	0.00527777	0.28829	0.248	0.19	1
MED13L	EC3	0.000196327	0.284466	0.275	0.191	1
MFF	EC3	0.00318441	0.283989	0.22	0.162	1
LOC0000005669	EC3	0.000579418	0.283809	0.187	0.122	1
ABHD12	EC3	0.00258041	0.283229	0.152	0.099	1
DAPK3	EC3	0.000234944	0.281724	0.207	0.135	1
VIM	EC3	2.012e-12	0.281613	0.95	0.94	2.66933e-08
SERINC3	EC3	0.00237679	0.280831	0.292	0.227	1
PCDH1	EC3	0.000145986	0.279018	0.138	0.076	1
LOC0000005958	EC3	0.00389376	0.274224	0.24	0.183	1
MYO5A	EC3	0.000819627	0.273349	0.143	0.088	1
ARRB1	EC3	0.000282086	0.270191	0.187	0.118	1
EFHD2	EC3	4.25182e-05	0.269749	0.143	0.077	0.564089
CX3CL1	EC3	3.8054e-05	0.269723	0.102	0.047	0.504862
SASH1	EC3	6.43352e-05	0.26856	0.14	0.076	0.853535
PECAM1	EC3	1.43915e-10	0.267962	0.931	0.946	1.90932e-06
EXOC5	EC3	0.00129573	0.267793	0.174	0.115	1
MINDY1	EC3	2.47045e-06	0.267332	0.143	0.068	0.0327755
ELOVL5	EC3	0.00311205	0.266618	0.11	0.066	1
SERPINB1	EC3	0.000757944	0.266241	0.174	0.111	1
PPDPF	EC3	1.77911e-05	0.265694	0.625	0.553	0.236034
TP53BP2	EC3	6.82767e-07	0.264543	0.143	0.065	0.00905827
ATP6V1C1	EC3	7.21274e-06	0.264167	0.154	0.079	0.0956914
RABGAP1	EC3	3.48467e-05	0.262345	0.121	0.06	0.462311
RIN2	EC3	7.42198e-05	0.261425	0.165	0.094	0.984674
ID3	EC3	0.00403517	0.259805	0.554	0.509	1
CTNNA1	EC3	0.0067613	0.259236	0.438	0.394	1
RAB18	EC3	0.00700016	0.259224	0.19	0.138	1
SUSD6	EC3	7.2351e-08	0.258506	0.107	0.038	0.000959881
MAX	EC3	0.00780603	0.256729	0.146	0.1	1
MTCH1	EC3	0.00261213	0.254575	0.512	0.466	1
PDGFB	EC3	0.00537292	0.25047	0.253	0.194	1

## Sheet: mural_cells
gene	cluster	p_val	avg_logFC	pct.1	pct.2	p_val_adj
THY1	MC3	2.28306e-25	0.536377	0.962	0.791	3.02893e-21
COL5A3	MC3	5.86625e-24	0.675064	0.738	0.45	7.78276e-20
KCNJ8	MC3	2.07601e-21	0.839174	0.404	0.131	2.75424e-17
ANXA1	MC3	1.24546e-20	0.487311	0.91	0.778	1.65236e-16
POSTN	MC3	9.99107e-18	0.748985	0.5	0.246	1.32551e-13
SRGN	MC3	1.81242e-13	0.518209	0.544	0.304	2.40454e-09
PPIB	MC3	9.23726e-12	0.26656	0.948	0.912	1.22551e-07
SH3BGRL3	MC3	1.033e-11	0.32334	0.91	0.819	1.37048e-07
CYBA	MC3	3.02493e-11	0.474749	0.495	0.279	4.01317e-07
COX4I2	MC3	8.75201e-11	0.520851	0.511	0.296	1.16113e-06
FN1	MC3	1.50473e-10	0.327066	0.978	0.924	1.99633e-06
CPM	MC3	1.20102e-09	0.268912	0.107	0.014	1.5934e-05
COTL1	MC3	1.23596e-09	0.426411	0.301	0.135	1.63974e-05
MFAP2	MC3	1.2435e-09	0.408702	0.407	0.228	1.64975e-05
ABCC9	MC3	2.95175e-09	0.443974	0.194	0.064	3.91608e-05
GMFG	MC3	3.35452e-09	0.435072	0.53	0.349	4.45045e-05
LGALS9	MC3	6.14445e-09	0.457907	0.194	0.066	8.15184e-05
P4HA2	MC3	7.66292e-08	0.279708	0.235	0.097	0.00101664
CALR	MC3	2.26125e-07	0.270617	0.893	0.791	0.003
SLC17A9	MC3	6.97695e-07	0.263785	0.139	0.045	0.00925632
COL6A2	MC3	1.1029e-06	0.253779	0.945	0.908	0.0146322
ABCA13	MC3	1.24125e-06	0.30244	0.262	0.131	0.0164677
PDIA6	MC3	1.36111e-06	0.300928	0.544	0.398	0.0180579
SERPINH1	MC3	1.85224e-06	0.313501	0.787	0.686	0.0245737
GPM6B	MC3	3.45346e-06	0.317866	0.139	0.051	0.045817
H13	MC3	3.76952e-06	0.316428	0.164	0.068	0.0500102
FABP3	MC3	3.943e-06	0.487856	0.331	0.205	0.0523118
CCND2	MC3	4.23891e-06	0.341487	0.459	0.32	0.0562376
CCDC25	MC3	4.68354e-06	0.276285	0.202	0.092	0.0621365
LOC0000000406	MC3	5.2412e-06	0.2764	0.489	0.333	0.069535
PPIC	MC3	7.93638e-06	0.276878	0.454	0.308	0.105292
LOXL2	MC3	8.07747e-06	0.302334	0.497	0.351	0.107164
RAP2A	MC3	1.11288e-05	0.266344	0.262	0.142	0.147645
ADGRA2	MC3	1.77409e-05	0.326068	0.219	0.115	0.235368
EIF5A	MC3	2.49797e-05	0.268929	0.582	0.435	0.331406
NES	MC3	2.96672e-05	0.332474	0.306	0.185	0.393595
KDELR3	MC3	3.08748e-05	0.308037	0.27	0.156	0.409616
ICE2	MC3	3.17842e-05	0.270567	0.322	0.195	0.421681
LOC0000006233	MC3	4.8462e-05	0.271741	0.35	0.226	0.642945
AEBP1	MC3	4.93362e-05	0.262935	0.421	0.288	0.654543
NR1H3	MC3	5.53989e-05	0.258778	0.164	0.078	0.734977
LRRC59	MC3	6.39782e-05	0.30639	0.287	0.175	0.848799
MARCKS	MC3	6.92752e-05	0.256024	0.566	0.425	0.919074
FBLN7	MC3	6.99895e-05	0.310602	0.202	0.109	0.92855
MMP19	MC3	7.81625e-05	0.301901	0.21	0.115	1
OLFML3	MC3	7.97549e-05	0.265618	0.295	0.183	1
CKAP4	MC3	0.000109508	0.266431	0.44	0.326	1
DDX21	MC3	0.000164831	0.297266	0.393	0.273	1
SEC61A1	MC3	0.000218729	0.271964	0.156	0.08	1
NPM3	MC3	0.000280849	0.274212	0.292	0.193	1
DCPS	MC3	0.000297953	0.262469	0.158	0.082	1
DNMT1	MC3	0.000381535	0.253901	0.366	0.253	1
TAGLN3	MC3	0.000541195	0.25025	0.107	0.047	1
PEAR1	MC3	0.000580047	0.254164	0.279	0.183	1
LAMA4	MC3	0.000642907	0.273568	0.492	0.404	1
FKBP10	MC3	0.00125306	0.272131	0.287	0.197	1
CLEC11A	MC3	0.00174571	0.268979	0.137	0.074	1
MYO1B	MC3	0.00191516	0.256357	0.303	0.216	1
PPP1R14B	MC3	0.00209815	0.2504	0.219	0.142	1
PRRX2	MC3	0.00273115	0.374013	0.224	0.154	1
HIGD1B	MC3	0.00474892	0.27471	0.511	0.421	1
TPM1	MC1	1.55832e-61	0.823832	0.983	0.962	2.06743e-57
MYH11	MC1	3.51935e-61	1.35684	0.763	0.238	4.66912e-57
ADIRF	MC1	2.00895e-54	1.61397	0.678	0.192	2.66528e-50
MGP	MC1	3.58383e-54	1.66769	0.712	0.228	4.75466e-50
ACTA2	MC1	6.82815e-53	0.826406	0.986	0.962	9.05891e-49
DSTN	MC1	7.30062e-48	0.700324	0.976	0.897	9.68573e-44
ACTG2	MC1	2.89132e-45	1.34924	0.732	0.322	3.83592e-41
CALD1	MC1	5.93712e-43	0.625678	0.993	0.971	7.87678e-39
MYL9	MC1	6.92242e-42	0.782225	0.949	0.81	9.18398e-38
MYL6	MC1	4.6965e-32	0.556193	0.976	0.954	6.23085e-28
CSRP2	MC1	9.79805e-32	1.11043	0.441	0.111	1.29991e-27
CCDC3	MC1	4.30469e-30	0.882805	0.488	0.144	5.71103e-26
CNN1	MC1	2.72879e-29	1.04222	0.539	0.19	3.62028e-25
MYLK	MC1	4.90739e-29	0.68612	0.966	0.878	6.51063e-25
FTH1	MC1	2.80531e-28	0.44769	0.993	0.993	3.7218e-24
LOC0000006097	MC1	3.18029e-26	0.705394	0.803	0.606	4.21929e-22
INHBA	MC1	4.53511e-26	1.05195	0.434	0.137	6.01673e-22
TPM2	MC1	3.894e-24	0.434505	0.986	0.969	5.16617e-20
SYNPO2	MC1	5.04992e-24	0.788048	0.231	0.022	6.69973e-20
FLNA	MC1	2.32081e-23	0.607722	0.875	0.755	3.07901e-19
COL8A1	MC1	4.71523e-22	0.773157	0.732	0.5	6.25569e-18
ELN	MC1	2.43219e-21	1.12449	0.369	0.116	3.22678e-17
MEF2C	MC1	1.15283e-20	0.86309	0.6	0.348	1.52946e-16
TPM4	MC1	5.65201e-20	0.52303	0.898	0.81	7.49852e-16
LAMA5	MC1	2.28884e-19	0.674931	0.21	0.027	3.0366e-15
DES	MC1	2.89279e-18	0.94838	0.315	0.094	3.83787e-14
CKB	MC1	3.17063e-17	0.799306	0.444	0.207	4.20648e-13
LMOD1	MC1	1.39701e-16	0.752086	0.346	0.123	1.85342e-12
TMEM51	MC1	2.72677e-16	0.608063	0.169	0.021	3.61761e-12
MAP3K7CL	MC1	2.54588e-15	0.732608	0.339	0.125	3.37762e-11
OLFML2A	MC1	9.27478e-15	0.63438	0.254	0.072	1.23049e-10
MAP1B	MC1	9.69776e-15	0.543232	0.746	0.596	1.2866e-10
ARHGDIB	MC1	5.24285e-14	0.635273	0.644	0.495	6.95568e-10
S100A2	MC1	5.26063e-14	0.429321	0.925	0.872	6.97928e-10
SPARCL1	MC1	1.3705e-13	0.865737	0.173	0.033	1.81825e-09
NEXN	MC1	2.62158e-13	0.632054	0.332	0.132	3.47806e-09
WFDC2	MC1	3.77616e-13	0.737107	0.62	0.423	5.00983e-09
LBH	MC1	7.15269e-13	0.56594	0.207	0.051	9.48948e-09
P2RX1	MC1	1.30743e-12	0.447446	0.112	0.009	1.73457e-08
KCNAB1	MC1	1.73386e-12	0.553698	0.132	0.017	2.30032e-08
THBS1	MC1	2.22299e-11	0.542407	0.61	0.433	2.94923e-07
SORBS1	MC1	2.26973e-11	0.388474	0.115	0.014	3.01125e-07
ADRA1A	MC1	7.02421e-11	0.524092	0.156	0.034	9.31902e-07
ACTN1	MC1	9.06941e-11	0.491834	0.593	0.42	1.20324e-06
KANK1	MC1	1.39476e-10	0.410661	0.105	0.012	1.85043e-06
TP53I11	MC1	1.61012e-10	0.450906	0.142	0.029	2.13614e-06
LIMS2	MC1	6.44855e-10	0.538348	0.146	0.034	8.55529e-06
SORBS2	MC1	1.16412e-09	0.629876	0.295	0.137	1.54444e-05
FILIP1L	MC1	1.52509e-09	0.6088	0.244	0.101	2.02334e-05
PTN	MC1	1.86248e-09	0.544721	0.546	0.384	2.47096e-05
NDUFA4	MC1	4.16297e-09	0.505936	0.583	0.479	5.52301e-05
STK38L	MC1	5.59595e-09	0.306251	0.108	0.019	7.42414e-05
DHRS3	MC1	6.07394e-09	0.424922	0.136	0.033	8.0583e-05
CD93	MC1	1.11914e-08	0.367794	0.156	0.045	0.000148476
CDK6	MC1	1.43496e-08	0.599069	0.305	0.154	0.000190376
COL14A1	MC1	2.35696e-08	0.546977	0.332	0.178	0.000312698
NNT	MC1	2.44926e-08	0.533571	0.295	0.151	0.000324944
LPP	MC1	3.06524e-08	0.552993	0.336	0.188	0.000406665
FAM129A	MC1	3.97282e-08	0.504185	0.173	0.06	0.000527074
VCL	MC1	7.15718e-08	0.418653	0.536	0.392	0.000949543
GJA5	MC1	8.33288e-08	0.406511	0.119	0.029	0.00110552
ACTN4	MC1	9.59296e-08	0.396207	0.607	0.493	0.0012727
JPH2	MC1	1.13935e-07	0.37915	0.149	0.046	0.00151157
IGFBP5	MC1	1.61705e-07	0.417046	0.271	0.132	0.00214534
RHOB	MC1	3.07626e-07	0.446966	0.593	0.467	0.00408128
TGM2	MC1	5.61028e-07	0.405208	0.217	0.096	0.00744316
PPDPF	MC1	6.30332e-07	0.362666	0.583	0.469	0.00836261
CLIC4	MC1	6.54132e-07	0.410773	0.529	0.396	0.00867836
CAVIN1	MC1	8.99422e-07	0.373362	0.637	0.575	0.0119326
LASP1	MC1	1.10793e-06	0.459404	0.539	0.423	0.0146989
HSPA2	MC1	1.14481e-06	0.499124	0.278	0.154	0.0151882
PPP1R14A	MC1	1.30561e-06	0.668634	0.2	0.092	0.0173215
TGFB2	MC1	1.81261e-06	0.397073	0.227	0.11	0.0240478
RASSF3	MC1	2.57268e-06	0.428642	0.183	0.08	0.0341317
PPP1R12A	MC1	2.81145e-06	0.426943	0.546	0.454	0.0372995
B4GALT5	MC1	3.52531e-06	0.40208	0.359	0.235	0.0467703
TNC	MC1	3.87616e-06	0.488351	0.366	0.233	0.0514251
TES	MC1	4.74229e-06	0.494881	0.2	0.098	0.062916
IGFBP4	MC1	6.27369e-06	0.323154	0.542	0.43	0.0832331
FILIP1	MC1	6.46118e-06	0.471136	0.21	0.108	0.0857205
FOS	MC1	9.73282e-06	0.655968	0.576	0.493	0.129125
JAG1	MC1	9.90162e-06	0.386282	0.563	0.485	0.131365
PPAP2A	MC1	1.06351e-05	0.40464	0.203	0.103	0.141096
PDLIM1	MC1	1.15954e-05	0.375413	0.61	0.533	0.153836
RBPMS	MC1	1.29328e-05	0.464656	0.268	0.159	0.17158
MRVI1	MC1	1.47992e-05	0.367284	0.241	0.13	0.196341
NCALD	MC1	2.53601e-05	0.327121	0.146	0.062	0.336452
SLIT3	MC1	3.19097e-05	0.342494	0.308	0.19	0.423345
ZFHX3	MC1	3.20838e-05	0.44081	0.295	0.188	0.425656
ITGA7	MC1	3.63602e-05	0.420835	0.481	0.39	0.482391
MAP1A	MC1	6.76473e-05	0.484875	0.308	0.211	0.897476
RCAN2	MC1	6.82505e-05	0.404144	0.22	0.125	0.905479
PLEKHG3	MC1	7.11792e-05	0.437913	0.234	0.14	0.944335
ENO3	MC1	7.91044e-05	0.438434	0.2	0.11	1
C2H11ORF96	MC1	0.000100222	0.607669	0.329	0.229	1
CCDC151	MC1	0.000118601	0.354872	0.461	0.361	1
FAM118A	MC1	0.000120923	0.327032	0.146	0.068	1
LOC0000006543	MC1	0.000122987	0.404922	0.125	0.055	1
MAGI1	MC1	0.00012575	0.268302	0.2	0.106	1
ARHGEF17	MC1	0.000131997	0.45719	0.315	0.223	1
DAG1	MC1	0.000132757	0.382198	0.22	0.13	1
SLC2A3	MC1	0.000167748	0.356929	0.251	0.151	1
CASK	MC1	0.000176777	0.320967	0.207	0.116	1
C28H1ORF198	MC1	0.000187778	0.342356	0.247	0.152	1
TMEM245	MC1	0.000196107	0.352905	0.108	0.045	1
EHD2	MC1	0.000237422	0.290739	0.58	0.51	1
FMOD	MC1	0.00028373	0.357395	0.308	0.214	1
TP53INP2	MC1	0.00036964	0.263679	0.119	0.053	1
CSPG4	MC1	0.000519287	0.399598	0.397	0.308	1
FAM107B	MC1	0.000760448	0.340648	0.264	0.178	1
CUNH19ORF33	MC1	0.000891648	0.385906	0.298	0.214	1
AKAP12	MC1	0.000928892	0.279446	0.125	0.062	1
TRA2B	MC1	0.00103524	0.2988	0.607	0.574	1
DACT3	MC1	0.00118829	0.326588	0.166	0.096	1
HSPB1	MC1	0.00144235	0.406713	0.437	0.37	1
TNS1	MC1	0.00160169	0.295234	0.397	0.322	1
ALCAM	MC1	0.00172087	0.262646	0.136	0.072	1
PRUNE2	MC1	0.00175462	0.352381	0.142	0.079	1
ARHGAP1	MC1	0.00223706	0.304436	0.21	0.135	1
MRGPRF	MC1	0.00336346	0.383571	0.186	0.122	1
PCDH1	MC1	0.0035983	0.302141	0.108	0.057	1
MSX1	MC1	0.00366496	0.254285	0.119	0.063	1
NR4A2	MC1	0.00529046	0.372839	0.203	0.142	1
OTULINL	MC1	0.00611247	0.270254	0.2	0.137	1
COL27A1	MC1	0.00614247	0.285509	0.153	0.096	1
SEMA5B	MC1	0.00635345	0.285142	0.142	0.086	1
ATP2A2	MC1	0.00636205	0.259092	0.281	0.209	1
PPP1R15A	MC1	0.00648303	0.313126	0.247	0.182	1
CRYAB	MC1	0.00653344	0.486627	0.129	0.074	1
MPRIP	MC1	0.00689681	0.285989	0.288	0.228	1
CARHSP1	MC1	0.00770215	0.310079	0.495	0.452	1
ARHGEF7	MC1	0.00831884	0.251998	0.207	0.14	1
UBE2C	MC2	4.20612e-101	2.24863	0.891	0.129	5.58025e-97
TOP2A	MC2	4.04645e-97	2.15301	0.827	0.095	5.36843e-93
NUSAP1	MC2	5.0862e-85	1.56889	0.667	0.044	6.74786e-81
HMGB2	MC2	2.36997e-71	1.45885	0.872	0.185	3.14424e-67
CENPF	MC2	1.12252e-70	1.62617	0.763	0.116	1.48925e-66
CCNB1	MC2	9.60888e-70	1.40031	0.577	0.046	1.27481e-65
CDCA3	MC2	1.40042e-61	1.26925	0.564	0.057	1.85794e-57
H2AFZ	MC2	3.46717e-54	1.12538	0.981	0.595	4.5999e-50
PRC1	MC2	2.1568e-52	1.08409	0.481	0.043	2.86143e-48
TUBB4B	MC2	6.83587e-52	1.31541	0.949	0.488	9.06915e-48
CDK1	MC2	7.60329e-51	1.1195	0.417	0.028	1.00873e-46
CDCA8	MC2	8.15394e-48	0.913929	0.417	0.032	1.08178e-43
PIMREG	MC2	1.61189e-47	1.036	0.481	0.053	2.13849e-43
BIRC5	MC2	8.34653e-46	0.995885	0.558	0.087	1.10733e-41
PLK1	MC2	2.59846e-44	0.805187	0.34	0.017	3.44737e-40
AURKA	MC2	2.76987e-44	0.870158	0.314	0.011	3.67479e-40
CCNB2	MC2	9.10505e-43	0.995324	0.506	0.075	1.20797e-38
ANLN	MC2	3.08907e-42	1.01701	0.551	0.095	4.09827e-38
CKS1B	MC2	1.09902e-40	1.01372	0.744	0.22	1.45807e-36
TPX2	MC2	2.3972e-40	0.903744	0.436	0.053	3.18037e-36
KIF22	MC2	7.88352e-40	0.803894	0.391	0.039	1.04591e-35
HMGB1	MC2	1.027e-37	0.648084	1	0.927	1.36253e-33
TUBA1C	MC2	5.26965e-37	0.944249	0.923	0.456	6.99125e-33
TACC3	MC2	3.12296e-35	0.731173	0.359	0.037	4.14323e-31
PRR11	MC2	1.42381e-34	0.771936	0.295	0.021	1.88897e-30
LOC0000002174	MC2	3.83083e-34	0.911274	0.737	0.228	5.08236e-30
SGO2	MC2	5.02392e-34	0.781315	0.288	0.019	6.66523e-30
CENPE	MC2	6.04767e-33	0.651457	0.282	0.019	8.02344e-29
KPNA2	MC2	2.62388e-32	1.07541	0.551	0.141	3.4811e-28
NDC80	MC2	3.87708e-31	0.611634	0.276	0.021	5.14372e-27
TUBB5	MC2	7.37532e-30	0.703597	0.974	0.718	9.78484e-26
KIF23	MC2	2.71246e-29	0.621187	0.295	0.029	3.59863e-25
HIST2H2AC	MC2	4.42829e-29	0.70417	0.34	0.047	5.87502e-25
RACGAP1	MC2	8.70664e-29	0.695621	0.327	0.043	1.15511e-24
JPT1	MC2	1.22886e-28	0.855019	0.59	0.17	1.63033e-24
NUF2	MC2	3.45324e-28	0.64295	0.321	0.04	4.58141e-24
UBE2T	MC2	6.57468e-28	0.636799	0.308	0.037	8.72262e-24
CDC25B	MC2	1.74499e-27	0.640416	0.256	0.022	2.31508e-23
CCNA2	MC2	8.56329e-27	0.570224	0.25	0.022	1.13609e-22
ECT2	MC2	2.63329e-26	0.597317	0.269	0.028	3.49358e-22
CKAP2L	MC2	6.85429e-26	0.554727	0.231	0.018	9.09359e-22
HIST1H2AG	MC2	8.53968e-26	0.599509	0.276	0.03	1.13296e-21
PCLAF	MC2	6.63207e-25	0.704568	0.596	0.183	8.79877e-21
KIF20A	MC2	1.45512e-24	0.649957	0.288	0.039	1.93051e-20
HIST1H2AH	MC2	1.8921e-24	0.735039	0.442	0.104	2.51025e-20
SMC2	MC2	6.86915e-24	0.743878	0.429	0.101	9.11331e-20
H1F0	MC2	9.76915e-24	0.773788	0.487	0.13	1.29607e-19
LOC0000002698	MC2	5.79806e-23	0.588756	0.968	0.685	7.69229e-19
MXD3	MC2	6.83824e-23	0.542612	0.218	0.019	9.07229e-19
TROAP	MC2	7.53725e-23	0.449966	0.186	0.011	9.99968e-19
INCENP	MC2	1.30382e-22	0.547428	0.224	0.022	1.72978e-18
RAB29	MC2	1.07849e-21	0.610355	0.962	0.718	1.43084e-17
CDCA2	MC2	1.25045e-21	0.408291	0.167	0.008	1.65897e-17
NCAPG	MC2	4.64167e-21	0.557564	0.231	0.028	6.15811e-17
KIF4A	MC2	6.64822e-21	0.424632	0.205	0.019	8.82019e-17
RAD21	MC2	7.41634e-21	0.607878	0.378	0.089	9.83926e-17
HJURP	MC2	7.93354e-21	0.352131	0.135	0.003	1.05254e-16
CDKN3	MC2	2.12933e-20	0.577339	0.199	0.019	2.82498e-16
HIST1H1D	MC2	4.6788e-20	0.887679	0.442	0.133	6.20736e-16
BUB3	MC2	8.09453e-20	0.615443	0.468	0.141	1.0739e-15
SKA3	MC2	1.39449e-19	0.504106	0.224	0.029	1.85008e-15
KIF2C	MC2	1.62074e-19	0.632071	0.224	0.029	2.15024e-15
LMNB1	MC2	2.90815e-19	0.614563	0.397	0.108	3.85824e-15
CTC1	MC2	5.62271e-19	0.470008	0.186	0.018	7.45965e-15
KNSTRN	MC2	6.97389e-19	0.480777	0.199	0.022	9.25226e-15
ARHGAP11A	MC2	1.20436e-18	0.450104	0.173	0.015	1.59782e-14
CKAP2	MC2	1.27414e-18	0.606113	0.25	0.04	1.69041e-14
TUBB6	MC2	1.38178e-18	0.65685	0.712	0.331	1.83321e-14
CKAP5	MC2	4.78664e-18	0.613959	0.288	0.059	6.35043e-14
NCAPD2	MC2	7.85891e-18	0.475375	0.186	0.021	1.04264e-13
NEK2	MC2	1.96933e-17	0.272826	0.128	0.006	2.61271e-13
KIF20B	MC2	4.32094e-17	0.568027	0.295	0.066	5.7326e-13
KIFC1	MC2	1.87094e-16	0.342747	0.122	0.006	2.48218e-12
CENPN	MC2	8.31861e-16	0.449792	0.224	0.04	1.10363e-11
GTSE1	MC2	9.06332e-16	0.30555	0.135	0.01	1.20243e-11
ARHGEF39	MC2	6.66323e-15	0.287151	0.135	0.011	8.84011e-11
ANP32E	MC2	7.67964e-15	0.630849	0.462	0.178	1.01886e-10
POC1A	MC2	1.81637e-14	0.497173	0.276	0.066	2.40977e-10
RAN	MC2	2.34506e-14	0.483844	0.897	0.633	3.11119e-10
SMC4	MC2	1.10324e-13	0.499218	0.295	0.082	1.46367e-09
FAM83D	MC2	1.13941e-13	0.38929	0.16	0.022	1.51166e-09
SPC25	MC2	1.51189e-13	0.337108	0.135	0.014	2.00582e-09
CEP55	MC2	3.04438e-13	0.37134	0.154	0.021	4.03898e-09
CDKN2C	MC2	4.11938e-13	0.476283	0.25	0.062	5.46518e-09
NCAPH	MC2	2.09996e-12	0.411128	0.212	0.047	2.78601e-08
SGO1	MC2	6.52498e-12	0.318848	0.135	0.018	8.65669e-08
HMMR	MC2	7.49335e-12	0.364711	0.122	0.014	9.94142e-08
CENPL	MC2	8.98473e-12	0.284167	0.135	0.018	1.192e-07
SPDL1	MC2	1.22454e-11	0.358039	0.128	0.017	1.62459e-07
DBF4	MC2	1.81812e-11	0.32919	0.212	0.05	2.4121e-07
DYNLL1	MC2	2.53668e-11	0.409742	0.936	0.661	3.36542e-07
ASPM	MC2	2.913e-11	0.279001	0.109	0.011	3.86467e-07
SAPCD2	MC2	4.27547e-11	0.389669	0.154	0.028	5.67226e-07
TMPO	MC2	4.51968e-11	0.41756	0.192	0.044	5.99626e-07
UBE2S	MC2	6.20393e-11	0.655343	0.244	0.073	8.23076e-07
SFPQ	MC2	1.10076e-10	0.527907	0.532	0.268	1.46037e-06
HIST2H4	MC2	1.92099e-10	0.312385	0.115	0.015	2.54857e-06
CENPK	MC2	2.12898e-10	0.483291	0.231	0.066	2.82451e-06
LSM5	MC2	2.78098e-10	0.38513	0.609	0.295	3.68953e-06
RRM1	MC2	2.84197e-10	0.428396	0.301	0.107	3.77045e-06
RSRC1	MC2	3.54388e-10	0.412113	0.538	0.26	4.70167e-06
KNL1	MC2	5.56347e-10	0.33802	0.135	0.024	7.38105e-06
CNIH4	MC2	7.10237e-10	0.386055	0.596	0.314	9.42271e-06
DTYMK	MC2	1.11949e-09	0.3632	0.474	0.217	1.48523e-05
RRM2	MC2	1.24779e-09	0.349983	0.237	0.072	1.65545e-05
ASF1B	MC2	1.42645e-09	0.355701	0.141	0.028	1.89247e-05
DDX39A	MC2	2.26281e-09	0.394743	0.218	0.066	3.00207e-05
SAE1	MC2	2.76718e-09	0.377262	0.301	0.113	3.67122e-05
GPSM2	MC2	4.88094e-09	0.256414	0.109	0.017	6.47554e-05
HSP90AA1	MC2	8.45273e-09	0.272623	0.968	0.862	0.000112142
SHCBP1	MC2	1.51399e-08	0.277241	0.109	0.018	0.000200862
HMGB3	MC2	1.56889e-08	0.350006	0.173	0.046	0.000208144
NCAPD3	MC2	1.85526e-08	0.251861	0.115	0.021	0.000246137
CDK19	MC2	1.89216e-08	0.327234	0.141	0.032	0.000251033
PAFAH1B3	MC2	1.90124e-08	0.395845	0.538	0.281	0.000252237
TMC4	MC2	1.97529e-08	0.284719	0.199	0.058	0.000262062
TRIM59	MC2	2.04304e-08	0.288966	0.128	0.026	0.000271051
CDKN2AIPNL	MC2	2.28665e-08	0.396225	0.481	0.249	0.00030337
MZT1	MC2	2.33861e-08	0.333892	0.263	0.095	0.000310264
CALM3	MC2	3.30067e-08	0.358646	0.603	0.351	0.0004379
COQ7	MC2	3.88683e-08	0.337249	0.244	0.086	0.000515666
SCYL2	MC2	4.17153e-08	0.252243	0.115	0.022	0.000553437
DIAPH3	MC2	4.54641e-08	0.313252	0.179	0.051	0.000603172
CSE1L	MC2	4.78663e-08	0.302108	0.282	0.109	0.000635042
LOC0000000235	MC2	5.40483e-08	0.282831	0.949	0.784	0.000717059
HNRNPA2B1	MC2	5.51378e-08	0.341883	0.872	0.647	0.000731513
TMED4	MC2	6.35797e-08	0.259418	0.635	0.339	0.000843511
LOC0000005562	MC2	7.09897e-08	0.305031	0.34	0.149	0.00094182
CENPJ	MC2	8.08708e-08	0.30917	0.103	0.018	0.00107291
NIPBL	MC2	8.376e-08	0.268298	0.288	0.115	0.00111124
RNASEH2A	MC2	9.15778e-08	0.323791	0.199	0.064	0.00121496
RCC2	MC2	1.09078e-07	0.323811	0.179	0.055	0.00144713
CENPH	MC2	1.15383e-07	0.359403	0.263	0.104	0.00153078
CCDC34	MC2	1.24914e-07	0.371579	0.205	0.069	0.00165724
CLSPN	MC2	1.42006e-07	0.336704	0.218	0.075	0.00188399
MRPS25	MC2	1.67223e-07	0.320416	0.256	0.102	0.00221855
NUCKS1	MC2	1.73814e-07	0.343097	0.263	0.101	0.00230599
DPYSL2	MC2	1.75194e-07	0.333363	0.635	0.379	0.0023243
KIF15	MC2	1.96701e-07	0.312971	0.115	0.025	0.00260963
KMT5A	MC2	2.02474e-07	0.305301	0.199	0.066	0.00268622
SMARCA4	MC2	2.33056e-07	0.318947	0.372	0.176	0.00309195
PRRC2A	MC2	2.71731e-07	0.341787	0.282	0.118	0.00360505
SUB1	MC2	3.70393e-07	0.294046	0.545	0.3	0.00491401
POP5	MC2	4.42199e-07	0.271681	0.192	0.065	0.00586665
SF3B5	MC2	5.13645e-07	0.341415	0.667	0.405	0.00681453
CENPS	MC2	5.20368e-07	0.342188	0.308	0.137	0.00690372
HNRNPH3	MC2	6.91518e-07	0.285725	0.513	0.274	0.00917437
RPA3	MC2	8.22086e-07	0.325427	0.577	0.337	0.0109066
CBFB	MC2	8.78415e-07	0.354519	0.231	0.09	0.0116539
NUDCD2	MC2	9.96476e-07	0.273566	0.25	0.1	0.0132202
CIT	MC2	1.05781e-06	0.288186	0.103	0.022	0.0140339
SRSF3	MC2	1.12684e-06	0.306261	0.179	0.061	0.0149497
LSM6	MC2	1.38213e-06	0.282001	0.391	0.196	0.0183367
CFAP70	MC2	1.54473e-06	0.264952	0.487	0.263	0.020494
MRPL18	MC2	1.59967e-06	0.320719	0.333	0.16	0.0212228
CENPM	MC2	1.89459e-06	0.267025	0.25	0.104	0.0251356
LOC0000006475	MC2	3.9244e-06	0.308006	0.205	0.079	0.052065
TNIP1	MC2	4.32163e-06	0.291615	0.256	0.112	0.057335
DAD1	MC2	4.87721e-06	0.268923	0.788	0.534	0.064706
C11H2ORF40	MC2	5.4894e-06	0.315736	0.314	0.149	0.0728278
LBR	MC2	5.5306e-06	0.288406	0.276	0.129	0.0733745
USP1	MC2	5.6641e-06	0.273071	0.179	0.066	0.0751456
CDK5RAP2	MC2	5.80079e-06	0.262333	0.192	0.073	0.076959
PARP1	MC2	6.06778e-06	0.285823	0.577	0.351	0.0805012
MAP7D3	MC2	7.45287e-06	0.297715	0.513	0.303	0.0988773
RAB8A	MC2	9.63702e-06	0.272095	0.263	0.122	0.127854
HP1BP3	MC2	1.11655e-05	0.2874	0.506	0.303	0.148133
AKT1	MC2	1.34782e-05	0.350146	0.314	0.16	0.178815
CDC27	MC2	1.57179e-05	0.254912	0.256	0.118	0.20853
CBX5	MC2	1.9164e-05	0.260639	0.378	0.205	0.254249
MKKS	MC2	2.01398e-05	0.285784	0.385	0.213	0.267195
NOV	MC2	2.06815e-05	0.436887	0.25	0.119	0.274381
PPIH	MC2	2.43255e-05	0.2584	0.423	0.243	0.322727
SMC1A	MC2	2.9585e-05	0.34696	0.224	0.104	0.392504
PCBP1	MC2	4.03245e-05	0.253306	0.776	0.544	0.534986
KIF2A	MC2	4.12516e-05	0.307027	0.179	0.076	0.547284
SEMA4A	MC2	5.11747e-05	0.27673	0.699	0.484	0.678934
LOC0000000343	MC2	5.69576e-05	0.26479	0.635	0.416	0.755657
ATIC	MC2	5.74047e-05	0.250587	0.244	0.119	0.761589
SRP14	MC2	6.91995e-05	0.265421	0.615	0.408	0.91807
GATC	MC2	6.96495e-05	0.263554	0.263	0.133	0.92404
HNRNPDL	MC2	7.22068e-05	0.266508	0.705	0.484	0.957968
DEK	MC2	9.5519e-05	0.343715	0.423	0.266	1
LMO4	MC2	9.97189e-05	0.267179	0.429	0.263	1
SUN2	MC2	0.000109634	0.267409	0.109	0.036	1
CFLAR	MC2	0.000112688	0.272424	0.288	0.154	1
RAC1	MC2	0.000141758	0.251913	0.468	0.285	1
MAZ	MC2	0.000144666	0.299716	0.263	0.137	1
PACSIN2	MC2	0.000159914	0.277996	0.308	0.17	1
KIF5B	MC2	0.0001665	0.276885	0.372	0.217	1
WBP4	MC2	0.000192774	0.260445	0.346	0.202	1
VAPA	MC2	0.000220716	0.255484	0.237	0.12	1
MT-ND6	MC2	0.000226681	0.257035	0.218	0.105	1
ORC5	MC2	0.00036482	0.281152	0.128	0.051	1
IFT27	MC2	0.000631961	0.263527	0.186	0.091	1
P4HA3	MC2	0.00076313	0.255584	0.109	0.043	1
LOC0000000373	MC4	2.79773e-14	0.846495	0.968	0.961	3.71174e-10
COL1A2	MC4	3.56011e-11	0.582089	0.984	0.99	4.72319e-07
SPARC	MC4	5.22366e-08	0.368194	0.952	0.995	0.000693024
COL1A1	MC4	2.76483e-06	0.503349	0.968	0.993	0.036681
FAU	MC4	1.11474e-05	0.275117	1	1	0.147893
C1R	MC4	1.86292e-05	0.85131	0.161	0.042	0.247154
C1S	MC4	3.47899e-05	1.06656	0.177	0.053	0.461558
COL6A2	MC4	5.15576e-05	0.304138	0.935	0.923	0.684015
IGFBP5	MC4	0.00118079	0.875083	0.306	0.169	1
RPL22L1	MC4	0.00168644	0.326413	0.871	0.853	1
GSN	MC4	0.00211255	1.30025	0.258	0.142	1
APOD	MC4	0.00314992	1.20769	0.161	0.066	1
IFI27	MC4	0.00363429	1.05226	0.242	0.133	1
FGF7	MC4	0.0038314	0.981	0.161	0.069	1
