# Supplementary material for: Single-cell transcriptome reveals core cell populations and androgen-RXFP2 axis involved in deer antler full regeneration
Source: Cell Regen. 2022 Dec 21;11:43. doi: 10.1186/s13619-022-00153-4 (PMC9772379; doi:10.1186/s13619-022-00153-4)
Supplement: Supplementary file 14 — Additional file 14: Table S7. KEGG enrichment analysis results of DEGs in each of the subclusters in the vascular endothelial and mural cells. [file 13619_2022_153_MOESM14_ESM.xlsx]

## Sheet: Endothelial 
ID	Description	GeneRatio	BgRatio	pvalue	p.adjust	qvalue	geneID
EC1	Cell cycle	6/47	126/8159	7.69728e-05	0.00277102	0.00207962	MCM5/PCNA/PLK1/CCNB1/CCNB2/CDK1
EC1	Phagosome	6/47	152/8159	0.000216481	0.005845	0.0043866	TUBB4B/ACTB/CALR/CANX/TUBB6/TUBA1C
EC1	Protein processing in endoplasmic reticulum	6/47	171/8159	0.000408805	0.00883019	0.00662694	CKAP4/HSP90AA1/P4HB/HSP90B1/CALR/CANX
EC1	DNA replication	3/47	36/8159	0.00111963	0.0172743	0.0129641	MCM5/PCNA/RPA3
EC1	Gap junction	4/47	88/8159	0.00158237	0.021362	0.0160319	TUBB4B/TUBB6/TUBA1C/CDK1
EC2	TNF signaling pathway	7/41	112/8159	1.16364e-06	0.000168728	0.00010534	FOS/IRF1/JUN/JUNB/NFKBIA/TNFAIP3/SOCS3
EC2	IL-17 signaling pathway	5/41	94/8159	9.84683e-05	0.00277283	0.00173113	FOS/FOSB/JUN/JUNB/NFKBIA/SQSTM1/SOCS3
EC2	Cellular senescence	6/41	156/8159	0.000114738	0.00277283	0.00173113	CDKN1A/SLC25A6/MYC/GADD45B/ZFP36L1/SQSTM1
EC2	Apoptosis	5/41	136/8159	0.00055314	0.00802053	0.00500738	FOS/IL3RA/JUN/GADD45B/NFKBIA
EC2	Fluid shear stress and atherosclerosis	5/41	139/8159	0.000611114	0.00805559	0.00502926	KLF2/DUSP1/FOS/JUN/SQSTM1
EC2	B cell receptor signaling pathway	4/41	82/8159	0.000723348	0.00841877	0.005256	FOS/JUN/NFKBIA/IFITM1
EC2	MAPK signaling pathway	6/41	294/8159	0.00322884	0.0234091	0.0146148	DUSP1/FOS/IGF2/JUN/MYC/GADD45B
EC2	Cell cycle	4/41	126/8159	0.0035307	0.0243787	0.0152201	CDKN1A/CDKN1C/MYC/GADD45B
EC2	Prolactin signaling pathway	3/41	70/8159	0.00510603	0.028476	0.0177781	FOS/IRF1/SOCS3
EC2	JAK-STAT signaling pathway	4/41	162/8159	0.0085656	0.0396338	0.0247441	CDKN1A/IL3RA/MYC/SOCS3
EC2	ErbB signaling pathway	3/41	85/8159	0.00874676	0.0396338	0.0247441	CDKN1A/JUN/MYC
EC2	Complement and coagulation cascades	3/41	85/8159	0.00874676	0.0396338	0.0247441	CLU/CFB/VWF
EC2	Th1 and Th2 cell differentiation	3/41	92/8159	0.0108551	0.0449712	0.0280764	FOS/JUN/NFKBIA
EC3	Endocrine resistance	6/52	98/8159	3.35439e-05	0.00220609	0.00195359	JAG1/JAG2/MMP2/NOTCH1/DLL4/SHC1
EC3	Focal adhesion	8/52	201/8159	3.50172e-05	0.00220609	0.00195359	MYL9/FN1/TNC/SHC1/THBS1/VEGFC/ZYX/CAV1
EC3	Notch signaling pathway	4/52	59/8159	0.000515476	0.02165	0.0191721	JAG1/JAG2/NOTCH1/DLL4
EC3	Relaxin signaling pathway	5/52	129/8159	0.00131035	0.0338125	0.0299426	GNB5/MMP2/ACTA2/SHC1/VEGFC
EC3	Th1 and Th2 cell differentiation	4/52	92/8159	0.00271138	0.0410427	0.0363453	JAG1/JAG2/NOTCH1/DLL4
EC3	TGF-beta signaling pathway	4/52	94/8159	0.00293162	0.0410427	0.0363453	FBN1/INHBB/TGFB2/THBS1
EC3	Protein digestion and absorption	4/52	103/8159	0.00407537	0.0427914	0.0378938	COL5A2/COL8A1/ELN/COL14A1

## Sheet: mural
ID	Description	GeneRatio	BgRatio	pvalue	p.adjust	qvalue	geneID
MC1	Vascular smooth muscle contraction	2022-09-27	134/8159	2.42188e-10	2.68829e-08	2.37089e-08	MYL9/ADRA1A/MYH11/MYL6/MYLK/ACTA2/ACTG2/CALD1/PPP1R14A
MC1	Oxytocin signaling pathway	2022-05-27	154/8159	0.000129549	0.00718997	0.00634108	MYL9/FOS/MEF2C/MYL6/MYLK
MC1	Focal adhesion	2022-05-27	201/8159	0.000448006	0.0165762	0.0146192	MYL9/FLNA/LAMA5/MYLK/THBS1
MC2	Progesterone-mediated oocyte maturation	2022-08-23	102/8159	1.89804e-10	8.16157e-09	5.39443e-09	KIF22/PLK1/AURKA/CCNA2/CCNB1/CCNB2/CDK1/CDC25B
MC2	Cell cycle	2022-08-23	126/8159	1.04474e-09	2.2462e-08	1.48464e-08	PLK1/RAD21/CCNA2/CCNB1/CCNB2/BUB3/CDK1/CDC25B
MC2	Oocyte meiosis	2022-05-23	131/8159	2.63668e-05	0.000377924	0.000249791	PLK1/AURKA/CCNB1/CCNB2/CDK1
MC2	Gap junction	2022-04-23	88/8159	9.56655e-05	0.0010284	0.000679728	TUBB4B/TUBB6/TUBA1C/CDK1
MC2	Cellular senescence	2022-04-23	156/8159	0.000857574	0.00737513	0.00487463	CCNA2/CCNB1/CCNB2/CDK1
MC2	p53 signaling pathway	2022-03-23	73/8159	0.00107021	0.00766987	0.00506944	CCNB1/CCNB2/CDK1
MC2	FoxO signaling pathway	2022-03-23	131/8159	0.00566405	0.0337829	0.022329	PLK1/CCNB1/CCNB2
MC2	Apoptosis	2022-03-23	136/8159	0.0062852	0.0337829	0.022329	BIRC5/LMNB1/TUBA1C
MC2	Phagosome	2022-03-23	152/8159	0.00854119	0.0408079	0.0269722	TUBB4B/TUBB6/TUBA1C
MC3	PI3K-Akt signaling pathway	2022-03-06	354/8159	0.00146874	0.00801673	0.00331519	COL1A1/COL1A2/FGF7
MC3	Complement and coagulation cascades	2022-02-06	85/8159	0.00156588	0.00801673	0.00331519	C1R/C1S
MC3	ECM-receptor interaction	2022-02-06	88/8159	0.00167739	0.00801673	0.00331519	COL1A1/COL1A2
MC3	Protein digestion and absorption	2022-02-06	103/8159	0.00229049	0.00801673	0.00331519	COL1A1/COL1A2
MC3	Platelet activation	2022-02-06	124/8159	0.00330232	0.00999393	0.00413283	COL1A1/COL1A2
MC3	Relaxin signaling pathway	2022-02-06	129/8159	0.00356926	0.00999393	0.00413283	COL1A1/COL1A2
MC3	Focal adhesion	2022-02-06	201/8159	0.00848586	0.0176323	0.00729157	COL1A1/COL1A2
MC3	Regulation of actin cytoskeleton	2022-02-06	218/8159	0.00992994	0.0185359	0.00766522	FGF7/GSN
