# Supplementary material for: Single-cell transcriptome reveals core cell populations and androgen-RXFP2 axis involved in deer antler full regeneration
Source: Cell Regen. 2022 Dec 21;11:43. doi: 10.1186/s13619-022-00153-4 (PMC9772379; doi:10.1186/s13619-022-00153-4)
Supplement: Supplementary file 15 — Additional file 15: Table S8. DAVID gene ontology enrichment analysis results of DEGs at each state during antler generation andregeneration. [file 13619_2022_153_MOESM15_ESM.xlsx]

## Sheet: AP-state1
Category	Term	Count	%	PValue	Genes	List Total	Pop Hits	Pop Total	Fold Enrichment	Bonferroni	Benjamini	FDR
GOTERM_BP_DIRECT	GO:0051726~regulation of cell cycle	19	7.03704	3.62041e-07	PPP1R15A, TCF7L2, JUN, ZFHX3, HSP90AB1, GADD45B, DUSP1, RPL23, PUM1, MORF4L1, SON, MYC, CCNG1, ID3, HBP1, SRSF5, CCNL1, NOP53, JUNB	263	316	19256	4.40227	0.00067534	0.000168892	0.000166086
GOTERM_BP_DIRECT	GO:0000398~mRNA splicing, via spliceosome	15	5.55556	7.37619e-07	ZCCHC8, DDX5, IK, HNRNPU, PRPF4B, HNRNPK, SYF2, TRA2B, FRG1, PABPC1, SNRPD3, SRSF5, HNRNPA1, SRSF6, SF3B1	263	202	19256	5.43689	0.00137545	0.000275279	0.000270706
GOTERM_BP_DIRECT	GO:0045944~positive regulation of transcription from RNA polymerase II promoter	38	14.0741	2.70767e-06	RARG, CEBPD, SUPT4H1, ADIRF, HNRNPU, ARID4B, PIK3R1, LITAF, IKZF4, MYC, GPBP1, HES1, IER5, JUNB, SF3B1, IER2, RTRAF, KLF10, TCF7L2, EGR1, NPM1, JUN, ZFHX3, LUM, ZBTB16, FOS, ASH1L, KLF4, METTL23, NFKBIA, HNRNPK, CCPG1, THRAP3, DDIT3, SP3, FOSB, SQSTM1, PTMA	263	1201	19256	2.3166	0.00503977	0.000842085	0.000828095
GOTERM_BP_DIRECT	GO:0043066~negative regulation of apoptotic process	23	8.51852	3.37453e-06	PRNP, BNIP3L, NPM1, TSC22D1, UBE2B, DUSP1, PLK2, RPS3A, PIK3R1, SOD2, PHB2, HNRNPK, SON, TMBIM4, AXL, MYC, CCNG1, ID1, PDCD4, GAS6, PTMA, IER3, MCL1	263	526	19256	3.20149	0.0062771	0.000899554	0.000884609
GOTERM_BP_DIRECT	GO:0043433~negative regulation of sequence-specific DNA binding transcription factor activity	10	3.7037	4.12912e-06	PRNP, TCF7L2, SFRP4, DDIT3, ID1, ID3, HMOX1, HES1, GAS6, PHB2	263	91	19256	8.04579	0.00767535	0.000963118	0.000947118
GOTERM_BP_DIRECT	GO:0006413~translational initiation	8	2.96296	7.19932e-06	EIF4A2, EIF3M, RPS17, RPS5, RPS3, RPS3A, EIF3E, EIF1	263	53	19256	11.0516	0.0133441	0.00122127	0.00120098
GOTERM_BP_DIRECT	GO:0043065~positive regulation of apoptotic process	17	6.2963	1.17596e-05	BNIP3L, JUN, RARG, GADD45B, HPGD, DUSP1, ZBTB16, PTGS2, CLU, RHOB, SFRP4, TXNIP, ID3, CYP1B1, HMOX1, SQSTM1, MCL1	263	328	19256	3.79477	0.0217045	0.00182861	0.00179823
GOTERM_BP_DIRECT	GO:0050821~protein stabilization	13	4.81481	5.04369e-05	RPL5, NPM1, HSP90AA1, HSP90AB1, UBE2B, RPS7, RPL23, PIK3R1, PHB2, CLU, LAMP1, NOP53, PFDN5	263	220	19256	4.32644	0.0898242	0.00723963	0.00711936
GOTERM_BP_DIRECT	GO:0045892~negative regulation of transcription, DNA-templated	22	8.14815	6.18594e-05	CDKN1C, KLF10, TCF7L2, JUN, CEBPD, ZBTB16, PPHLN1, KLF4, TOB2, PHB2, IKZF4, HNRNPK, MDFIC, DDIT3, ID1, SP3, PDCD4, ID3, HES1, GAS6, PFDN5, RUNX1T1	263	590	19256	2.73012	0.10902	0.00824497	0.00810799
GOTERM_BP_DIRECT	GO:0043484~regulation of RNA splicing	8	2.96296	9.24322e-05	CLK1, MBNL1, SON, FUS, TRA2B, HNRNPA1, CCNL1, CLK4	263	78	19256	7.50941	0.15843	0.0114986	0.0113075
GOTERM_BP_DIRECT	GO:1902949~positive regulation of tau-protein kinase activity	4	1.48148	0.000196871	EGR1, HSP90AA1, HSP90AB1, CLU	263	9	19256	32.5408	0.307466	0.0229601	0.0225787
GOTERM_BP_DIRECT	GO:0000381~regulation of alternative mRNA splicing, via spliceosome	7	2.59259	0.000212675	DDX5, MBNL1, THRAP3, TRA2B, HNRNPU, HNRNPA1, SRSF6	263	63	19256	8.13519	0.327594	0.0233442	0.0229563
GOTERM_BP_DIRECT	GO:0000027~ribosomal large subunit assembly	5	1.85185	0.000287212	RPL5, RPL3, RPL24, RPL23A, NOP53	263	24	19256	15.2535	0.414925	0.0297744	0.0292797
GOTERM_BP_DIRECT	GO:0009611~response to wounding	7	2.59259	0.000379144	ZFP36, MYC, DDIT3, ID3, PHB2, ZFP36L2, ZFP36L1	263	70	19256	7.32167	0.507183	0.037236	0.0366174
GOTERM_BP_DIRECT	GO:0071364~cellular response to epidermal growth factor stimulus	6	2.22222	0.000431706	EEF1A1, ZFP36, MYC, ID1, ZFP36L2, ZFP36L1	263	47	19256	9.34682	0.553241	0.0402781	0.039609
GOTERM_BP_DIRECT	GO:0045429~positive regulation of nitric oxide biosynthetic process	6	2.22222	0.000524939	HSP90AA1, HSP90AB1, KLF4, SOD2, PTGS2, CLU	263	49	19256	8.96531	0.624611	0.0466446	0.0458697
GOTERM_BP_DIRECT	GO:0008285~negative regulation of cell proliferation	17	6.2963	0.000583334	KLF10, CD164, NPM1, JUN, RARG, BTG1, DUSP1, ZBTB16, KLF4, TOB2, PTGS2, SOD2, NDRG1, SFRP4, FTH1, PMP22, CYP1B1	263	459	19256	2.71173	0.663386	0.0493754	0.0485551
GOTERM_BP_DIRECT	GO:0042273~ribosomal large subunit biogenesis	5	1.85185	0.000608593	RPL5, NPM1, RPL35A, RPL26, RPL7	263	29	19256	12.6236	0.678893	0.0493754	0.0485551
GOTERM_BP_DIRECT	GO:1904667~negative regulation of ubiquitin protein ligase activity	4	1.48148	0.000643782	RPL5, RPS7, RPL23, RPL37	263	13	19256	22.5282	0.699312	0.050054	0.0492225
GOTERM_BP_DIRECT	GO:0071456~cellular response to hypoxia	9	3.33333	0.000672157	BNIP3L, MYC, HMOX1, FOS, PTGS2, PHB2, NDRG1, NOP53, ZFP36L1	263	140	19256	4.70679	0.714829	0.0501698	0.0493363
GOTERM_BP_DIRECT	GO:0001525~angiogenesis	12	4.44444	0.00070441	AIMP1, TMEM100, JUN, CALD1, ID1, CYP1B1, HMOX1, CCL2, APOD, MFGE8, PTGS2, RHOB	263	252	19256	3.48651	0.731497	0.050555	0.0497151
GOTERM_BP_DIRECT	GO:0000122~negative regulation of transcription from RNA polymerase II promoter	27	10	0.000759435	RARG, DDX5, SUPT4H1, HNRNPU, ARID4B, DNAJB1, ZFP36, MYC, HES1, KLF10, TCF7L2, EGR1, JUN, ZFHX3, RPL23, ZBTB16, KLF4, IFI27, DDIT3, ID1, SP3, SNAI1, TXNIP, ID3, FOSB, NOP53, SQSTM1	263	967	19256	2.04431	0.757716	0.0524854	0.0516134
GOTERM_BP_DIRECT	GO:0006446~regulation of translational initiation	5	1.85185	0.000789245	EIF4A2, EIF5, CSDE1, EIF3E, EIF1	263	31	19256	11.8092	0.770835	0.0525975	0.0517237
GOTERM_BP_DIRECT	GO:0043392~negative regulation of DNA binding	5	1.85185	0.000892435	NFKBIA, JUN, DDIT3, ID1, HMOX1	263	32	19256	11.4401	0.811003	0.0535686	0.0526787
GOTERM_BP_DIRECT	GO:0006986~response to unfolded protein	6	2.22222	0.000896315	DNAJB1, HSP90AA1, HSP90AB1, DDIT3, DNAJB9, HERPUD1	263	55	19256	7.98728	0.812368	0.0535686	0.0526787
GOTERM_BP_DIRECT	GO:0045727~positive regulation of translation	7	2.59259	0.000942456	RPL5, NPM1, MYC, CIRBP, CYP1B1, EIF3E, RPL26	263	83	19256	6.1749	0.827861	0.0535686	0.0526787
GOTERM_BP_DIRECT	GO:0034976~response to endoplasmic reticulum stress	7	2.59259	0.00100358	PDIA3, PPP1R15A, OS9, DDIT3, DNAJB9, PIK3R1, HERPUD1	263	84	19256	6.10139	0.846433	0.0535686	0.0526787
GOTERM_BP_DIRECT	GO:1900153~positive regulation of nuclear-transcribed mRNA catabolic process, deadenylation-dependent decay	4	1.48148	0.00100377	ZFP36, PABPC1, ZFP36L2, ZFP36L1	263	15	19256	19.5245	0.846489	0.0535686	0.0526787
GOTERM_BP_DIRECT	GO:0044344~cellular response to fibroblast growth factor stimulus	5	1.85185	0.00100477	ZFP36, MYC, CCL2, ZFP36L2, ZFP36L1	263	33	19256	11.0934	0.846775	0.0535686	0.0526787
GOTERM_BP_DIRECT	GO:0048255~mRNA stabilization	5	1.85185	0.00100477	FUS, THRAP3, CIRBP, HNRNPU, PABPC1	263	33	19256	11.0934	0.846775	0.0535686	0.0526787
GOTERM_BP_DIRECT	GO:0006366~transcription from RNA polymerase II promoter	11	4.07407	0.00172055	JUN, TSC22D1, CEBPD, MYC, FOSB, ARID4B, FOS, ASH1L, PIK3R1, KLF4, SQSTM1	263	240	19256	3.35577	0.959777	0.0891819	0.0877003
GOTERM_BP_DIRECT	GO:0009410~response to xenobiotic stimulus	11	4.07407	0.00177446	HSP90AA1, JUN, HSP90AB1, UBE2B, MYC, FOSB, TXNIP, HMOX1, FOS, SOD2, PTGS2	263	241	19256	3.34184	0.963633	0.0894904	0.0880037
GOTERM_BP_DIRECT	GO:0010628~positive regulation of gene expression	17	6.2963	0.00186226	EGR1, RPL5, RARG, GSN, RPS7, RPL23, FBLN1, KLF4, CLU, SFRP4, MYC, ID1, RPS3, ID3, HES1, GAS6, SLC38A2	263	513	19256	2.42629	0.969138	0.0914467	0.0899275
GOTERM_BP_DIRECT	GO:0035994~response to muscle stretch	4	1.48148	0.00239172	NFKBIA, JUN, GSN, FOS	263	20	19256	14.6433	0.988533	0.114435	0.112534
GOTERM_BP_DIRECT	GO:1901216~positive regulation of neuron death	5	1.85185	0.00272486	PRNP, EGR1, FOS, APOE, CLU	263	43	19256	8.51357	0.993851	0.127115	0.125003
GOTERM_BP_DIRECT	GO:0070301~cellular response to hydrogen peroxide	6	2.22222	0.00336848	OSER1, AXL, RPS3, CYP1B1, KLF4, RHOB	263	74	19256	5.93649	0.998157	0.153307	0.15076
GOTERM_BP_DIRECT	GO:0071356~cellular response to tumor necrosis factor	8	2.96296	0.00347152	NFKBIA, ZFP36, RPS3, CYP1B1, CCL2, HES1, ZFP36L2, ZFP36L1	263	143	19256	4.09604	0.99848	0.154235	0.151672
GOTERM_BP_DIRECT	GO:0010837~regulation of keratinocyte proliferation	3	1.11111	0.00370218	ZFP36, SRSF6, ZFP36L1	263	7	19256	31.3786	0.999013	0.160657	0.157988
GOTERM_BP_DIRECT	GO:0051591~response to cAMP	5	1.85185	0.00407476	THBD, JUN, DUSP1, FOSB, FOS	263	48	19256	7.62674	0.999509	0.166127	0.163367
GOTERM_BP_DIRECT	GO:1902895~positive regulation of pri-miRNA transcription from RNA polymerase II promoter	5	1.85185	0.00407476	EGR1, JUN, MYC, FOS, KLF4	263	48	19256	7.62674	0.999509	0.166127	0.163367
GOTERM_BP_DIRECT	GO:0006915~apoptotic process	18	6.66667	0.0040953	PPP1R15A, JUN, RARG, GSN, GADD45B, UBE2B, ZBTB16, RHOB, ZFP36L1, AIMP1, NFKBIA, IFI27, TMBIM4, RPS3, PDCD4, SQSTM1, IER3, MCL1	263	607	19256	2.17117	0.999528	0.166127	0.163367
GOTERM_BP_DIRECT	GO:0048026~positive regulation of mRNA splicing, via spliceosome	4	1.48148	0.00513681	THRAP3, TRA2B, CIRBP, PRDX6	263	26	19256	11.2641	0.999933	0.203942	0.200554
GOTERM_BP_DIRECT	GO:0071385~cellular response to glucocorticoid stimulus	4	1.48148	0.00572149	ZFP36, HNRNPU, ZFP36L2, ZFP36L1	263	27	19256	10.8469	0.999978	0.20771	0.204259
GOTERM_BP_DIRECT	GO:0046697~decidualization	4	1.48148	0.00572149	CTSV, ASH1L, PTGS2, JUNB	263	27	19256	10.8469	0.999978	0.20771	0.204259
GOTERM_BP_DIRECT	GO:0042542~response to hydrogen peroxide	5	1.85185	0.0058167	JUN, DUSP1, TXNIP, HMOX1, SOD2	263	53	19256	6.90724	0.999981	0.20771	0.204259
GOTERM_BP_DIRECT	GO:0034605~cellular response to heat	5	1.85185	0.0058167	HSP90AA1, HSP90AB1, HMOX1, PTGS2, IER5	263	53	19256	6.90724	0.999981	0.20771	0.204259
GOTERM_BP_DIRECT	GO:0043491~protein kinase B signaling	5	1.85185	0.0058167	TMEM100, AXL, CCL2, GAS6, ZFP36L1	263	53	19256	6.90724	0.999981	0.20771	0.204259
GOTERM_BP_DIRECT	GO:0006979~response to oxidative stress	7	2.59259	0.00602204	PRNP, BTG1, PRDX1, HMOX1, APOE, PTGS2, PRDX6	263	120	19256	4.27098	0.999987	0.20771	0.204259
GOTERM_BP_DIRECT	GO:0045600~positive regulation of fat cell differentiation	5	1.85185	0.00621612	ZFP36, ZBTB16, RARRES2, ADIRF, ZFP36L1	263	54	19256	6.77933	0.999991	0.20771	0.204259
GOTERM_BP_DIRECT	GO:0030728~ovulation	3	1.11111	0.00623353	HPGD, MYC, PTGS2	263	9	19256	24.4056	0.999991	0.20771	0.204259
GOTERM_BP_DIRECT	GO:1900152~negative regulation of nuclear-transcribed mRNA catabolic process, deadenylation-dependent decay	3	1.11111	0.00623353	CSDE1, HNRNPU, PABPC1	263	9	19256	24.4056	0.999991	0.20771	0.204259
GOTERM_BP_DIRECT	GO:0042493~response to drug	11	4.07407	0.00704569	JUN, HSP90AB1, UBE2B, MYC, FOSB, TXNIP, HMOX1, APOD, FOS, SOD2, PTGS2	263	293	19256	2.74875	0.999998	0.230654	0.226822
GOTERM_BP_DIRECT	GO:0000288~nuclear-transcribed mRNA catabolic process, deadenylation-dependent decay	3	1.11111	0.00772231	ZFP36, ZFP36L2, ZFP36L1	263	10	19256	21.965	0.999999	0.248445	0.244318
GOTERM_BP_DIRECT	GO:0034644~cellular response to UV	5	1.85185	0.00848691	NPM1, MYC, RPL26, PIK3R1, PTGS2	263	59	19256	6.20481	1	0.268417	0.263957
GOTERM_BP_DIRECT	GO:0070934~CRD-mediated mRNA stabilization	3	1.11111	0.00935416	CSDE1, HNRNPU, PABPC1	263	11	19256	19.9682	1	0.287722	0.282942
GOTERM_BP_DIRECT	GO:0045893~positive regulation of transcription, DNA-templated	19	7.03704	0.0094057	CDKN1C, EGR1, NPM1, JUN, ZFHX3, FUS, ZBTB16, FOS, KLF4, MORF4L1, ARL2BP, MDFIC, THRAP3, MYC, DDIT3, GPBP1, SP3, SNAI1, APOE	263	716	19256	1.9429	1	0.287722	0.282942
GOTERM_BP_DIRECT	GO:0051973~positive regulation of telomerase activity	4	1.48148	0.0109169	HSP90AA1, HSP90AB1, MYC, KLF4	263	34	19256	8.61373	1	0.328563	0.323105
GOTERM_BP_DIRECT	GO:0030154~cell differentiation	18	6.66667	0.0119941	RARG, GADD45B, RPS7, RARRES2, ADIRF, RPS3A, RHOB, SFRP4, RNF114, PPDPF, MGP, ID1, PMP22, MXRA8, ID3, TXNDC8, SQSTM1, MCL1	263	680	19256	1.93809	1	0.355253	0.349351
GOTERM_BP_DIRECT	GO:0048662~negative regulation of smooth muscle cell proliferation	4	1.48148	0.0127698	HMOX1, APOD, APOE, KLF4	263	36	19256	8.13519	1	0.372318	0.366133
GOTERM_BP_DIRECT	GO:0006606~protein import into nucleus	6	2.22222	0.013346	NFKBIA, PPP1R10, TXNIP, PIK3R1, PHB2, SQSTM1	263	103	19256	4.26505	1	0.383133	0.376768
GOTERM_BP_DIRECT	GO:0043488~regulation of mRNA stability	4	1.48148	0.0137594	ZFP36, PUM1, ZFP36L2, ZFP36L1	263	37	19256	7.91532	1	0.389015	0.382552
GOTERM_BP_DIRECT	GO:0045787~positive regulation of cell cycle	4	1.48148	0.0147914	RPS15A, CCPG1, MYC, RAD23A	263	38	19256	7.70702	1	0.407469	0.4007
GOTERM_BP_DIRECT	GO:1905907~negative regulation of amyloid fibril formation	3	1.11111	0.0150672	APOE, PFDN5, CLU	263	14	19256	15.6893	1	0.407469	0.4007
GOTERM_BP_DIRECT	GO:0030195~negative regulation of blood coagulation	3	1.11111	0.0150672	THBD, PROS1, APOE	263	14	19256	15.6893	1	0.407469	0.4007
GOTERM_BP_DIRECT	GO:0032922~circadian regulation of gene expression	5	1.85185	0.0159758	EGR1, ZFHX3, ID1, ID3, HNRNPU	263	71	19256	5.15611	1	0.423827	0.416786
GOTERM_BP_DIRECT	GO:0006351~transcription, DNA-templated	6	2.22222	0.0166907	PHF3, GPBP1, BAZ2A, KLF4, PTMA, RUNX1T1	263	109	19256	4.03028	1	0.423827	0.416786
GOTERM_BP_DIRECT	GO:0032869~cellular response to insulin stimulus	6	2.22222	0.0166907	INSIG2, MYC, RARRES2, SRSF5, PIK3R1, ZFP36L1	263	109	19256	4.03028	1	0.423827	0.416786
GOTERM_BP_DIRECT	GO:1901653~cellular response to peptide	3	1.11111	0.0172308	KLF10, ID1, KLF4	263	15	19256	14.6433	1	0.423827	0.416786
GOTERM_BP_DIRECT	GO:0033120~positive regulation of RNA splicing	3	1.11111	0.0172308	SRSF5, PIK3R1, SLC38A2	263	15	19256	14.6433	1	0.423827	0.416786
GOTERM_BP_DIRECT	GO:0097435~supramolecular fiber organization	3	1.11111	0.0172308	CST3, MFAP4, HSP90AB1	263	15	19256	14.6433	1	0.423827	0.416786
GOTERM_BP_DIRECT	GO:0042981~regulation of apoptotic process	9	3.33333	0.017262	MORF4L1, EGR1, HSP90AA1, RPS3, APOE, CCNL1, CLU, NOP53, MCL1	263	240	19256	2.74563	1	0.423827	0.416786
GOTERM_BP_DIRECT	GO:0071276~cellular response to cadmium ion	4	1.48148	0.0181442	JUN, GSN, HMOX1, FOS	263	41	19256	7.1431	1	0.432782	0.425593
GOTERM_BP_DIRECT	GO:0030316~osteoclast differentiation	4	1.48148	0.0181442	FOS, PIK3R1, TOB2, JUNB	263	41	19256	7.1431	1	0.432782	0.425593
GOTERM_BP_DIRECT	GO:0071300~cellular response to retinoic acid	5	1.85185	0.0183349	RARG, MYC, ATP1A3, KLF4, PHB2	263	74	19256	4.94708	1	0.432782	0.425593
GOTERM_BP_DIRECT	GO:0032355~response to estradiol	6	2.22222	0.0185544	HPGD, DUSP1, MYC, TXNIP, CYP1B1, PTGS2	263	112	19256	3.92232	1	0.432782	0.425593
GOTERM_BP_DIRECT	GO:0009409~response to cold	4	1.48148	0.0193478	HSP90AA1, CIRBP, FOS, SOD2	263	42	19256	6.97302	1	0.438793	0.431504
GOTERM_BP_DIRECT	GO:2000767~positive regulation of cytoplasmic translation	3	1.11111	0.0195176	CSDE1, HNRNPU, PABPC1	263	16	19256	13.7281	1	0.438793	0.431504
GOTERM_BP_DIRECT	GO:0000302~response to reactive oxygen species	3	1.11111	0.0195176	TRA2B, APOD, APOE	263	16	19256	13.7281	1	0.438793	0.431504
GOTERM_BP_DIRECT	GO:0008380~RNA splicing	8	2.96296	0.019886	MBNL1, SON, FUS, THRAP3, PRPF4B, SNRPD3, HNRNPA1, SF3B1	263	200	19256	2.92867	1	0.441753	0.434414
GOTERM_BP_DIRECT	GO:0043524~negative regulation of neuron apoptotic process	7	2.59259	0.021204	JUN, HSP90AB1, AXL, HMOX1, CCL2, APOE, SOD2	263	158	19256	3.24378	1	0.459663	0.452027
GOTERM_BP_DIRECT	GO:0060548~negative regulation of cell death	5	1.85185	0.0218009	BNIP3L, MYC, TMEM109, SRSF6, CLU	263	78	19256	4.69338	1	0.459663	0.452027
GOTERM_BP_DIRECT	GO:0042307~positive regulation of protein import into nucleus	4	1.48148	0.0218844	HSP90AA1, HSP90AB1, PIK3R1, PTGS2	263	44	19256	6.65607	1	0.459663	0.452027
GOTERM_BP_DIRECT	GO:0001732~formation of cytoplasmic translation initiation complex	3	1.11111	0.0219239	EIF3M, EIF5, EIF3E	263	17	19256	12.9206	1	0.459663	0.452027
GOTERM_BP_DIRECT	GO:0061158~3'-UTR-mediated mRNA destabilization	3	1.11111	0.0219239	ZFP36, ZFP36L2, ZFP36L1	263	17	19256	12.9206	1	0.459663	0.452027
GOTERM_BP_DIRECT	GO:0032689~negative regulation of interferon-gamma production	4	1.48148	0.0232175	PRNP, AXL, DDIT3, GAS6	263	45	19256	6.50815	1	0.481376	0.473379
GOTERM_BP_DIRECT	GO:0031396~regulation of protein ubiquitination	3	1.11111	0.0244461	HSP90AA1, HSP90AB1, HERPUD1	263	18	19256	12.2028	1	0.495414	0.487183
GOTERM_BP_DIRECT	GO:2000059~negative regulation of protein ubiquitination involved in ubiquitin-dependent protein catabolic process	3	1.11111	0.0244461	RPL5, RPS7, RPL23	263	18	19256	12.2028	1	0.495414	0.487183
GOTERM_BP_DIRECT	GO:0042127~regulation of cell proliferation	7	2.59259	0.0249531	NFKBIA, JUN, TXNIP, CLU, NDRG1, IER5, JUNB	263	164	19256	3.1251	1	0.495414	0.487183
GOTERM_BP_DIRECT	GO:0006457~protein folding	7	2.59259	0.0262316	PDIA3, DNAJB1, HSP90AA1, HSP90AB1, ST13, LTBP4, PFDN5	263	166	19256	3.08745	1	0.495414	0.487183
GOTERM_BP_DIRECT	GO:1902172~regulation of keratinocyte apoptotic process	2	0.740741	0.0270279	ZFP36, ZFP36L1	263	2	19256	73.2167	1	0.495414	0.487183
GOTERM_BP_DIRECT	GO:1903841~cellular response to arsenite(3-)	2	0.740741	0.0270279	MYC, SLC38A2	263	2	19256	73.2167	1	0.495414	0.487183
GOTERM_BP_DIRECT	GO:0031086~nuclear-transcribed mRNA catabolic process, deadenylation-independent decay	2	0.740741	0.0270279	ZFP36, ZFP36L1	263	2	19256	73.2167	1	0.495414	0.487183
GOTERM_BP_DIRECT	GO:1902998~positive regulation of neurofibrillary tangle assembly	2	0.740741	0.0270279	APOE, CLU	263	2	19256	73.2167	1	0.495414	0.487183
GOTERM_BP_DIRECT	GO:0071387~cellular response to cortisol stimulus	2	0.740741	0.0270279	KLF9, CYP1B1	263	2	19256	73.2167	1	0.495414	0.487183
GOTERM_BP_DIRECT	GO:0032986~protein-DNA complex disassembly	2	0.740741	0.0270279	MYC, RPL23	263	2	19256	73.2167	1	0.495414	0.487183
GOTERM_BP_DIRECT	GO:2000573~positive regulation of DNA biosynthetic process	3	1.11111	0.0270805	SMOC2, MYC, CYP1B1	263	19	19256	11.5605	1	0.495414	0.487183
GOTERM_BP_DIRECT	GO:2000737~negative regulation of stem cell differentiation	3	1.11111	0.0270805	HNRNPU, HES1, ZFP36L2	263	19	19256	11.5605	1	0.495414	0.487183
GOTERM_BP_DIRECT	GO:0008630~intrinsic apoptotic signaling pathway in response to DNA damage	4	1.48148	0.0305299	HMOX1, PIK3R1, SOD2, MCL1	263	50	19256	5.85734	1	0.55263	0.543449
GOTERM_BP_DIRECT	GO:0051897~positive regulation of protein kinase B signaling	6	2.22222	0.0308004	TCF7L2, HSP90AA1, HSP90AB1, MYOC, AXL, GAS6	263	128	19256	3.43203	1	0.55263	0.543449
GOTERM_BP_DIRECT	GO:0034097~response to cytokine	4	1.48148	0.0321212	JUN, FOS, DDOST, MCL1	263	51	19256	5.74249	1	0.565466	0.556072
GOTERM_BP_DIRECT	GO:0030509~BMP signaling pathway	5	1.85185	0.0321219	TMEM100, EGR1, DDX5, PDCD4, HES1	263	88	19256	4.16004	1	0.565466	0.556072
GOTERM_BP_DIRECT	GO:0032526~response to retinoic acid	4	1.48148	0.033755	RARG, RBP4, DUSP1, KLF4	263	52	19256	5.63206	1	0.588663	0.578883
GOTERM_BP_DIRECT	GO:0045471~response to ethanol	6	2.22222	0.0354638	EEF1B2, RBP4, GSN, HPGD, MYC, RPL10A	263	133	19256	3.30301	1	0.594618	0.584739
GOTERM_BP_DIRECT	GO:0051131~chaperone-mediated protein complex assembly	3	1.11111	0.0356228	HSP90AA1, HSP90AB1, CLU	263	22	19256	9.9841	1	0.594618	0.584739
GOTERM_BP_DIRECT	GO:0043254~regulation of protein complex assembly	3	1.11111	0.0356228	HSP90AA1, HES1, APOE	263	22	19256	9.9841	1	0.594618	0.584739
GOTERM_BP_DIRECT	GO:0001836~release of cytochrome c from mitochondria	3	1.11111	0.0356228	JUN, SOD2, CLU	263	22	19256	9.9841	1	0.594618	0.584739
GOTERM_BP_DIRECT	GO:0033138~positive regulation of peptidyl-serine phosphorylation	5	1.85185	0.0356898	HSP90AA1, HSP90AB1, AKAP9, GAS6, PTGS2	263	91	19256	4.0229	1	0.594618	0.584739
GOTERM_BP_DIRECT	GO:0071277~cellular response to calcium ion	5	1.85185	0.0369281	JUN, FUS, FOSB, FOS, JUNB	263	92	19256	3.97917	1	0.608085	0.597983
GOTERM_BP_DIRECT	GO:0035019~somatic stem cell population maintenance	4	1.48148	0.0371499	KLF10, HES1, KLF4, ZFP36L2	263	54	19256	5.42346	1	0.608085	0.597983
GOTERM_BP_DIRECT	GO:0061771~response to caloric restriction	2	0.740741	0.0402676	RARRES2, APOE	263	3	19256	48.8112	1	0.647754	0.636993
GOTERM_BP_DIRECT	GO:1904582~positive regulation of intracellular mRNA localization	2	0.740741	0.0402676	ZFP36, ZFP36L1	263	3	19256	48.8112	1	0.647754	0.636993
GOTERM_BP_DIRECT	GO:0048025~negative regulation of mRNA splicing, via spliceosome	3	1.11111	0.0418168	NPM1, HNRNPK, SRSF6	263	24	19256	9.15209	1	0.661757	0.650763
GOTERM_BP_DIRECT	GO:0007565~female pregnancy	5	1.85185	0.0421262	THBD, HPGD, FOSB, FOS, SLC38A2	263	96	19256	3.81337	1	0.661757	0.650763
GOTERM_BP_DIRECT	GO:0048146~positive regulation of fibroblast proliferation	4	1.48148	0.0425567	JUN, MYC, FBLN1, GAS6	263	57	19256	5.13802	1	0.661757	0.650763
GOTERM_BP_DIRECT	GO:0045786~negative regulation of cell cycle	4	1.48148	0.0425567	HPGD, PDCD4, PTGS2, RHOB	263	57	19256	5.13802	1	0.661757	0.650763
GOTERM_BP_DIRECT	GO:0045599~negative regulation of fat cell differentiation	4	1.48148	0.0444419	DDIT3, SOD2, ZFP36L2, RUNX1T1	263	58	19256	5.04943	1	0.68536	0.673974
GOTERM_BP_DIRECT	GO:0007517~muscle organ development	5	1.85185	0.0477167	CD164, ZFHX3, FRG1, ID3, UTRN	263	100	19256	3.66084	1	0.729831	0.717706
GOTERM_BP_DIRECT	GO:0090090~negative regulation of canonical Wnt signaling pathway	6	2.22222	0.048355	TCF7L2, EGR1, SFRP4, DDIT3, APOE, PFDN5	263	145	19256	3.02966	1	0.733581	0.721394
GOTERM_BP_DIRECT	GO:0007179~transforming growth factor beta receptor signaling pathway	5	1.85185	0.0491755	JUN, HPGD, ID1, LTBP4, FOS	263	101	19256	3.62459	1	0.737111	0.724865
GOTERM_BP_DIRECT	GO:0007568~aging	7	2.59259	0.0499303	JUN, GSN, APOD, FOS, SOD2, PTGS2, LITAF	263	194	19256	2.64184	1	0.737111	0.724865
GOTERM_BP_DIRECT	GO:1990830~cellular response to leukemia inhibitory factor	5	1.85185	0.0506588	EIF4A2, RARG, MAT2A, HNRNPU, KLF4	263	102	19256	3.58906	1	0.737111	0.724865
GOTERM_BP_DIRECT	GO:0002639~positive regulation of immunoglobulin production	3	1.11111	0.0517931	RBP4, DNAJB9, PHB2	263	27	19256	8.13519	1	0.737111	0.724865
GOTERM_BP_DIRECT	GO:0045662~negative regulation of myoblast differentiation	3	1.11111	0.0517931	ZFHX3, DDIT3, ID3	263	27	19256	8.13519	1	0.737111	0.724865
GOTERM_BP_DIRECT	GO:1990646~cellular response to prolactin	2	0.740741	0.0533279	MYC, FOS	263	4	19256	36.6084	1	0.737111	0.724865
GOTERM_BP_DIRECT	GO:1900221~regulation of beta-amyloid clearance	2	0.740741	0.0533279	APOE, CLU	263	4	19256	36.6084	1	0.737111	0.724865
GOTERM_BP_DIRECT	GO:1902174~positive regulation of keratinocyte apoptotic process	2	0.740741	0.0533279	SFRP4, GSN	263	4	19256	36.6084	1	0.737111	0.724865
GOTERM_BP_DIRECT	GO:0071409~cellular response to cycloheximide	2	0.740741	0.0533279	MYC, KLF4	263	4	19256	36.6084	1	0.737111	0.724865
GOTERM_BP_DIRECT	GO:1905908~positive regulation of amyloid fibril formation	2	0.740741	0.0533279	APOE, CLU	263	4	19256	36.6084	1	0.737111	0.724865
GOTERM_BP_DIRECT	GO:1905323~telomerase holoenzyme complex assembly	2	0.740741	0.0533279	HSP90AA1, HSP90AB1	263	4	19256	36.6084	1	0.737111	0.724865
GOTERM_BP_DIRECT	GO:1901991~negative regulation of mitotic cell cycle phase transition	2	0.740741	0.0533279	ZFP36L2, ZFP36L1	263	4	19256	36.6084	1	0.737111	0.724865
GOTERM_BP_DIRECT	GO:0046686~response to cadmium ion	3	1.11111	0.0552891	PRNP, CYB5A, SOD2	263	28	19256	7.84465	1	0.758599	0.745997
GOTERM_BP_DIRECT	GO:1902430~negative regulation of beta-amyloid formation	3	1.11111	0.0588656	PRNP, APOE, CLU	263	29	19256	7.57414	1	0.801776	0.788456
GOTERM_BP_DIRECT	GO:0030097~hemopoiesis	4	1.48148	0.0609717	CD164, ZBTB16, SOD2, ZFP36L2	263	66	19256	4.43738	1	0.824443	0.810747
GOTERM_BP_DIRECT	GO:0032496~response to lipopolysaccharide	6	2.22222	0.0623133	THBD, JUN, HPGD, FOS, SOD2, PTGS2	263	156	19256	2.81603	1	0.8333	0.819456
GOTERM_BP_DIRECT	GO:0032870~cellular response to hormone stimulus	3	1.11111	0.0625198	DUSP1, FOSB, FOS	263	30	19256	7.32167	1	0.8333	0.819456
GOTERM_BP_DIRECT	GO:0009615~response to virus	5	1.85185	0.0650966	IFIH1, IFITM3, RPS15A, NPC2, CLU	263	111	19256	3.29805	1	0.852554	0.83839
GOTERM_BP_DIRECT	GO:1902951~negative regulation of dendritic spine maintenance	2	0.740741	0.0662112	PRNP, APOE	263	5	19256	29.2867	1	0.852554	0.83839
GOTERM_BP_DIRECT	GO:0017038~protein import	2	0.740741	0.0662112	APOE, CLU	263	5	19256	29.2867	1	0.852554	0.83839
GOTERM_BP_DIRECT	GO:0002183~cytoplasmic translational initiation	2	0.740741	0.0662112	EIF4A2, EIF3M	263	5	19256	29.2867	1	0.852554	0.83839
GOTERM_BP_DIRECT	GO:0071480~cellular response to gamma radiation	3	1.11111	0.0662488	EGR1, TMEM109, RPL26	263	31	19256	7.08549	1	0.852554	0.83839
GOTERM_BP_DIRECT	GO:0043154~negative regulation of cysteine-type endopeptidase activity involved in apoptotic process	4	1.48148	0.0678108	KLF4, GAS6, PTGS2, HERPUD1	263	69	19256	4.24445	1	0.866678	0.852279
GOTERM_BP_DIRECT	GO:0007623~circadian rhythm	4	1.48148	0.070165	KLF10, JUN, THRAP3, KLF9	263	70	19256	4.18381	1	0.890665	0.875869
GOTERM_BP_DIRECT	GO:0016477~cell migration	8	2.96296	0.0742238	BTG1, AXL, SNAI1, ITGBL1, HES1, PHB2, RND3, RHOB	263	268	19256	2.18557	1	0.935822	0.920275
GOTERM_BP_DIRECT	GO:0048147~negative regulation of fibroblast proliferation	3	1.11111	0.0778586	MYC, FTH1, SOD2	263	34	19256	6.4603	1	0.968844	0.952748
GOTERM_BP_DIRECT	GO:0032914~positive regulation of transforming growth factor beta1 production	2	0.740741	0.0789197	LUM, ATP6AP2	263	6	19256	24.4056	1	0.968844	0.952748
GOTERM_BP_DIRECT	GO:2000675~negative regulation of type B pancreatic cell apoptotic process	2	0.740741	0.0789197	TCF7L2, SRSF6	263	6	19256	24.4056	1	0.968844	0.952748
GOTERM_BP_DIRECT	GO:0072719~cellular response to cisplatin	2	0.740741	0.0789197	HMOX1, ADIRF	263	6	19256	24.4056	1	0.968844	0.952748
GOTERM_BP_DIRECT	GO:0006397~mRNA processing	7	2.59259	0.079804	MBNL1, SON, THRAP3, SUPT4H1, SRSF5, HNRNPA1, ZFP36L1	263	220	19256	2.32962	1	0.973295	0.957126
GOTERM_BP_DIRECT	GO:0090050~positive regulation of cell migration involved in sprouting angiogenesis	3	1.11111	0.0818608	PLK2, HMOX1, PTGS2	263	35	19256	6.27572	1	0.991897	0.975419
GOTERM_BP_DIRECT	GO:0009749~response to glucose	4	1.48148	0.0850414	TCF7L2, EGR1, TXNIP, CTSV	263	76	19256	3.85351	1	1	0.983914
GOTERM_BP_DIRECT	GO:0007095~mitotic G2 DNA damage checkpoint	3	1.11111	0.0859249	SYF2, CCNG1, NOP53	263	36	19256	6.10139	1	1	0.983914
GOTERM_BP_DIRECT	GO:0006338~chromatin remodeling	6	2.22222	0.0878179	BRD2, NPM1, MYC, BAZ2A, ASH1L, SF3B1	263	173	19256	2.53931	1	1	0.983914
GOTERM_BP_DIRECT	GO:0032570~response to progesterone	3	1.11111	0.0900487	FOSB, TXNIP, FOS	263	37	19256	5.93649	1	1	0.983914
GOTERM_BP_DIRECT	GO:0034614~cellular response to reactive oxygen species	3	1.11111	0.0900487	JUN, RPS3, FOS	263	37	19256	5.93649	1	1	0.983914
GOTERM_BP_DIRECT	GO:0021955~central nervous system neuron axonogenesis	2	0.740741	0.091456	HSP90AA1, HSP90AB1	263	7	19256	20.9191	1	1	0.983914
GOTERM_BP_DIRECT	GO:1902255~positive regulation of intrinsic apoptotic signaling pathway by p53 class mediator	2	0.740741	0.091456	RPS7, MYC	263	7	19256	20.9191	1	1	0.983914
GOTERM_BP_DIRECT	GO:0048102~autophagic cell death	2	0.740741	0.091456	LAMP1, CTSV	263	7	19256	20.9191	1	1	0.983914
GOTERM_BP_DIRECT	GO:0060136~embryonic process involved in female pregnancy	2	0.740741	0.091456	SP3, JUNB	263	7	19256	20.9191	1	1	0.983914
GOTERM_BP_DIRECT	GO:0007283~spermatogenesis	11	4.07407	0.0921605	BRD2, RNF114, BTG1, UBE2B, AXL, CCNYL1, ARID4B, CTSV, PUM1, TXNDC8, PAIP2	263	454	19256	1.77397	1	1	0.983914
GOTERM_BP_DIRECT	GO:0000165~MAPK cascade	5	1.85185	0.0975201	ZFP36, MYC, CCL2, ASH1L, ZFP36L1	263	128	19256	2.86003	1	1	0.983914
GOTERM_BP_DIRECT	GO:0032436~positive regulation of proteasomal ubiquitin-dependent protein catabolic process	4	1.48148	0.0983711	PLK2, RAD23A, CLU, NOP53	263	81	19256	3.61564	1	1	0.983914

## Sheet: AP-state2
Category	Term	Count	%	PValue	Genes	List Total	Pop Hits	Pop Total	Fold Enrichment	Bonferroni	Benjamini	FDR
GOTERM_BP_DIRECT	GO:0030198~extracellular matrix organization	11	10.6796	1.31258e-08	ADAMTS2, POSTN, COL15A1, TNXB, CCDC80, COL14A1, ABI3BP, ELN, COL5A2, COL8A1, COL6A6	100	165	19256	12.8373	1.22069e-05	1.10909e-05	1.09239e-05
GOTERM_BP_DIRECT	GO:0007155~cell adhesion	17	16.5049	2.38513e-08	SRPX, POSTN, SPON1, COL15A1, TNXB, TNFRSF12A, THY1, THBS1, VCAN, ANOS1, CD9, COL8A1, ACKR3, IGFBP7, COL6A6, CD44, ENG	100	557	19256	5.87706	2.21815e-05	1.10909e-05	1.09239e-05
GOTERM_BP_DIRECT	GO:0030199~collagen fibril organization	6	5.82524	1.41625e-05	ADAMTS2, SFRP2, TNXB, COL14A1, SERPINF2, COL5A2	100	60	19256	19.256	0.0130848	0.00439037	0.00432428
GOTERM_BP_DIRECT	GO:0043568~positive regulation of insulin-like growth factor receptor signaling pathway	4	3.8835	3.63172e-05	AR, IGFBP5, IGFBP4, IGFBP3	100	13	19256	59.2492	0.0332116	0.00732276	0.00721253
GOTERM_BP_DIRECT	GO:0001666~response to hypoxia	8	7.76699	4.29797e-05	NR4A2, POSTN, MT-ND5, CAV1, VEGFB, THBS1, ENG, TGFBR2	100	182	19256	8.46418	0.0391836	0.00732276	0.00721253
GOTERM_BP_DIRECT	GO:0042060~wound healing	5	4.85437	4.72268e-05	POSTN, SPARC, PPL, ENG, TGFBR2	100	103	19256	9.34757	0.840115	0.107735	0.106113
GOTERM_BP_DIRECT	GO:0001525~angiogenesis	9	8.73786	4.72436e-05	ECM1, COL15A1, TNFRSF12A, CAV1, VEGFB, COL8A1, ACKR3, THY1, ENG	100	252	19256	6.87714	0.0429863	0.00732276	0.00721253
GOTERM_BP_DIRECT	GO:0045766~positive regulation of angiogenesis	7	6.79612	0.00020302	C3, ECM1, SFRP2, VEGFB, THBS1, ENG, TGFBR2	100	164	19256	8.21902	0.172071	0.0269727	0.0265666
GOTERM_BP_DIRECT	GO:0009612~response to mechanical stimulus	5	4.85437	0.000310309	POSTN, JUND, THBS1, PPL, TGFBR2	100	63	19256	15.2825	0.250712	0.0360734	0.0355304
GOTERM_BP_DIRECT	GO:0051897~positive regulation of protein kinase B signaling	6	5.82524	0.000520931	C1QTNF1, IGFBP5, MYOC, VEGFB, THBS1, ENG	100	128	19256	9.02625	0.384051	0.0484466	0.0477173
GOTERM_BP_DIRECT	GO:0043567~regulation of insulin-like growth factor receptor signaling pathway	3	2.91262	0.000718045	IGFBP5, IGFBP4, IGFBP3	100	8	19256	72.21	0.487278	0.0607074	0.0597936
GOTERM_BP_DIRECT	GO:0010951~negative regulation of endopeptidase activity	6	5.82524	0.000944572	ITIH5, C3, SERPINF1, SERPINF2, ANOS1, CST6	100	146	19256	7.91342	0.584747	0.0699674	0.0689141
GOTERM_BP_DIRECT	GO:0010811~positive regulation of cell-substrate adhesion	4	3.8835	0.00105327	CCDC80, ABI3BP, COL8A1, NID1	100	39	19256	19.7497	0.624711	0.0699674	0.0689141
GOTERM_BP_DIRECT	GO:0001937~negative regulation of endothelial cell proliferation	4	3.8835	0.00105327	SPARC, CAV1, THBS1, ENG	100	39	19256	19.7497	0.624711	0.0699674	0.0689141
GOTERM_BP_DIRECT	GO:0008347~glial cell migration	3	2.91262	0.00114628	VCAN, CD9, TSPO	100	10	19256	57.768	0.655842	0.0710694	0.0699996
GOTERM_BP_DIRECT	GO:0007566~embryo implantation	4	3.8835	0.00140131	VMP1, TPPP3, IGFBP7, TGFBR2	100	43	19256	17.9126	0.728593	0.0814514	0.0802253
GOTERM_BP_DIRECT	GO:0044342~type B pancreatic cell proliferation	3	2.91262	0.00228716	IGFBP5, IGFBP4, IGFBP3	100	14	19256	41.2629	0.881103	0.11817	0.116391
GOTERM_BP_DIRECT	GO:0051592~response to calcium ion	4	3.8835	0.00400237	SPARC, S100A16, CAV1, THBS1	100	62	19256	12.4232	0.975999	0.185423	0.182632
GOTERM_BP_DIRECT	GO:0042493~response to drug	7	6.79612	0.00405196	SFRP2, VEGFB, TSPO, THBS1, ENG, MT-ND1, TGFBR2	100	293	19256	4.60041	0.977085	0.185423	0.182632
GOTERM_BP_DIRECT	GO:0001570~vasculogenesis	4	3.8835	0.00418697	CAV1, ACKR3, ENG, TGFBR2	100	63	19256	12.226	0.9798	0.185423	0.182632
GOTERM_BP_DIRECT	GO:0001953~negative regulation of cell-matrix adhesion	3	2.91262	0.00565261	POSTN, MYOC, THBS1	100	22	19256	26.2582	0.994866	0.238951	0.235354
GOTERM_BP_DIRECT	GO:0090090~negative regulation of canonical Wnt signaling pathway	5	4.85437	0.00668213	SFRP2, IGFBP4, CAV1, DKK3, CTHRC1	100	145	19256	6.64	0.998041	0.259967	0.256054
GOTERM_BP_DIRECT	GO:0010906~regulation of glucose metabolic process	3	2.91262	0.00670883	C1QTNF1, IGFBP4, IGFBP3	100	24	19256	24.07	0.998089	0.259967	0.256054
GOTERM_BP_DIRECT	GO:0045669~positive regulation of osteoblast differentiation	4	3.8835	0.00732408	SFRP2, JUND, CLIC1, CTHRC1	100	77	19256	10.0031	0.998926	0.272456	0.268354
GOTERM_BP_DIRECT	GO:0001558~regulation of cell growth	4	3.8835	0.00785956	IGFBP5, IGFBP4, IGFBP3, IGFBP7	100	79	19256	9.74987	0.99935	0.279585	0.275376
GOTERM_BP_DIRECT	GO:0009410~response to xenobiotic stimulus	6	5.82524	0.00812691	SFRP2, TSPO, AHR, THBS1, ENG, TGFBR2	100	241	19256	4.79402	0.999494	0.279585	0.275376
GOTERM_BP_DIRECT	GO:0016485~protein processing	4	3.8835	0.0084176	SPON1, ADAMTS2, CPXM1, CPZ	100	81	19256	9.50914	0.999615	0.279585	0.275376
GOTERM_BP_DIRECT	GO:0008285~negative regulation of cell proliferation	8	7.76699	0.00948604	AR, SFRP2, ABI3BP, IGFBP3, CD9, ACKR3, IGFBP7, THBS1	100	459	19256	3.35617	0.999859	0.304207	0.299628
GOTERM_BP_DIRECT	GO:0001569~branching involved in blood vessel morphogenesis	3	2.91262	0.0117394	SFRP2, ENG, TGFBR2	100	32	19256	18.0525	0.999983	0.352182	0.346881
GOTERM_BP_DIRECT	GO:0002040~sprouting angiogenesis	3	2.91262	0.0117394	VEGFB, RSPO3, THBS1	100	32	19256	18.0525	0.999983	0.352182	0.346881
GOTERM_BP_DIRECT	GO:0007165~signal transduction	14	13.5922	0.0128675	ECM1, COL15A1, IGFBP5, MYOC, IGFBP4, ANXA5, CXCL14, NR4A2, C3, AR, PLPP2, CLIC1, NBL1, FBN1	100	1267	19256	2.12773	0.999994	0.373961	0.368332
GOTERM_BP_DIRECT	GO:2000379~positive regulation of reactive oxygen species metabolic process	3	2.91262	0.0139428	TSPO, THBS1, TGFBR2	100	35	19256	16.5051	0.999998	0.381378	0.375637
GOTERM_BP_DIRECT	GO:0030522~intracellular receptor signaling pathway	3	2.91262	0.0139428	NR4A2, AR, AHR	100	35	19256	16.5051	0.999998	0.381378	0.375637
GOTERM_BP_DIRECT	GO:0032570~response to progesterone	3	2.91262	0.0155033	CAV1, TSPO, THBS1	100	37	19256	15.613	1	0.400502	0.394473
GOTERM_BP_DIRECT	GO:2001237~negative regulation of extrinsic apoptotic signaling pathway	3	2.91262	0.0155033	LGALS3, AR, THBS1	100	37	19256	15.613	1	0.400502	0.394473
GOTERM_BP_DIRECT	GO:0098609~cell-cell adhesion	5	4.85437	0.0167185	VMP1, TNXB, COL14A1, THY1, CD44	100	190	19256	5.06737	1	0.420221	0.413895
GOTERM_BP_DIRECT	GO:0007568~aging	5	4.85437	0.0179054	JUND, IGFBP5, SERPINF1, TSPO, TGFBR2	100	194	19256	4.96289	1	0.43821	0.431614
GOTERM_BP_DIRECT	GO:0048050~post-embryonic eye morphogenesis	2	1.94175	0.0204085	EFEMP1, FBN1	100	4	19256	96.28	1	0.474499	0.467356
GOTERM_BP_DIRECT	GO:0002605~negative regulation of dendritic cell antigen processing and presentation	2	1.94175	0.0204085	FGL2, THBS1	100	4	19256	96.28	1	0.474499	0.467356
GOTERM_BP_DIRECT	GO:0031623~receptor internalization	3	2.91262	0.0253185	CAV1, CD9, ACKR3	100	48	19256	12.035	1	0.537834	0.529738
GOTERM_BP_DIRECT	GO:0003151~outflow tract morphogenesis	3	2.91262	0.0253185	SFRP2, ELN, TGFBR2	100	48	19256	12.035	1	0.537834	0.529738
GOTERM_BP_DIRECT	GO:1905007~positive regulation of epithelial to mesenchymal transition involved in endocardial cushion formation	2	1.94175	0.0254459	ENG, TGFBR2	100	5	19256	77.024	1	0.537834	0.529738
GOTERM_BP_DIRECT	GO:0035582~sequestering of BMP in extracellular matrix	2	1.94175	0.0254459	NBL1, FBN1	100	5	19256	77.024	1	0.537834	0.529738
GOTERM_BP_DIRECT	GO:0010862~positive regulation of pathway-restricted SMAD protein phosphorylation	3	2.91262	0.0273147	BMP3, ENG, TGFBR2	100	50	19256	11.5536	1	0.564503	0.556005
GOTERM_BP_DIRECT	GO:0000165~MAPK cascade	4	3.8835	0.0283538	AR, IGFBP4, CAV1, IGFBP3	100	128	19256	6.0175	1	0.57324	0.56461
GOTERM_BP_DIRECT	GO:0070374~positive regulation of ERK1 and ERK2 cascade	5	4.85437	0.0301185	CAVIN3, SERPINF2, VEGFB, ACKR3, CD44	100	228	19256	4.22281	1	0.587581	0.578735
GOTERM_BP_DIRECT	GO:0050819~negative regulation of coagulation	2	1.94175	0.0304577	PROCR, ANXA5	100	6	19256	64.1867	1	0.587581	0.578735
GOTERM_BP_DIRECT	GO:0007267~cell-cell signaling	5	4.85437	0.0309586	BMP3, AR, SFRP2, THY1, CXCL14	100	230	19256	4.18609	1	0.587581	0.578735
GOTERM_BP_DIRECT	GO:0060348~bone development	3	2.91262	0.0325705	MYOC, BGN, ENG	100	55	19256	10.5033	1	0.603223	0.594142
GOTERM_BP_DIRECT	GO:0001501~skeletal system development	4	3.8835	0.0330799	BMP3, VCAN, COL5A2, FBN1	100	136	19256	5.66353	1	0.603223	0.594142
GOTERM_BP_DIRECT	GO:0060056~mammary gland involution	2	1.94175	0.0354439	IGFBP5, CAV1	100	7	19256	55.0171	1	0.6339	0.624357
GOTERM_BP_DIRECT	GO:0030514~negative regulation of BMP signaling pathway	3	2.91262	0.0370364	SFRP2, CAV1, NBL1	100	59	19256	9.79119	1	0.649883	0.6401
GOTERM_BP_DIRECT	GO:0010757~negative regulation of plasminogen activation	2	1.94175	0.0404047	SERPINF2, THBS1	100	8	19256	48.14	1	0.695859	0.685383
GOTERM_BP_DIRECT	GO:0071560~cellular response to transforming growth factor beta stimulus	3	2.91262	0.0453753	POSTN, CAV1, FBN1	100	66	19256	8.75273	1	0.744318	0.733113
GOTERM_BP_DIRECT	GO:0043154~negative regulation of cysteine-type endopeptidase activity involved in apoptotic process	3	2.91262	0.0491416	SFRP2, THBS1, CD44	100	69	19256	8.37217	1	0.744318	0.733113
GOTERM_BP_DIRECT	GO:0043410~positive regulation of MAPK cascade	4	3.8835	0.0495445	AR, C1QTNF1, IGFBP4, IGFBP3	100	160	19256	4.814	1	0.744318	0.733113
GOTERM_BP_DIRECT	GO:0016477~cell migration	5	4.85437	0.0495518	LAMB2, THBS1, CD44, CTHRC1, ENG	100	268	19256	3.59254	1	0.744318	0.733113
GOTERM_BP_DIRECT	GO:0051901~positive regulation of mitochondrial depolarization	2	1.94175	0.0502507	MYOC, TSPO	100	10	19256	38.512	1	0.744318	0.733113
GOTERM_BP_DIRECT	GO:0048048~embryonic eye morphogenesis	2	1.94175	0.0502507	EFEMP1, FBN1	100	10	19256	38.512	1	0.744318	0.733113
GOTERM_BP_DIRECT	GO:0050810~regulation of steroid biosynthetic process	2	1.94175	0.0502507	TSPO, IGFBP7	100	10	19256	38.512	1	0.744318	0.733113
GOTERM_BP_DIRECT	GO:0003214~cardiac left ventricle morphogenesis	2	1.94175	0.0502507	SFRP2, TGFBR2	100	10	19256	38.512	1	0.744318	0.733113
GOTERM_BP_DIRECT	GO:0048661~positive regulation of smooth muscle cell proliferation	3	2.91262	0.0504215	SERPINF2, THBS1, TGFBR2	100	70	19256	8.25257	1	0.744318	0.733113
GOTERM_BP_DIRECT	GO:0060326~cell chemotaxis	3	2.91262	0.0517134	ACKR3, CXCL14, ENG	100	71	19256	8.13634	1	0.751461	0.740148
GOTERM_BP_DIRECT	GO:0042127~regulation of cell proliferation	4	3.8835	0.0526134	JUND, TSPO, ENG, TGFBR2	100	164	19256	4.69659	1	0.752776	0.741444
GOTERM_BP_DIRECT	GO:0043066~negative regulation of apoptotic process	7	6.79612	0.0540461	DDAH2, ANXA5, TWIST2, VEGFB, THBS1, CD44, PTMS	100	526	19256	2.56259	1	0.761559	0.750095
GOTERM_BP_DIRECT	GO:0032092~positive regulation of protein binding	3	2.91262	0.059708	SPON1, CAV1, CTHRC1	100	77	19256	7.50234	1	0.797099	0.7851
GOTERM_BP_DIRECT	GO:0048251~elastic fiber assembly	2	1.94175	0.0599967	TNXB, LTBP3	100	12	19256	32.0933	1	0.797099	0.7851
GOTERM_BP_DIRECT	GO:0090331~negative regulation of platelet aggregation	2	1.94175	0.0599967	C1QTNF1, CD9	100	12	19256	32.0933	1	0.797099	0.7851
GOTERM_BP_DIRECT	GO:0001960~negative regulation of cytokine-mediated signaling pathway	2	1.94175	0.0599967	ECM1, CAV1	100	12	19256	32.0933	1	0.797099	0.7851
GOTERM_BP_DIRECT	GO:0030336~negative regulation of cell migration	4	3.8835	0.0615134	SFRP2, IGFBP5, THY1, ENG	100	175	19256	4.40137	1	0.805739	0.793609
GOTERM_BP_DIRECT	GO:2001046~positive regulation of integrin-mediated signaling pathway	2	1.94175	0.0648325	LAMB2, NID1	100	13	19256	29.6246	1	0.814787	0.802522
GOTERM_BP_DIRECT	GO:0051001~negative regulation of nitric-oxide synthase activity	2	1.94175	0.0648325	CAV1, ENG	100	13	19256	29.6246	1	0.814787	0.802522
GOTERM_BP_DIRECT	GO:0051918~negative regulation of fibrinolysis	2	1.94175	0.0648325	SERPINF2, THBS1	100	13	19256	29.6246	1	0.814787	0.802522
GOTERM_BP_DIRECT	GO:0006518~peptide metabolic process	2	1.94175	0.0696437	CPXM1, CPZ	100	14	19256	27.5086	1	0.815146	0.802875
GOTERM_BP_DIRECT	GO:0010466~negative regulation of peptidase activity	2	1.94175	0.0696437	CST3, ECM1	100	14	19256	27.5086	1	0.815146	0.802875
GOTERM_BP_DIRECT	GO:0001952~regulation of cell-matrix adhesion	2	1.94175	0.0696437	MYOC, THY1	100	14	19256	27.5086	1	0.815146	0.802875
GOTERM_BP_DIRECT	GO:0060394~negative regulation of pathway-restricted SMAD protein phosphorylation	2	1.94175	0.0696437	PMEPA1, ENG	100	14	19256	27.5086	1	0.815146	0.802875
GOTERM_BP_DIRECT	GO:0001503~ossification	3	2.91262	0.0709744	ECM1, SPARC, COL5A2	100	85	19256	6.79624	1	0.815146	0.802875
GOTERM_BP_DIRECT	GO:0051149~positive regulation of muscle cell differentiation	2	1.94175	0.0744304	LAMB2, NID1	100	15	19256	25.6747	1	0.815146	0.802875
GOTERM_BP_DIRECT	GO:1902230~negative regulation of intrinsic apoptotic signaling pathway in response to DNA damage	2	1.94175	0.0744304	SFRP2, ACKR3	100	15	19256	25.6747	1	0.815146	0.802875
GOTERM_BP_DIRECT	GO:0014912~negative regulation of smooth muscle cell migration	2	1.94175	0.0744304	IGFBP5, IGFBP3	100	15	19256	25.6747	1	0.815146	0.802875
GOTERM_BP_DIRECT	GO:0048266~behavioral response to pain	2	1.94175	0.0744304	TSPO, THBS1	100	15	19256	25.6747	1	0.815146	0.802875
GOTERM_BP_DIRECT	GO:0003073~regulation of systemic arterial blood pressure	2	1.94175	0.0744304	AR, POSTN	100	15	19256	25.6747	1	0.815146	0.802875
GOTERM_BP_DIRECT	GO:0010629~negative regulation of gene expression	5	4.85437	0.0745026	C1QTNF3, SFRP2, SERPINF1, VEGFB, ENG	100	308	19256	3.12597	1	0.815146	0.802875
GOTERM_BP_DIRECT	GO:0034116~positive regulation of heterotypic cell-cell adhesion	2	1.94175	0.0791927	THY1, CD44	100	16	19256	24.07	1	0.839071	0.82644
GOTERM_BP_DIRECT	GO:0061099~negative regulation of protein tyrosine kinase activity	2	1.94175	0.0791927	CAV1, THY1	100	16	19256	24.07	1	0.839071	0.82644
GOTERM_BP_DIRECT	GO:0033138~positive regulation of peptidyl-serine phosphorylation	3	2.91262	0.0798397	SFRP2, CAV1, CD44	100	91	19256	6.34813	1	0.839071	0.82644
GOTERM_BP_DIRECT	GO:0016055~Wnt signaling pathway	4	3.8835	0.0802982	SFRP2, RSPO3, CPZ, DKK3	100	196	19256	3.9298	1	0.839071	0.82644
GOTERM_BP_DIRECT	GO:0030194~positive regulation of blood coagulation	2	1.94175	0.0839307	ST3GAL4, THBS1	100	17	19256	22.6541	1	0.84843	0.835658
GOTERM_BP_DIRECT	GO:0030502~negative regulation of bone mineralization	2	1.94175	0.0839307	ECM1, LTBP3	100	17	19256	22.6541	1	0.84843	0.835658
GOTERM_BP_DIRECT	GO:0048009~insulin-like growth factor receptor signaling pathway	2	1.94175	0.0839307	AR, IGFBP5	100	17	19256	22.6541	1	0.84843	0.835658
GOTERM_BP_DIRECT	GO:0002063~chondrocyte development	2	1.94175	0.0886446	ECM1, SFRP2	100	18	19256	21.3956	1	0.871547	0.858427
GOTERM_BP_DIRECT	GO:0071711~basement membrane organization	2	1.94175	0.0886446	CAV1, NID1	100	18	19256	21.3956	1	0.871547	0.858427
GOTERM_BP_DIRECT	GO:0030512~negative regulation of transforming growth factor beta receptor signaling pathway	3	2.91262	0.089029	CAV1, PMEPA1, ENG	100	97	19256	5.95546	1	0.871547	0.858427
GOTERM_BP_DIRECT	GO:0060070~canonical Wnt signaling pathway	3	2.91262	0.0905901	NR4A2, SFRP2, RSPO3	100	98	19256	5.89469	1	0.877592	0.864381
GOTERM_BP_DIRECT	GO:0031668~cellular response to extracellular stimulus	2	1.94175	0.0933345	NR4A2, SFRP2	100	19	19256	20.2695	1	0.894857	0.881386
GOTERM_BP_DIRECT	GO:0007179~transforming growth factor beta receptor signaling pathway	3	2.91262	0.0953215	LTBP3, ENG, TGFBR2	100	101	19256	5.7196	1	0.904582	0.890965
GOTERM_BP_DIRECT	GO:0043032~positive regulation of macrophage activation	2	1.94175	0.0980005	JUND, THBS1	100	20	19256	19.256	1	0.911405	0.897685
GOTERM_BP_DIRECT	GO:0045019~negative regulation of nitric oxide biosynthetic process	2	1.94175	0.0980005	CAV1, TSPO	100	20	19256	19.256	1	0.911405	0.897685

## Sheet: AP-state3
Category	Term	Count	%	PValue	Genes	List Total	Pop Hits	Pop Total	Fold Enrichment	Bonferroni	Benjamini	FDR
GOTERM_BP_DIRECT	GO:0030199~collagen fibril organization	12	7.40741	1.80578e-12	COL1A1, ACAN, MMP11, FKBP10, COL1A2, COL5A1, COL13A1, P4HA1, COL11A1, COL12A1, SERPINH1, COLGALT1	158	60	19256	24.3747	2.58949e-09	2.5895e-09	2.55699e-09
GOTERM_BP_DIRECT	GO:0001649~osteoblast differentiation	11	6.79012	7.7343e-08	COL1A1, MEF2C, TPM4, DLX5, TMEM119, IGF2, TNC, ALPL, RRBP1, SP7, RUNX2	158	125	19256	10.7249	0.000110904	5.54549e-05	5.47588e-05
GOTERM_BP_DIRECT	GO:0001958~endochondral ossification	7	4.32099	1.34815e-07	COL1A1, MEF2C, COL13A1, DLX5, TMEM119, ALPL, RUNX2	158	30	19256	28.4371	0.000193306	6.15702e-05	6.07973e-05
GOTERM_BP_DIRECT	GO:0001501~skeletal system development	11	6.79012	1.71744e-07	COL1A1, ACAN, PKDCC, COL1A2, COL13A1, DLX5, DLX6, IGF2, ALPL, PTH1R, HAPLN1	158	136	19256	9.85741	0.00024625	6.15702e-05	6.07973e-05
GOTERM_BP_DIRECT	GO:0007155~cell adhesion	19	11.7284	7.01912e-07	FBLN7, CGREF1, APP, NRP2, COL12A1, TNC, FN1, NME2, SORBS3, THBS4, HAPLN1, COL1A1, ACAN, COL5A1, TYRO3, CERCAM, S1PR1, EMILIN1, TGFBI	158	557	19256	4.15726	0.00100604	0.000201308	0.000198782
GOTERM_BP_DIRECT	GO:0030282~bone mineralization	7	4.32099	4.99027e-06	PKDCC, COL1A2, ALPL, PTH1R, PTN, IFITM5, FGFR2	158	54	19256	15.7984	0.00713053	0.00102229	0.00100946
GOTERM_BP_DIRECT	GO:0030198~extracellular matrix organization	10	6.17284	8.57661e-06	COL1A1, MMP11, APP, ECM2, COL27A1, COL1A2, COL5A1, COL13A1, COL11A1, TGFBI	158	165	19256	7.38627	0.0122236	0.00153736	0.00151806
GOTERM_BP_DIRECT	GO:0032964~collagen biosynthetic process	4	2.46914	6.11835e-05	RCN3, COL1A1, COL5A1, SERPINH1	158	10	19256	48.7494	0.0840008	0.00877371	0.00866358
GOTERM_BP_DIRECT	GO:0007015~actin filament organization	8	4.93827	0.000139041	MARCKS, MYO1B, TPM4, TPM2, ACTN1, TPM1, FSCN1, SORBS3	158	138	19256	7.06513	0.180777	0.0181259	0.0178983
GOTERM_BP_DIRECT	GO:0030501~positive regulation of bone mineralization	5	3.08642	0.00040977	MEF2C, TGFB1, PKDCC, TMEM119, PTN	158	43	19256	14.1713	0.444413	0.0385915	0.038107
GOTERM_BP_DIRECT	GO:0006457~protein folding	8	4.93827	0.000430588	FKBP10, LMAN1, FKBP9, P4HB, PPIB, PPIA, HSP90B1, TXNDC5	158	166	19256	5.87342	0.460761	0.0385915	0.038107
GOTERM_BP_DIRECT	GO:0008284~positive regulation of cell proliferation	14	8.64198	0.000575284	TGFB1, SHC1, CLEC11A, TNC, IGF2, FN1, PTN, PTH1R, MIF, ACTB, RUNX2, GNAI2, BAMBI, FGFR2	158	549	19256	3.10788	0.56185	0.0485269	0.0479178
GOTERM_BP_DIRECT	GO:0051781~positive regulation of cell division	5	3.08642	0.000677349	TGFB1, IGF2, PTN, THBS4, FGFR2	158	49	19256	12.4361	0.621541	0.0539621	0.0532848
GOTERM_BP_DIRECT	GO:0002062~chondrocyte differentiation	5	3.08642	0.000912808	MEF2C, TGFB1, PTH1R, TGFBI, RUNX2	158	53	19256	11.4975	0.730062	0.068893	0.0680282
GOTERM_BP_DIRECT	GO:0010628~positive regulation of gene expression	13	8.02469	0.00104035	APP, MEF2C, TGFB1, DLX5, TNC, FN1, RUNX2, ACTG1, CNN2, ACTA2, GJA1, TMEM119, EMILIN1	158	513	19256	3.08841	0.775221	0.0732004	0.0722816
GOTERM_BP_DIRECT	GO:0055010~ventricular cardiac muscle tissue morphogenesis	4	2.46914	0.00107197	TGFB1, COL11A1, TPM1, FGFR2	158	25	19256	19.4997	0.785197	0.0732004	0.0722816
GOTERM_BP_DIRECT	GO:0090263~positive regulation of canonical Wnt signaling pathway	6	3.7037	0.00199863	COL1A1, V, DLX5, BAMBI, FGFR2, RPS12	158	109	19256	6.70863	0.943239	0.130274	0.128639
GOTERM_BP_DIRECT	GO:0032355~response to estradiol	6	3.7037	0.00225077	COL1A1, GJA1, TGFB1, MAP1B, WFDC1, PTN	158	112	19256	6.52893	0.960492	0.140331	0.138569
GOTERM_BP_DIRECT	GO:0070374~positive regulation of ERK1 and ERK2 cascade	8	4.93827	0.00270475	ACTA2, APP, TGFB1, SHC1, HMGB1, MIF, FGFR2, GNAI2	158	228	19256	4.27626	0.979429	0.161609	0.15958
GOTERM_BP_DIRECT	GO:0006614~SRP-dependent cotranslational protein targeting to membrane	3	1.85185	0.00284756	SEC61A1, SSR3, SRP14	158	10	19256	36.562	0.983248	0.163336	0.161286
GOTERM_BP_DIRECT	GO:0051017~actin filament bundle assembly	4	2.46914	0.00311671	MARCKS, MYO1B, ACTN1, FSCN1	158	36	19256	13.5415	0.988625	0.171898	0.169741
GOTERM_BP_DIRECT	GO:0018401~peptidyl-proline hydroxylation to 4-hydroxy-L-proline	3	1.85185	0.00346176	P4HA1, P4HA2, P4HB	158	11	19256	33.2382	0.993076	0.183858	0.18155
GOTERM_BP_DIRECT	GO:0085029~extracellular matrix assembly	3	1.85185	0.00413195	FKBP10, TGFB1, COL1A2	158	12	19256	30.4684	0.997361	0.198885	0.196389
GOTERM_BP_DIRECT	GO:0031175~neuron projection development	6	3.7037	0.00413623	APP, TNC, PHGDH, MAP4, HMGB1, MANF	158	129	19256	5.66853	0.997378	0.198885	0.196389
GOTERM_BP_DIRECT	GO:0043406~positive regulation of MAP kinase activity	5	3.08642	0.00416078	APP, MEF2C, TGFB1, MAGED1, MIF	158	80	19256	7.61709	0.997469	0.198885	0.196389
GOTERM_BP_DIRECT	GO:0001503~ossification	5	3.08642	0.00516265	COL1A1, COL11A1, CLEC11A, TMEM119, RUNX2	158	85	19256	7.16902	0.999402	0.238814	0.235816
GOTERM_BP_DIRECT	GO:0010952~positive regulation of peptidase activity	3	1.85185	0.00563651	RCN3, APP, FN1	158	14	19256	26.1157	0.999698	0.252586	0.249415
GOTERM_BP_DIRECT	GO:0001568~blood vessel development	4	2.46914	0.005872	COL1A1, MEF2C, COL1A2, COL5A1	158	45	19256	10.8332	0.999785	0.255165	0.251962
GOTERM_BP_DIRECT	GO:0007409~axonogenesis	5	3.08642	0.00607175	APP, TNN, MAP1B, FGFR2, ACTB	158	89	19256	6.84682	0.999839	0.255849	0.252638
GOTERM_BP_DIRECT	GO:0001837~epithelial to mesenchymal transition	4	2.46914	0.00624458	TGFB1, RFLNB, FLNA, FGFR2	158	46	19256	10.5977	0.999874	0.255849	0.252638
GOTERM_BP_DIRECT	GO:0016477~cell migration	8	4.93827	0.00650697	TGFB1, COL5A1, BAMBI, GPC1, FSCN1, TYRO3, S1PR1, EMILIN1	158	268	19256	3.63801	0.999914	0.259194	0.255941
GOTERM_BP_DIRECT	GO:0021762~substantia nigra development	4	2.46914	0.00703131	BASP1, CALM3, CKB, ACTB	158	48	19256	10.1561	0.99996	0.272511	0.26909
GOTERM_BP_DIRECT	GO:0001701~in utero embryonic development	7	4.32099	0.00804813	FKBP10, RCN1, SH3PXD2A, IGF2, PTH1R, IFITM5, FGFR2	158	213	19256	4.00523	0.999991	0.303711	0.299899
GOTERM_BP_DIRECT	GO:0007507~heart development	7	4.32099	0.00905834	ACAN, MEF2C, GJA1, TGFB1, SHC1, FN1, PTN	158	218	19256	3.91337	0.999998	0.332569	0.328395
GOTERM_BP_DIRECT	GO:0002063~chondrocyte development	3	1.85185	0.00927668	ACAN, COL11A1, RUNX2	158	18	19256	20.3122	0.999998	0.332569	0.328395
GOTERM_BP_DIRECT	GO:0015031~protein transport	10	6.17284	0.0100367	EIF5A, RCN3, COL1A1, SEC61A1, LMAN1, PKDCC, KDELR2, RRBP1, KDELR3, HSP90B1	158	439	19256	2.77616	0.999999	0.345152	0.34082
GOTERM_BP_DIRECT	GO:0002076~osteoblast development	3	1.85185	0.010313	TNN, PTH1R, RUNX2	158	19	19256	19.2432	1	0.345152	0.34082
GOTERM_BP_DIRECT	GO:0042493~response to drug	8	4.93827	0.0103497	COL1A1, TGFB1, LGALS1, HMGCS1, RPN2, MAP1B, WFDC1, PTN	158	293	19256	3.3276	1	0.345152	0.34082
GOTERM_BP_DIRECT	GO:0042472~inner ear morphogenesis	4	2.46914	0.0107488	DLX5, COL11A1, DLX6, FGFR2	158	56	19256	8.70524	1	0.350313	0.345916
GOTERM_BP_DIRECT	GO:0043277~apoptotic cell clearance	3	1.85185	0.011398	TYRO3, HMGB1, TXNDC5	158	20	19256	18.281	1	0.357607	0.353118
GOTERM_BP_DIRECT	GO:0007160~cell-matrix adhesion	5	3.08642	0.0114714	ECM2, COL13A1, TNN, FN1, EMILIN1	158	107	19256	5.69502	1	0.357607	0.353118
GOTERM_BP_DIRECT	GO:0032930~positive regulation of superoxide anion generation	3	1.85185	0.012531	APP, TGFB1, GNAI2	158	21	19256	17.4105	1	0.382329	0.37753
GOTERM_BP_DIRECT	GO:0030155~regulation of cell adhesion	4	2.46914	0.0135505	TNN, PLAUR, TNC, S1PR1	158	61	19256	7.9917	1	0.404821	0.399739
GOTERM_BP_DIRECT	GO:0042981~regulation of apoptotic process	7	4.32099	0.0139976	PRDX2, GJA1, LGALS1, MAGED1, ACTN1, NME2, ACTB	158	240	19256	3.55464	1	0.409644	0.404502
GOTERM_BP_DIRECT	GO:0009612~response to mechanical stimulus	4	2.46914	0.0147766	COL1A1, MAP1B, TNC, ACTG1	158	63	19256	7.73799	1	0.423792	0.418472
GOTERM_BP_DIRECT	GO:0018208~peptidyl-proline modification	2	1.23457	0.0162405	FKBP10, FKBP7	158	2	19256	121.873	1	0.456646	0.450914
GOTERM_BP_DIRECT	GO:0071560~cellular response to transforming growth factor beta stimulus	4	2.46914	0.0167298	COL1A1, MEF2C, TGFB1, FGFR2	158	66	19256	7.38627	1	0.461357	0.455566
GOTERM_BP_DIRECT	GO:0050680~negative regulation of epithelial cell proliferation	4	2.46914	0.0181085	TGFB1, MAGED1, WFDC1, PTN	158	68	19256	7.16902	1	0.489954	0.483804
GOTERM_BP_DIRECT	GO:0030335~positive regulation of cell migration	7	4.32099	0.0186508	COL1A1, LRRC15, TGFB1, S1PR1, GNAI2, ACTG1, MYLK	158	256	19256	3.33248	1	0.495282	0.489065
GOTERM_BP_DIRECT	GO:0016525~negative regulation of angiogenesis	5	3.08642	0.0197763	SHC1, YJEFN3, EMILIN1, PTN, THBS4	158	126	19256	4.83625	1	0.514014	0.507562
GOTERM_BP_DIRECT	GO:0090303~positive regulation of wound healing	3	1.85185	0.0202883	HMGB1, ACTG1, MYLK	158	27	19256	13.5415	1	0.514014	0.507562
GOTERM_BP_DIRECT	GO:0007399~nervous system development	9	5.55556	0.0204315	APP, MEF2C, DLX5, MAP1B, DLX6, INSC, TYRO3, FN1, PTN	158	414	19256	2.64942	1	0.514014	0.507562
GOTERM_BP_DIRECT	GO:0007189~adenylate cyclase-activating G-protein coupled receptor signaling pathway	5	3.08642	0.0218952	APP, S1PR1, NME2, PTH1R, GNAI2	158	130	19256	4.68744	1	0.541339	0.534544
GOTERM_BP_DIRECT	GO:0007176~regulation of epidermal growth factor-activated receptor activity	2	1.23457	0.0242623	APP, SHC1	158	3	19256	81.2489	1	0.579868	0.57259
GOTERM_BP_DIRECT	GO:0009987~cellular process	2	1.23457	0.0242623	APP, MAP1B	158	3	19256	81.2489	1	0.579868	0.57259
GOTERM_BP_DIRECT	GO:0010800~positive regulation of peptidyl-threonine phosphorylation	3	1.85185	0.0247477	APP, TGFB1, CALM3	158	30	19256	12.1873	1	0.581775	0.574472
GOTERM_BP_DIRECT	GO:0035987~endodermal cell differentiation	3	1.85185	0.0263151	COL11A1, COL12A1, FN1	158	31	19256	11.7942	1	0.589622	0.582221
GOTERM_BP_DIRECT	GO:0035633~maintenance of permeability of blood-brain barrier	3	1.85185	0.0263151	GJA1, ACTB, ACTG1	158	31	19256	11.7942	1	0.589622	0.582221
GOTERM_BP_DIRECT	GO:0035307~positive regulation of protein dephosphorylation	3	1.85185	0.0263151	TGFB1, CALM3, PPIA	158	31	19256	11.7942	1	0.589622	0.582221
GOTERM_BP_DIRECT	GO:0060325~face morphogenesis	3	1.85185	0.0279216	COL1A1, TGFB1, DLX5	158	32	19256	11.4256	1	0.60666	0.599045
GOTERM_BP_DIRECT	GO:0021915~neural tube development	3	1.85185	0.0279216	MARCKS, TGFB1, PHGDH	158	32	19256	11.4256	1	0.60666	0.599045
GOTERM_BP_DIRECT	GO:0001934~positive regulation of protein phosphorylation	6	3.7037	0.0284504	APP, TGFB1, TMEM119, PLAUR, IGF2, PPIA	158	209	19256	3.49876	1	0.608924	0.601281
GOTERM_BP_DIRECT	GO:0000413~protein peptidyl-prolyl isomerization	3	1.85185	0.0295666	FKBP11, PPIB, PPIA	158	33	19256	11.0794	1	0.61447	0.606757
GOTERM_BP_DIRECT	GO:0043388~positive regulation of DNA binding	3	1.85185	0.0295666	PLAUR, CALM3, HMGB1	158	33	19256	11.0794	1	0.61447	0.606757
GOTERM_BP_DIRECT	GO:0021510~spinal cord development	3	1.85185	0.0312493	PHGDH, PTN, PLXDC1	158	34	19256	10.7535	1	0.616027	0.608295
GOTERM_BP_DIRECT	GO:0034976~response to endoplasmic reticulum stress	4	2.46914	0.031353	MARCKS, P4HB, THBS4, HSP90B1	158	84	19256	5.8035	1	0.616027	0.608295
GOTERM_BP_DIRECT	GO:2001016~positive regulation of skeletal muscle cell differentiation	2	1.23457	0.032219	MEF2C, GPC1	158	4	19256	60.9367	1	0.616027	0.608295
GOTERM_BP_DIRECT	GO:0010638~positive regulation of organelle organization	2	1.23457	0.032219	LMAN1, SURF4	158	4	19256	60.9367	1	0.616027	0.608295
GOTERM_BP_DIRECT	GO:0035437~maintenance of protein localization in endoplasmic reticulum	2	1.23457	0.032219	GJA1, KDELR2	158	4	19256	60.9367	1	0.616027	0.608295
GOTERM_BP_DIRECT	GO:0035989~tendon development	2	1.23457	0.032219	COL5A1, COL11A1	158	4	19256	60.9367	1	0.616027	0.608295
GOTERM_BP_DIRECT	GO:0007275~multicellular organism development	6	3.7037	0.0327193	MMP11, CRABP1, TYRO3, IGF2, RPS4Y1, FGFR2	158	217	19256	3.36977	1	0.617361	0.609612
GOTERM_BP_DIRECT	GO:0071260~cellular response to mechanical stimulus	4	2.46914	0.0342731	CNN2, COL1A1, GJA1, TGFB1	158	87	19256	5.60338	1	0.638282	0.63027
GOTERM_BP_DIRECT	GO:0034599~cellular response to oxidative stress	4	2.46914	0.0373294	PRDX2, GPX8, NME2, PPIA	158	90	19256	5.4166	1	0.678264	0.66975
GOTERM_BP_DIRECT	GO:0008360~regulation of cell shape	5	3.08642	0.0382514	CDC42EP5, BAMBI, TPM1, FN1, PTN	158	155	19256	3.9314	1	0.678264	0.66975
GOTERM_BP_DIRECT	GO:0048870~cell motility	3	1.85185	0.0383431	CFL1, FSCN1, ACTB	158	38	19256	9.62159	1	0.678264	0.66975
GOTERM_BP_DIRECT	GO:1902396~protein localization to bicellular tight junction	2	1.23457	0.0401112	FLNA, ACTG1	158	5	19256	48.7494	1	0.678264	0.66975
GOTERM_BP_DIRECT	GO:1901203~positive regulation of extracellular matrix assembly	2	1.23457	0.0401112	TGFB1, EMILIN1	158	5	19256	48.7494	1	0.678264	0.66975
GOTERM_BP_DIRECT	GO:0071529~cementum mineralization	2	1.23457	0.0401112	ALPL, SP7	158	5	19256	48.7494	1	0.678264	0.66975
GOTERM_BP_DIRECT	GO:0043932~ossification involved in bone remodeling	2	1.23457	0.0401112	TGFB1, PTN	158	5	19256	48.7494	1	0.678264	0.66975
GOTERM_BP_DIRECT	GO:0010811~positive regulation of cell-substrate adhesion	3	1.85185	0.0402039	ECM2, EMILIN1, PTN	158	39	19256	9.37488	1	0.678264	0.66975
GOTERM_BP_DIRECT	GO:0030855~epithelial cell differentiation	4	2.46914	0.0416143	DLX5, DLX6, DNPH1, FGFR2	158	94	19256	5.1861	1	0.68601	0.677399
GOTERM_BP_DIRECT	GO:0048286~lung alveolus development	3	1.85185	0.0420983	TGFB1, PKDCC, FGFR2	158	40	19256	9.14051	1	0.68601	0.677399
GOTERM_BP_DIRECT	GO:0043537~negative regulation of blood vessel endothelial cell migration	3	1.85185	0.0420983	MEF2C, TGFB1, HMGB1	158	40	19256	9.14051	1	0.68601	0.677399
GOTERM_BP_DIRECT	GO:0050731~positive regulation of peptidyl-tyrosine phosphorylation	4	2.46914	0.0427226	TGFB1, IGF2, MIF, THBS4	158	95	19256	5.13151	1	0.688362	0.679721
GOTERM_BP_DIRECT	GO:0042127~regulation of cell proliferation	5	3.08642	0.0454828	CNN2, SQLE, TGFB1, TNC, EMILIN1	158	164	19256	3.71565	1	0.724693	0.715596
GOTERM_BP_DIRECT	GO:0001738~morphogenesis of a polarized epithelium	2	1.23457	0.0479395	ACTB, ACTG1	158	6	19256	40.6245	1	0.739197	0.729918
GOTERM_BP_DIRECT	GO:1901166~neural crest cell migration involved in autonomic nervous system development	2	1.23457	0.0479395	NRP2, FN1	158	6	19256	40.6245	1	0.739197	0.729918
GOTERM_BP_DIRECT	GO:0031536~positive regulation of exit from mitosis	2	1.23457	0.0479395	TGFB1, UBE2C	158	6	19256	40.6245	1	0.739197	0.729918
GOTERM_BP_DIRECT	GO:0010994~free ubiquitin chain polymerization	2	1.23457	0.0557044	UBE2C, UBE2S	158	7	19256	34.821	1	0.840843	0.830289
GOTERM_BP_DIRECT	GO:1905522~negative regulation of macrophage migration	2	1.23457	0.0557044	CNN2, EMILIN1	158	7	19256	34.821	1	0.840843	0.830289
GOTERM_BP_DIRECT	GO:0030334~regulation of cell migration	4	2.46914	0.0597567	TGFB1, TNN, TNC, FLNA	158	109	19256	4.47242	1	0.874276	0.863302
GOTERM_BP_DIRECT	GO:0010718~positive regulation of epithelial to mesenchymal transition	3	1.85185	0.060551	COL1A1, TGFB1, BAMBI	158	49	19256	7.46164	1	0.874276	0.863302
GOTERM_BP_DIRECT	GO:0030036~actin cytoskeleton organization	5	3.08642	0.0623039	ACTN1, CFL1, FSCN1, FLNA, PFN1	158	182	19256	3.34817	1	0.874276	0.863302
GOTERM_BP_DIRECT	GO:0022898~regulation of transmembrane transporter activity	2	1.23457	0.0634063	GJA1, ACTB	158	8	19256	30.4684	1	0.874276	0.863302
GOTERM_BP_DIRECT	GO:1904383~response to sodium phosphate	2	1.23457	0.0634063	ALPL, RUNX2	158	8	19256	30.4684	1	0.874276	0.863302
GOTERM_BP_DIRECT	GO:0044794~positive regulation by host of viral process	2	1.23457	0.0634063	CFL1, PPIB	158	8	19256	30.4684	1	0.874276	0.863302
GOTERM_BP_DIRECT	GO:0014012~peripheral nervous system axon regeneration	2	1.23457	0.0634063	MAP1B, TNC	158	8	19256	30.4684	1	0.874276	0.863302
GOTERM_BP_DIRECT	GO:0048646~anatomical structure formation involved in morphogenesis	2	1.23457	0.0634063	DLX5, DLX6	158	8	19256	30.4684	1	0.874276	0.863302
GOTERM_BP_DIRECT	GO:0017185~peptidyl-lysine hydroxylation	2	1.23457	0.0634063	FKBP10, PLOD1	158	8	19256	30.4684	1	0.874276	0.863302
GOTERM_BP_DIRECT	GO:0008283~cell proliferation	5	3.08642	0.0661335	DLX5, S1PR1, PTH1R, TGFBI, GNAI2	158	186	19256	3.27617	1	0.902053	0.89073
GOTERM_BP_DIRECT	GO:0043066~negative regulation of apoptotic process	9	5.55556	0.066679	PRDX2, SHC1, CFL1, PLAUR, NME2, FLNA, MIF, HSP90B1, TXNDC5	158	526	19256	2.08529	1	0.902053	0.89073
GOTERM_BP_DIRECT	GO:0045893~positive regulation of transcription, DNA-templated	11	6.79012	0.0686194	COL1A1, MEF2C, TGFB1, SHC1, DLX5, MAGED1, BAMBI, ACTN1, NME2, ACTB, RUNX2	158	716	19256	1.87236	1	0.919629	0.908085
GOTERM_BP_DIRECT	GO:0006621~protein retention in ER lumen	2	1.23457	0.0710458	KDELR2, KDELR3	158	9	19256	27.083	1	0.926179	0.914554
GOTERM_BP_DIRECT	GO:2000987~positive regulation of behavioral fear response	2	1.23457	0.0710458	MEF2C, GJA1	158	9	19256	27.083	1	0.926179	0.914554
GOTERM_BP_DIRECT	GO:0071374~cellular response to parathyroid hormone stimulus	2	1.23457	0.0710458	MEF2C, GJA1	158	9	19256	27.083	1	0.926179	0.914554
GOTERM_BP_DIRECT	GO:0071407~cellular response to organic cyclic compound	3	1.85185	0.0741096	TGFB1, LGALS1, ALPL	158	55	19256	6.64764	1	0.93222	0.920519
GOTERM_BP_DIRECT	GO:0006986~response to unfolded protein	3	1.85185	0.0741096	SERPINH1, THBS4, MANF	158	55	19256	6.64764	1	0.93222	0.920519
GOTERM_BP_DIRECT	GO:0060348~bone development	3	1.85185	0.0741096	GJA1, PPIB, FGFR2	158	55	19256	6.64764	1	0.93222	0.920519
GOTERM_BP_DIRECT	GO:0007193~adenylate cyclase-inhibiting G-protein coupled receptor signaling pathway	3	1.85185	0.0741096	APP, S1PR1, GNAI2	158	55	19256	6.64764	1	0.93222	0.920519
GOTERM_BP_DIRECT	GO:0043434~response to peptide hormone	3	1.85185	0.0764563	COL1A1, GJA1, GNAI2	158	56	19256	6.52893	1	0.953376	0.941409
GOTERM_BP_DIRECT	GO:1901522~positive regulation of transcription from RNA polymerase II promoter involved in cellular response to chemical stimulus	2	1.23457	0.0786234	DLX5, RUNX2	158	10	19256	24.3747	1	0.95794	0.945916
GOTERM_BP_DIRECT	GO:0007406~negative regulation of neuroblast proliferation	2	1.23457	0.0786234	TGFB1, PTN	158	10	19256	24.3747	1	0.95794	0.945916
GOTERM_BP_DIRECT	GO:0048146~positive regulation of fibroblast proliferation	3	1.85185	0.0788263	TGFB1, FN1, MIF	158	57	19256	6.41439	1	0.95794	0.945916
GOTERM_BP_DIRECT	GO:0031532~actin cytoskeleton reorganization	3	1.85185	0.0836345	SHC1, S1PR1, FLNA	158	59	19256	6.19695	1	0.968536	0.956379
GOTERM_BP_DIRECT	GO:0071230~cellular response to amino acid stimulus	3	1.85185	0.0836345	COL1A1, COL1A2, LAMTOR4	158	59	19256	6.19695	1	0.968536	0.956379
GOTERM_BP_DIRECT	GO:0030308~negative regulation of cell growth	4	2.46914	0.0855736	GJA1, TGFB1, WFDC1, ENO1	158	127	19256	3.83853	1	0.968536	0.956379
GOTERM_BP_DIRECT	GO:0007266~Rho protein signal transduction	3	1.85185	0.0860715	COL1A2, CDC42EP5, CFL1	158	60	19256	6.09367	1	0.968536	0.956379
GOTERM_BP_DIRECT	GO:0034975~protein folding in endoplasmic reticulum	2	1.23457	0.0861396	P4HB, HSP90B1	158	11	19256	22.1588	1	0.968536	0.956379
GOTERM_BP_DIRECT	GO:0006613~cotranslational protein targeting to membrane	2	1.23457	0.0861396	SEC61A1, SRP14	158	11	19256	22.1588	1	0.968536	0.956379
GOTERM_BP_DIRECT	GO:1904668~positive regulation of ubiquitin protein ligase activity	2	1.23457	0.0861396	UBE2C, UBE2S	158	11	19256	22.1588	1	0.968536	0.956379
GOTERM_BP_DIRECT	GO:0043589~skin morphogenesis	2	1.23457	0.0861396	COL1A1, COL1A2	158	11	19256	22.1588	1	0.968536	0.956379
GOTERM_BP_DIRECT	GO:2000727~positive regulation of cardiac muscle cell differentiation	2	1.23457	0.0861396	MEF2C, TGFB1	158	11	19256	22.1588	1	0.968536	0.956379
GOTERM_BP_DIRECT	GO:0000165~MAPK cascade	4	2.46914	0.0871277	MEF2C, TGFB1, SHC1, SORBS3	158	128	19256	3.80854	1	0.968536	0.956379
GOTERM_BP_DIRECT	GO:0010976~positive regulation of neuron projection development	4	2.46914	0.0871277	RANBP1, TNN, NME2, PTN	158	128	19256	3.80854	1	0.968536	0.956379
GOTERM_BP_DIRECT	GO:0051592~response to calcium ion	3	1.85185	0.091009	RANBP1, CALM3, ACTG1	158	62	19256	5.8971	1	1	0.988137
GOTERM_BP_DIRECT	GO:0046598~positive regulation of viral entry into host cell	2	1.23457	0.0935948	LGALS1, P4HB	158	12	19256	20.3122	1	1	0.988137

## Sheet: PP-state1
	Term	Count	%	PValue	Genes	List Total	Pop Hits	Pop Total	Fold Enrichment	Bonferroni	Benjamini	FDR
GOTERM_BP_DIRECT	GO:0042493~response to drug	17	8.76289	3.41099e-08	JUN, ANXA1, UBE2B, CYBA, INHBA, FOS, THBS1, SFRP2, LOX, OXCT1, DPYSL2, TSPO, TXNIP, FOSB, CTNNB1, APOD, B2M	190	293	19256	5.88022	6.03728e-05	6.03746e-05	5.95901e-05
GOTERM_BP_DIRECT	GO:0009410~response to xenobiotic stimulus	14	7.21649	7.89466e-07	JUN, UBE2B, MMP2, CYBA, INHBA, FOS, THBS1, SFRP2, LOX, OXCT1, TSPO, TXNIP, FOSB, CTNNB1	190	241	19256	5.8874	0.00139638	0.000698677	0.000689598
GOTERM_BP_DIRECT	GO:0034976~response to endoplasmic reticulum stress	8	4.12371	1.87987e-05	BCAP31, PPP1R15A, OS9, DDIT3, DNAJB9, PIK3R1, THBS1, HERPUD1	190	84	19256	9.65213	0.0327265	0.0110912	0.0109471
GOTERM_BP_DIRECT	GO:0006915~apoptotic process	18	9.27835	0.000105828	BCAP31, PPP1R15A, IFI27L2, JUN, GSN, GADD45B, UBE2B, IGFBP3, GHITM, RTN4, ZFP36L1, DAB2, SFRP2, IFI27, CTSH, S100A14, SQSTM1, IER3	190	607	19256	3.00536	0.170826	0.0468288	0.0462203
GOTERM_BP_DIRECT	GO:0006986~response to unfolded protein	6	3.09278	0.0002019	DNAJB1, DDIT3, HSPB1, DNAJB9, THBS1, HERPUD1	190	55	19256	11.0561	0.300506	0.0714725	0.0705437
GOTERM_BP_DIRECT	GO:0043065~positive regulation of apoptotic process	12	6.18557	0.000410981	JUN, SFRP2, GADD45B, MMP2, IGFBP3, ARL6IP5, TSPO, TXNIP, ID3, CTNNB1, CLU, SQSTM1	190	328	19256	3.70783	0.516926	0.105763	0.104389
GOTERM_BP_DIRECT	GO:0032570~response to progesterone	5	2.57732	0.000460884	TSPO, FOSB, TXNIP, FOS, THBS1	190	37	19256	13.6956	0.557783	0.105763	0.104389
GOTERM_BP_DIRECT	GO:0048050~post-embryonic eye morphogenesis	3	1.54639	0.000567572	EFEMP1, MFAP2, FBN1	190	4	19256	76.0105	0.633914	0.105763	0.104389
GOTERM_BP_DIRECT	GO:0007568~aging	9	4.63918	0.000677826	JUN, GSN, IGFBP5, LRP1, SERPINF1, MMP2, TSPO, APOD, FOS	190	194	19256	4.70168	0.698854	0.105763	0.104389
GOTERM_BP_DIRECT	GO:0032760~positive regulation of tumor necrosis factor production	7	3.60825	0.000689937	AKAP12, IFIH1, HSPB1, CYBA, PIK3R1, THBS1, CLU	190	108	19256	6.56881	0.705245	0.105763	0.104389
GOTERM_BP_DIRECT	GO:0043066~negative regulation of apoptotic process	15	7.73196	0.00071704	ANXA1, HSPA5, TSC22D1, UBE2B, ANXA5, HSPB1, PIK3R1, THBS1, DAB2, HNRNPK, DDAH2, ID1, CTSH, CTNNB1, IER3	190	526	19256	2.89013	0.719061	0.105763	0.104389
GOTERM_BP_DIRECT	GO:0007155~cell adhesion	15	7.73196	0.00124008	CD164, THY1, RND3, THBS1, MFAP4, GPNMB, COL6A2, BSG, COL6A1, MXRA8, CD9, ITGBL1, COL8A1, CTNNB1, HES1	190	557	19256	2.72928	0.888787	0.147324	0.14541
GOTERM_BP_DIRECT	GO:0030198~extracellular matrix organization	8	4.12371	0.0012416	PDGFRA, PRDX4, CCDC80, COL14A1, ELN, MMP2, COL8A1, FBLN1	190	165	19256	4.91381	0.889085	0.147324	0.14541
GOTERM_BP_DIRECT	GO:0051591~response to cAMP	5	2.57732	0.00124851	JUN, BSG, FOSB, PLAT, FOS	190	48	19256	10.557	0.890436	0.147324	0.14541
GOTERM_BP_DIRECT	GO:0032914~positive regulation of transforming growth factor beta1 production	3	1.54639	0.00140065	LUM, ATP6AP2, THBS1	190	6	19256	50.6737	0.916331	0.153558	0.151562
GOTERM_BP_DIRECT	GO:0001649~osteoblast differentiation	7	3.60825	0.00147485	IGFBP5, GPNMB, MYOC, LOX, IGFBP3, COL6A1, JUNB	190	125	19256	5.67545	0.926642	0.153558	0.151562
GOTERM_BP_DIRECT	GO:0042026~protein refolding	4	2.06186	0.00182561	FKBP1A, HSPA5, HSPB1, B2M	190	25	19256	16.2156	0.960612	0.179519	0.177186
GOTERM_BP_DIRECT	GO:0008285~negative regulation of cell proliferation	13	6.70103	0.0019852	CD164, JUN, IGFBP3, INHBA, PODN, THBS1, AR, SFRP2, GPNMB, PMP22, CD9, CTNNB1, S100A11	190	459	19256	2.8704	0.970321	0.184937	0.182534
GOTERM_BP_DIRECT	GO:0071277~cellular response to calcium ion	6	3.09278	0.0021317	CLIC4, JUN, HSPA5, FOSB, FOS, JUNB	190	92	19256	6.60961	0.977112	0.188656	0.186204
GOTERM_BP_DIRECT	GO:0046697~decidualization	4	2.06186	0.00228852	BSG, CTSV, JUNB, CTSB	190	27	19256	15.0144	0.98267	0.190422	0.187947
GOTERM_BP_DIRECT	GO:1903078~positive regulation of protein localization to plasma membrane	5	2.57732	0.00236682	LGALS3, LRP1, PIK3R1, SQSTM1, SPTBN1	190	57	19256	8.89012	0.984918	0.190422	0.187947
GOTERM_BP_DIRECT	GO:0014012~peripheral nervous system axon regeneration	3	1.54639	0.00258092	MMP2, TSPO, APOD	190	8	19256	38.0053	0.989685	0.192477	0.189975
GOTERM_BP_DIRECT	GO:0006366~transcription from RNA polymerase II promoter	9	4.63918	0.00260985	AR, JUN, TSC22D1, FOSB, CTNNB1, FOS, INHBA, PIK3R1, SQSTM1	190	240	19256	3.80053	0.990201	0.192477	0.189975
GOTERM_BP_DIRECT	GO:0030199~collagen fibril organization	5	2.57732	0.00285601	SFRP2, LOX, LUM, COL14A1, FMOD	190	60	19256	8.44561	0.993669	0.197841	0.19527
GOTERM_BP_DIRECT	GO:0071356~cellular response to tumor necrosis factor	7	3.60825	0.00290614	AKAP12, ZFP36, ASAH1, HES1, CYBA, THBS1, ZFP36L1	190	143	19256	4.96106	0.994208	0.197841	0.19527
GOTERM_BP_DIRECT	GO:0009612~response to mechanical stimulus	5	2.57732	0.00341022	JUN, MMP2, FOSB, TXNIP, THBS1	190	63	19256	8.04344	0.997634	0.208569	0.205858
GOTERM_BP_DIRECT	GO:0043525~positive regulation of neuron apoptotic process	5	2.57732	0.00341022	FIS1, NQO2, JUN, DDIT3, CTNNB1	190	63	19256	8.04344	0.997634	0.208569	0.205858
GOTERM_BP_DIRECT	GO:0035987~endodermal cell differentiation	4	2.06186	0.00341722	MMP2, COL6A1, COL8A1, INHBA	190	31	19256	13.0771	0.997663	0.208569	0.205858
GOTERM_BP_DIRECT	GO:0043392~negative regulation of DNA binding	4	2.06186	0.00374376	JUN, NFIB, DDIT3, ID1	190	32	19256	12.6684	0.998692	0.220649	0.217781
GOTERM_BP_DIRECT	GO:0030335~positive regulation of cell migration	9	4.63918	0.00386447	PDGFRA, DAB2, GPNMB, MYOC, HSPA5, MMP2, CTSH, PIK3R1, THBS1	190	256	19256	3.56299	0.998944	0.220649	0.217781
GOTERM_BP_DIRECT	GO:0048048~embryonic eye morphogenesis	3	1.54639	0.00409463	EFEMP1, MFAP2, FBN1	190	10	19256	30.4042	0.999299	0.226484	0.223541
GOTERM_BP_DIRECT	GO:0010628~positive regulation of gene expression	13	6.70103	0.00485571	EGR1, GSN, FBLN1, INHBA, CLU, AR, FGF7, C1QTNF1, ID1, ID3, CTSH, CTNNB1, HES1	190	513	19256	2.56826	0.999819	0.257205	0.253863
GOTERM_BP_DIRECT	GO:0009611~response to wounding	5	2.57732	0.00497823	ZFP36, FGF7, DDIT3, ID3, ZFP36L1	190	70	19256	7.2391	0.999854	0.257205	0.253863
GOTERM_BP_DIRECT	GO:0010977~negative regulation of neuron projection development	5	2.57732	0.00523569	DAB2, LRP1, PMP22, HES1, B2M	190	71	19256	7.13714	0.999908	0.257205	0.253863
GOTERM_BP_DIRECT	GO:0007420~brain development	9	4.63918	0.00530596	OXCT1, NFIB, DPYSL2, ID1, DHX37, CD9, APOD, ATP6V0D1, RTN4	190	270	19256	3.37825	0.999919	0.257205	0.253863
GOTERM_BP_DIRECT	GO:2001244~positive regulation of intrinsic apoptotic signaling pathway	4	2.06186	0.00565824	BCAP31, FIS1, DDIT3, CLU	190	37	19256	10.9565	0.999957	0.257205	0.253863
GOTERM_BP_DIRECT	GO:0034614~cellular response to reactive oxygen species	4	2.06186	0.00565824	PDGFRA, JUN, MMP2, FOS	190	37	19256	10.9565	0.999957	0.257205	0.253863
GOTERM_BP_DIRECT	GO:0042127~regulation of cell proliferation	7	3.60825	0.00566723	JUN, ANXA1, TSPO, TXNIP, CLU, JUNB, S100A11	190	164	19256	4.3258	0.999957	0.257205	0.253863
GOTERM_BP_DIRECT	GO:0009749~response to glucose	5	2.57732	0.00665702	EGR1, COL6A2, TXNIP, CTSV, THBS1	190	76	19256	6.66759	0.999993	0.294573	0.290745
GOTERM_BP_DIRECT	GO:0043568~positive regulation of insulin-like growth factor receptor signaling pathway	3	1.54639	0.00696135	AR, IGFBP5, IGFBP3	190	13	19256	23.3879	0.999996	0.300527	0.296621
GOTERM_BP_DIRECT	GO:0030316~osteoclast differentiation	4	2.06186	0.00754384	CTNNB1, FOS, PIK3R1, JUNB	190	41	19256	9.88755	0.999998	0.317919	0.313788
GOTERM_BP_DIRECT	GO:0010466~negative regulation of peptidase activity	3	1.54639	0.00806944	CST3, PI16, CTSB	190	14	19256	21.7173	0.999999	0.319876	0.315719
GOTERM_BP_DIRECT	GO:0010952~positive regulation of peptidase activity	3	1.54639	0.00806944	CTSH, FBLN1, PCOLCE	190	14	19256	21.7173	0.999999	0.319876	0.315719
GOTERM_BP_DIRECT	GO:0008284~positive regulation of cell proliferation	13	6.70103	0.00816244	PDGFRA, TSC22D1, CD81, CRIP2, THBS1, AR, FGF7, SFRP2, SERTAD1, CCPG1, S100A13, CTSH, HES1	190	549	19256	2.39985	0.999999	0.319876	0.315719
GOTERM_BP_DIRECT	GO:0030433~ubiquitin-dependent ERAD pathway	5	2.57732	0.00831315	OS9, HSPA5, DNAJB9, MAN1A1, HERPUD1	190	81	19256	6.25601	1	0.319876	0.315719
GOTERM_BP_DIRECT	GO:0014912~negative regulation of smooth muscle cell migration	3	1.54639	0.00925117	IGFBP5, LRP1, IGFBP3	190	15	19256	20.2695	1	0.341137	0.336704
GOTERM_BP_DIRECT	GO:0097435~supramolecular fiber organization	3	1.54639	0.00925117	FKBP1A, CST3, MFAP4	190	15	19256	20.2695	1	0.341137	0.336704
GOTERM_BP_DIRECT	GO:0071364~cellular response to epidermal growth factor stimulus	4	2.06186	0.0109941	DAB2, ZFP36, ID1, ZFP36L1	190	47	19256	8.62531	1	0.397133	0.391973
GOTERM_BP_DIRECT	GO:0003151~outflow tract morphogenesis	4	2.06186	0.0116438	JUN, SFRP2, ELN, HES1	190	48	19256	8.44561	1	0.402656	0.397424
GOTERM_BP_DIRECT	GO:0048009~insulin-like growth factor receptor signaling pathway	3	1.54639	0.0118294	AR, IGFBP5, PIK3R1	190	17	19256	17.8848	1	0.402656	0.397424
GOTERM_BP_DIRECT	GO:0097067~cellular response to thyroid hormone stimulus	3	1.54639	0.0118294	CTSH, ATP1A3, CTSB	190	17	19256	17.8848	1	0.402656	0.397424
GOTERM_BP_DIRECT	GO:0051603~proteolysis involved in cellular protein catabolic process	4	2.06186	0.0123152	HSPA5, CTSH, CTSV, CTSB	190	49	19256	8.27325	1	0.405968	0.400693
GOTERM_BP_DIRECT	GO:0001525~angiogenesis	8	4.12371	0.0123855	CLIC4, JUN, MMP2, ID1, BSG, COL8A1, APOD, THY1	190	252	19256	3.21738	1	0.405968	0.400693
GOTERM_BP_DIRECT	GO:0051895~negative regulation of focal adhesion assembly	3	1.54639	0.013223	LRP1, APOD, THBS1	190	18	19256	16.8912	1	0.425539	0.420009
GOTERM_BP_DIRECT	GO:0030968~endoplasmic reticulum unfolded protein response	4	2.06186	0.0144605	OS9, HSPA5, DDIT3, HERPUD1	190	52	19256	7.79595	1	0.446188	0.44039
GOTERM_BP_DIRECT	GO:0045944~positive regulation of transcription from RNA polymerase II promoter	21	10.8247	0.0144862	EGR1, JUN, CD81, LUM, INHBA, PIK3R1, FOS, AR, DAB2, HNRNPK, SFRP2, SERTAD1, NFIB, CCPG1, DDIT3, FOSB, CTNNB1, HES1, JUNB, SQSTM1, IER2	190	1201	19256	1.7721	1	0.446188	0.44039
GOTERM_BP_DIRECT	GO:0000122~negative regulation of transcription from RNA polymerase II promoter	18	9.27835	0.0146209	EGR1, JUN, DDX5, S100A1, DNAJB1, AR, DAB2, ZFP36, IFI27, NFIB, DDIT3, ID1, TXNIP, ID3, FOSB, CTNNB1, HES1, SQSTM1	190	967	19256	1.88651	1	0.446188	0.44039
GOTERM_BP_DIRECT	GO:0045600~positive regulation of fat cell differentiation	4	2.06186	0.0160008	ZFP36, SFRP2, RARRES2, ZFP36L1	190	54	19256	7.50721	1	0.467242	0.461171
GOTERM_BP_DIRECT	GO:0035994~response to muscle stretch	3	1.54639	0.0162115	JUN, GSN, FOS	190	20	19256	15.2021	1	0.467242	0.461171
GOTERM_BP_DIRECT	GO:0006914~autophagy	6	3.09278	0.0167409	GABARAPL2, RAB1A, TMEM59, ARSA, TRAPPC4, SQSTM1	190	151	19256	4.02705	1	0.467242	0.461171
GOTERM_BP_DIRECT	GO:1904707~positive regulation of vascular smooth muscle cell proliferation	4	2.06186	0.0168042	NQO2, JUN, IGFBP5, MMP2	190	55	19256	7.37072	1	0.467242	0.461171
GOTERM_BP_DIRECT	GO:0016477~cell migration	8	4.12371	0.0168365	RAB1A, CD63, LAMB2, MMP2, ITGBL1, HES1, THBS1, RND3	190	268	19256	3.02529	1	0.467242	0.461171
GOTERM_BP_DIRECT	GO:0030154~cell differentiation	14	7.21649	0.01695	CLIC4, GADD45B, RARRES2, INHBA, FGF7, SFRP2, PPDPF, MGP, ID1, PMP22, MXRA8, ID3, TXNDC8, SQSTM1	190	680	19256	2.08656	1	0.467242	0.461171
GOTERM_BP_DIRECT	GO:0014823~response to activity	4	2.06186	0.0176299	OXCT1, MMP2, RARRES2, CYBA	190	56	19256	7.2391	1	0.467242	0.461171
GOTERM_BP_DIRECT	GO:1990000~amyloid fibril formation	3	1.54639	0.0178035	FKBP1A, GSN, B2M	190	21	19256	14.4782	1	0.467242	0.461171
GOTERM_BP_DIRECT	GO:1903076~regulation of protein localization to plasma membrane	3	1.54639	0.019459	AR, PIK3R1, SPTBN1	190	22	19256	13.8201	1	0.467242	0.461171
GOTERM_BP_DIRECT	GO:0001836~release of cytochrome c from mitochondria	3	1.54639	0.019459	FIS1, JUN, CLU	190	22	19256	13.8201	1	0.467242	0.461171
GOTERM_BP_DIRECT	GO:0001953~negative regulation of cell-matrix adhesion	3	1.54639	0.019459	MYOC, PIK3R1, THBS1	190	22	19256	13.8201	1	0.467242	0.461171
GOTERM_BP_DIRECT	GO:1902172~regulation of keratinocyte apoptotic process	2	1.03093	0.0195344	ZFP36, ZFP36L1	190	2	19256	101.347	1	0.467242	0.461171
GOTERM_BP_DIRECT	GO:1903579~negative regulation of ATP metabolic process	2	1.03093	0.0195344	FIS1, TSPO	190	2	19256	101.347	1	0.467242	0.461171
GOTERM_BP_DIRECT	GO:0035026~leading edge cell differentiation	2	1.03093	0.0195344	DAB2, JUN	190	2	19256	101.347	1	0.467242	0.461171
GOTERM_BP_DIRECT	GO:1905521~regulation of macrophage migration	2	1.03093	0.0195344	CD81, CD9	190	2	19256	101.347	1	0.467242	0.461171
GOTERM_BP_DIRECT	GO:0031086~nuclear-transcribed mRNA catabolic process, deadenylation-independent decay	2	1.03093	0.0195344	ZFP36, ZFP36L1	190	2	19256	101.347	1	0.467242	0.461171
GOTERM_BP_DIRECT	GO:0006508~proteolysis	10	5.15464	0.0199336	CTSA, SCPEP1, DPP7, C1S, MMP2, CTSH, PCOLCE, PLAT, CTSB, C2	190	409	19256	2.47793	1	0.470433	0.46432
GOTERM_BP_DIRECT	GO:0030216~keratinocyte differentiation	4	2.06186	0.0211557	ASAH1, CLIC4, ANXA1, TXNIP	190	60	19256	6.75649	1	0.480412	0.47417
GOTERM_BP_DIRECT	GO:0048260~positive regulation of receptor-mediated endocytosis	3	1.54639	0.0211764	HNRNPK, B2M, CLU	190	23	19256	13.2192	1	0.480412	0.47417
GOTERM_BP_DIRECT	GO:0007035~vacuolar acidification	3	1.54639	0.0211764	CLIC4, ATP6AP2, ATP6V0D1	190	23	19256	13.2192	1	0.480412	0.47417
GOTERM_BP_DIRECT	GO:0072659~protein localization to plasma membrane	6	3.09278	0.0214421	EHD2, CD81, BSG, ARL6IP5, MYL12A, SPTBN1	190	161	19256	3.77692	1	0.480412	0.47417
GOTERM_BP_DIRECT	GO:0051592~response to calcium ion	4	2.06186	0.0230528	S100A16, TXNIP, ANXA11, THBS1	190	62	19256	6.53854	1	0.510044	0.503416
GOTERM_BP_DIRECT	GO:0060395~SMAD protein signal transduction	4	2.06186	0.0250395	JUN, HEXA, FOS, INHBA	190	64	19256	6.33421	1	0.547159	0.540049
GOTERM_BP_DIRECT	GO:0071385~cellular response to glucocorticoid stimulus	3	1.54639	0.0286388	ZFP36, ANXA1, ZFP36L1	190	27	19256	11.2608	1	0.575855	0.568372
GOTERM_BP_DIRECT	GO:0061740~protein targeting to lysosome involved in chaperone-mediated autophagy	2	1.03093	0.0291588	LAMP2, CLU	190	3	19256	67.5649	1	0.575855	0.568372
GOTERM_BP_DIRECT	GO:0060279~positive regulation of ovulation	2	1.03093	0.0291588	PLAT, INHBA	190	3	19256	67.5649	1	0.575855	0.568372
GOTERM_BP_DIRECT	GO:1904582~positive regulation of intracellular mRNA localization	2	1.03093	0.0291588	ZFP36, ZFP36L1	190	3	19256	67.5649	1	0.575855	0.568372
GOTERM_BP_DIRECT	GO:2000978~negative regulation of forebrain neuron differentiation	2	1.03093	0.0291588	HES1, B2M	190	3	19256	67.5649	1	0.575855	0.568372
GOTERM_BP_DIRECT	GO:0060769~positive regulation of epithelial cell proliferation involved in prostate gland development	2	1.03093	0.0291588	AR, CTNNB1	190	3	19256	67.5649	1	0.575855	0.568372
GOTERM_BP_DIRECT	GO:2000298~regulation of Rho-dependent protein serine/threonine kinase activity	2	1.03093	0.0291588	DAB2, THY1	190	3	19256	67.5649	1	0.575855	0.568372
GOTERM_BP_DIRECT	GO:2000860~positive regulation of aldosterone secretion	2	1.03093	0.0291588	DAB2, C1QTNF1	190	3	19256	67.5649	1	0.575855	0.568372
GOTERM_BP_DIRECT	GO:0050680~negative regulation of epithelial cell proliferation	4	2.06186	0.0292807	AR, DAB2, SFRP2, B2M	190	68	19256	5.96161	1	0.575855	0.568372
GOTERM_BP_DIRECT	GO:0006626~protein targeting to mitochondrion	3	1.54639	0.0306461	BCAP31, FIS1, TSPO	190	28	19256	10.8586	1	0.596083	0.588337
GOTERM_BP_DIRECT	GO:0006909~phagocytosis	4	2.06186	0.0315349	ANXA1, LRP1, ANXA11, CD302	190	70	19256	5.79128	1	0.606703	0.59882
GOTERM_BP_DIRECT	GO:0001656~metanephros development	3	1.54639	0.0327074	ID3, CTSH, FBN1	190	29	19256	10.4842	1	0.615873	0.607871
GOTERM_BP_DIRECT	GO:0045671~negative regulation of osteoclast differentiation	3	1.54639	0.0327074	CTNNB1, PIK3R1, FBN1	190	29	19256	10.4842	1	0.615873	0.607871
GOTERM_BP_DIRECT	GO:0030308~negative regulation of cell growth	5	2.57732	0.0366094	DAB2, SFRP2, SERTAD1, INHBA, RTN4	190	127	19256	3.99005	1	0.670654	0.66194
GOTERM_BP_DIRECT	GO:0031069~hair follicle morphogenesis	3	1.54639	0.0369874	FGF7, IGFBP5, CTNNB1	190	31	19256	9.80781	1	0.670654	0.66194
GOTERM_BP_DIRECT	GO:0071480~cellular response to gamma radiation	3	1.54639	0.0369874	EGR1, HSPA5, CYBA	190	31	19256	9.80781	1	0.670654	0.66194
GOTERM_BP_DIRECT	GO:0051897~positive regulation of protein kinase B signaling	5	2.57732	0.0375112	C1QTNF1, IGFBP5, MYOC, THBS1, RTN4	190	128	19256	3.95888	1	0.670654	0.66194
GOTERM_BP_DIRECT	GO:0000165~MAPK cascade	5	2.57732	0.0375112	AR, ZFP36, IGFBP3, CTNNB1, ZFP36L1	190	128	19256	3.95888	1	0.670654	0.66194
GOTERM_BP_DIRECT	GO:0003266~regulation of secondary heart field cardioblast proliferation	2	1.03093	0.0386892	CTNNB1, HES1	190	4	19256	50.6737	1	0.673742	0.664988
GOTERM_BP_DIRECT	GO:0002605~negative regulation of dendritic cell antigen processing and presentation	2	1.03093	0.0386892	FGL2, THBS1	190	4	19256	50.6737	1	0.673742	0.664988
GOTERM_BP_DIRECT	GO:0007584~response to nutrient	4	2.06186	0.0388258	ARSA, SFRP2, OXCT1, C2	190	76	19256	5.33407	1	0.673742	0.664988
GOTERM_BP_DIRECT	GO:0006888~ER to Golgi vesicle-mediated transport	5	2.57732	0.0393529	BCAP31, RAB1A, LMAN2, TRAPPC4, TMED4	190	130	19256	3.89798	1	0.674273	0.665511
GOTERM_BP_DIRECT	GO:0098609~cell-cell adhesion	6	3.09278	0.0396183	ANXA1, COL14A1, CTNNB1, FAT4, THY1, S100A11	190	190	19256	3.20044	1	0.674273	0.665511
GOTERM_BP_DIRECT	GO:0048008~platelet-derived growth factor receptor signaling pathway	3	1.54639	0.0437827	PDGFRA, TXNIP, PLAT	190	34	19256	8.94241	1	0.738051	0.72846
GOTERM_BP_DIRECT	GO:2000379~positive regulation of reactive oxygen species metabolic process	3	1.54639	0.0461431	NQO2, TSPO, THBS1	190	35	19256	8.68692	1	0.767254	0.757284
GOTERM_BP_DIRECT	GO:0014905~myoblast fusion involved in skeletal muscle regeneration	2	1.03093	0.0481266	CD81, CD9	190	5	19256	40.5389	1	0.767254	0.757284
GOTERM_BP_DIRECT	GO:0017038~protein import	2	1.03093	0.0481266	LAMP2, CLU	190	5	19256	40.5389	1	0.767254	0.757284
GOTERM_BP_DIRECT	GO:1903895~negative regulation of IRE1-mediated unfolded protein response	2	1.03093	0.0481266	HSPA5, DNAJB9	190	5	19256	40.5389	1	0.767254	0.757284
GOTERM_BP_DIRECT	GO:0022009~central nervous system vasculogenesis	2	1.03093	0.0481266	CTNNB1, RTN4	190	5	19256	40.5389	1	0.767254	0.757284
GOTERM_BP_DIRECT	GO:0045765~regulation of angiogenesis	3	1.54639	0.0485494	RNH1, GPNMB, CTNNB1	190	36	19256	8.44561	1	0.767254	0.757284
GOTERM_BP_DIRECT	GO:0048662~negative regulation of smooth muscle cell proliferation	3	1.54639	0.0485494	IGFBP5, IGFBP3, APOD	190	36	19256	8.44561	1	0.767254	0.757284
GOTERM_BP_DIRECT	GO:2001237~negative regulation of extrinsic apoptotic signaling pathway	3	1.54639	0.0510003	LGALS3, AR, THBS1	190	37	19256	8.21735	1	0.79522	0.784886
GOTERM_BP_DIRECT	GO:0071333~cellular response to glucose stimulus	4	2.06186	0.0512175	FIS1, TRA2B, SERPINF1, CYBA	190	85	19256	4.76929	1	0.79522	0.784886
GOTERM_BP_DIRECT	GO:0090090~negative regulation of canonical Wnt signaling pathway	5	2.57732	0.0548195	EGR1, DAB2, SFRP2, DDIT3, CTNNB1	190	145	19256	3.49474	1	0.824073	0.813364
GOTERM_BP_DIRECT	GO:0030509~BMP signaling pathway	4	2.06186	0.0557248	EGR1, DDX5, SFRP2, HES1	190	88	19256	4.6067	1	0.824073	0.813364
GOTERM_BP_DIRECT	GO:0033077~T cell differentiation in thymus	3	1.54639	0.0560318	CTNNB1, B2M, ZFP36L1	190	39	19256	7.79595	1	0.824073	0.813364
GOTERM_BP_DIRECT	GO:0031333~negative regulation of protein complex assembly	3	1.54639	0.0560318	HSPA5, LAMP2, CLU	190	39	19256	7.79595	1	0.824073	0.813364
GOTERM_BP_DIRECT	GO:0010634~positive regulation of epithelial cell migration	3	1.54639	0.0560318	JUN, CTSH, RTN4	190	39	19256	7.79595	1	0.824073	0.813364
GOTERM_BP_DIRECT	GO:0070972~protein localization to endoplasmic reticulum	2	1.03093	0.0574717	PPP1R15A, GABARAPL2	190	6	19256	33.7825	1	0.824073	0.813364
GOTERM_BP_DIRECT	GO:0071638~negative regulation of monocyte chemotactic protein-1 production	2	1.03093	0.0574717	C1QTNF3, APOD	190	6	19256	33.7825	1	0.824073	0.813364
GOTERM_BP_DIRECT	GO:0035791~platelet-derived growth factor receptor-beta signaling pathway	2	1.03093	0.0574717	LOX, PDGFRL	190	6	19256	33.7825	1	0.824073	0.813364
GOTERM_BP_DIRECT	GO:0034103~regulation of tissue remodeling	2	1.03093	0.0574717	CST3, GPNMB	190	6	19256	33.7825	1	0.824073	0.813364
GOTERM_BP_DIRECT	GO:0001701~in utero embryonic development	6	3.09278	0.0586347	PDGFRA, AR, MBNL1, UBE2B, CTNNB1, SLC39A1	190	213	19256	2.85486	1	0.824073	0.813364
GOTERM_BP_DIRECT	GO:0030324~lung development	4	2.06186	0.0604146	PDGFRA, FGF7, LOX, HES1	190	91	19256	4.45483	1	0.824073	0.813364
GOTERM_BP_DIRECT	GO:0043433~negative regulation of sequence-specific DNA binding transcription factor activity	4	2.06186	0.0604146	DDIT3, ID1, ID3, HES1	190	91	19256	4.45483	1	0.824073	0.813364
GOTERM_BP_DIRECT	GO:0007417~central nervous system development	5	2.57732	0.0605709	ARSA, GSN, APLP2, ID3, SPTBN1	190	150	19256	3.37825	1	0.824073	0.813364
GOTERM_BP_DIRECT	GO:0061077~chaperone-mediated protein folding	3	1.54639	0.061229	FKBP1A, HSPB1, CLU	190	41	19256	7.41566	1	0.824073	0.813364
GOTERM_BP_DIRECT	GO:0071276~cellular response to cadmium ion	3	1.54639	0.061229	JUN, GSN, FOS	190	41	19256	7.41566	1	0.824073	0.813364
GOTERM_BP_DIRECT	GO:0031647~regulation of protein stability	4	2.06186	0.0636408	CTSA, CD81, LAMP2, DDOST	190	93	19256	4.35903	1	0.824073	0.813364
GOTERM_BP_DIRECT	GO:0007507~heart development	6	3.09278	0.0636678	LOX, OXCT1, MMP2, ID3, ZFP36L1, FBN1	190	218	19256	2.78938	1	0.824073	0.813364
GOTERM_BP_DIRECT	GO:0006605~protein targeting	3	1.54639	0.0638871	YWHAQ, OS9, LAMP2	190	42	19256	7.2391	1	0.824073	0.813364
GOTERM_BP_DIRECT	GO:0042594~response to starvation	3	1.54639	0.0638871	ZFP36, OXCT1, DDIT3	190	42	19256	7.2391	1	0.824073	0.813364
GOTERM_BP_DIRECT	GO:1990090~cellular response to nerve growth factor stimulus	3	1.54639	0.0638871	HSPA5, ID1, HES1	190	42	19256	7.2391	1	0.824073	0.813364
GOTERM_BP_DIRECT	GO:0050821~protein stabilization	6	3.09278	0.0662729	UBE2B, LAMP1, LAMP2, PIK3R1, CLU, RTN4	190	220	19256	2.76402	1	0.824073	0.813364
GOTERM_BP_DIRECT	GO:1901216~positive regulation of neuron death	3	1.54639	0.0665836	EGR1, FOS, CLU	190	43	19256	7.07075	1	0.824073	0.813364
GOTERM_BP_DIRECT	GO:0007566~embryo implantation	3	1.54639	0.0665836	MMP2, BSG, FBLN1	190	43	19256	7.07075	1	0.824073	0.813364
GOTERM_BP_DIRECT	GO:0045454~cell redox homeostasis	3	1.54639	0.0665836	PRDX4, DDIT3, PRDX6	190	43	19256	7.07075	1	0.824073	0.813364
GOTERM_BP_DIRECT	GO:0048102~autophagic cell death	2	1.03093	0.0667257	LAMP1, CTSV	190	7	19256	28.9564	1	0.824073	0.813364
GOTERM_BP_DIRECT	GO:0032374~regulation of cholesterol transport	2	1.03093	0.0667257	LRP1, TSPO	190	7	19256	28.9564	1	0.824073	0.813364
GOTERM_BP_DIRECT	GO:0010837~regulation of keratinocyte proliferation	2	1.03093	0.0667257	ZFP36, ZFP36L1	190	7	19256	28.9564	1	0.824073	0.813364
GOTERM_BP_DIRECT	GO:0050918~positive chemotaxis	3	1.54639	0.0693174	LGALS3, FGF7, GPNMB	190	44	19256	6.91005	1	0.824073	0.813364
GOTERM_BP_DIRECT	GO:0000422~mitophagy	3	1.54639	0.0693174	FIS1, GABARAPL2, SQSTM1	190	44	19256	6.91005	1	0.824073	0.813364
GOTERM_BP_DIRECT	GO:0045087~innate immune response	11	5.6701	0.0704589	IFIH1, LGALS3, ANXA1, IFI27, C1S, C1R, RARRES2, CYBA, B2M, CLU, C2	190	597	19256	1.86737	1	0.824073	0.813364
GOTERM_BP_DIRECT	GO:0007204~positive regulation of cytosolic calcium ion concentration	5	2.57732	0.0716966	BCAP31, FIS1, PDGFRA, C1QTNF1, LRP1	190	159	19256	3.18702	1	0.824073	0.813364
GOTERM_BP_DIRECT	GO:0070527~platelet aggregation	3	1.54639	0.0720876	PDGFRA, HSPB1, MYL12A	190	45	19256	6.75649	1	0.824073	0.813364
GOTERM_BP_DIRECT	GO:0043410~positive regulation of MAPK cascade	5	2.57732	0.0730463	AR, C1QTNF1, CD81, IGFBP3, CTNNB1	190	160	19256	3.16711	1	0.824073	0.813364
GOTERM_BP_DIRECT	GO:0070374~positive regulation of ERK1 and ERK2 cascade	6	3.09278	0.074504	AKAP12, PDGFRA, NQO2, JUN, LRP1, GPNMB	190	228	19256	2.66704	1	0.824073	0.813364
GOTERM_BP_DIRECT	GO:0001837~epithelial to mesenchymal transition	3	1.54639	0.0748931	DDX5, CTNNB1, S100A4	190	46	19256	6.60961	1	0.824073	0.813364
GOTERM_BP_DIRECT	GO:0051450~myoblast proliferation	2	1.03093	0.0758892	FGF7, CTNNB1	190	8	19256	25.3368	1	0.824073	0.813364
GOTERM_BP_DIRECT	GO:0022417~protein maturation by protein folding	2	1.03093	0.0758892	FKBP1A, PRDX4	190	8	19256	25.3368	1	0.824073	0.813364
GOTERM_BP_DIRECT	GO:0010544~negative regulation of platelet activation	2	1.03093	0.0758892	PDGFRA, C1QTNF1	190	8	19256	25.3368	1	0.824073	0.813364
GOTERM_BP_DIRECT	GO:0001553~luteinization	2	1.03093	0.0758892	PDGFRA, MMP2	190	8	19256	25.3368	1	0.824073	0.813364
GOTERM_BP_DIRECT	GO:0060740~prostate gland epithelium morphogenesis	2	1.03093	0.0758892	AR, MMP2	190	8	19256	25.3368	1	0.824073	0.813364
GOTERM_BP_DIRECT	GO:0048667~cell morphogenesis involved in neuron differentiation	2	1.03093	0.0758892	HEXA, HES1	190	8	19256	25.3368	1	0.824073	0.813364
GOTERM_BP_DIRECT	GO:1905146~lysosomal protein catabolic process	2	1.03093	0.0758892	DPP7, LAMP2	190	8	19256	25.3368	1	0.824073	0.813364
GOTERM_BP_DIRECT	GO:0072594~establishment of protein localization to organelle	2	1.03093	0.0758892	LAMP1, LAMP2	190	8	19256	25.3368	1	0.824073	0.813364
GOTERM_BP_DIRECT	GO:0060767~epithelial cell proliferation involved in prostate gland development	2	1.03093	0.0758892	SERPINF1, CTNNB1	190	8	19256	25.3368	1	0.824073	0.813364
GOTERM_BP_DIRECT	GO:1903071~positive regulation of ER-associated ubiquitin-dependent protein catabolic process	2	1.03093	0.0758892	BCAP31, HERPUD1	190	8	19256	25.3368	1	0.824073	0.813364
GOTERM_BP_DIRECT	GO:0010757~negative regulation of plasminogen activation	2	1.03093	0.0758892	PLAT, THBS1	190	8	19256	25.3368	1	0.824073	0.813364
GOTERM_BP_DIRECT	GO:0043567~regulation of insulin-like growth factor receptor signaling pathway	2	1.03093	0.0758892	IGFBP5, IGFBP3	190	8	19256	25.3368	1	0.824073	0.813364
GOTERM_BP_DIRECT	GO:0001955~blood vessel maturation	2	1.03093	0.0758892	DDIT3, MMP2	190	8	19256	25.3368	1	0.824073	0.813364
GOTERM_BP_DIRECT	GO:0060736~prostate gland growth	2	1.03093	0.0758892	AR, PSAP	190	8	19256	25.3368	1	0.824073	0.813364
GOTERM_BP_DIRECT	GO:0046718~viral entry into host cell	4	2.06186	0.0773156	LAMP1, CD81, BSG, CTSB	190	101	19256	4.01376	1	0.833863	0.823028
GOTERM_BP_DIRECT	GO:0006749~glutathione metabolic process	3	1.54639	0.077733	GSTM3, GSTA4, ARL6IP5	190	47	19256	6.46898	1	0.833863	0.823028
GOTERM_BP_DIRECT	GO:0045766~positive regulation of angiogenesis	5	2.57732	0.0783777	SFRP2, HSPB1, CTSH, THBS1, RTN4	190	164	19256	3.08986	1	0.835714	0.824854
GOTERM_BP_DIRECT	GO:0031623~receptor internalization	3	1.54639	0.0806065	LRP1, CD81, CD9	190	48	19256	6.33421	1	0.844222	0.833252
GOTERM_BP_DIRECT	GO:0021762~substantia nigra development	3	1.54639	0.0806065	YWHAQ, HSPA5, S100A1	190	48	19256	6.33421	1	0.844222	0.833252
GOTERM_BP_DIRECT	GO:1902895~positive regulation of pri-miRNA transcription from RNA polymerase II promoter	3	1.54639	0.0806065	EGR1, JUN, FOS	190	48	19256	6.33421	1	0.844222	0.833252
GOTERM_BP_DIRECT	GO:0010629~negative regulation of gene expression	7	3.60825	0.0835537	C1QTNF3, SFRP2, LRP1, SERPINF1, ID3, CTNNB1, HES1	190	308	19256	2.30335	1	0.864281	0.85305
GOTERM_BP_DIRECT	GO:1902949~positive regulation of tau-protein kinase activity	2	1.03093	0.0849632	EGR1, CLU	190	9	19256	22.5216	1	0.864281	0.85305
GOTERM_BP_DIRECT	GO:0045647~negative regulation of erythrocyte differentiation	2	1.03093	0.0849632	ZFP36, ZFP36L1	190	9	19256	22.5216	1	0.864281	0.85305
GOTERM_BP_DIRECT	GO:0032471~negative regulation of endoplasmic reticulum calcium ion concentration	2	1.03093	0.0849632	BCAP31, FIS1	190	9	19256	22.5216	1	0.864281	0.85305
GOTERM_BP_DIRECT	GO:0061154~endothelial tube morphogenesis	2	1.03093	0.0849632	BSG, CTNNB1	190	9	19256	22.5216	1	0.864281	0.85305
GOTERM_BP_DIRECT	GO:0050766~positive regulation of phagocytosis	3	1.54639	0.0864502	LRP1, LMAN2, CYBA	190	50	19256	6.08084	1	0.874382	0.86302
GOTERM_BP_DIRECT	GO:0034097~response to cytokine	3	1.54639	0.0894186	JUN, FOS, DDOST	190	51	19256	5.96161	1	0.899267	0.887581
GOTERM_BP_DIRECT	GO:0051726~regulation of cell cycle	7	3.60825	0.0920246	PPP1R15A, JUN, GADD45B, ID3, INHBA, THBS1, JUNB	190	316	19256	2.24504	1	0.899395	0.887708
GOTERM_BP_DIRECT	GO:0007162~negative regulation of cell adhesion	3	1.54639	0.0924169	CD164, MMP2, FBLN1	190	52	19256	5.84696	1	0.899395	0.887708
GOTERM_BP_DIRECT	GO:0030182~neuron differentiation	5	2.57732	0.0925368	HSPA5, ID1, ID3, RTN4, IER2	190	174	19256	2.91228	1	0.899395	0.887708
GOTERM_BP_DIRECT	GO:0050810~regulation of steroid biosynthetic process	2	1.03093	0.0939486	ASAH1, TSPO	190	10	19256	20.2695	1	0.899395	0.887708
GOTERM_BP_DIRECT	GO:0008347~glial cell migration	2	1.03093	0.0939486	CD9, TSPO	190	10	19256	20.2695	1	0.899395	0.887708
GOTERM_BP_DIRECT	GO:0051901~positive regulation of mitochondrial depolarization	2	1.03093	0.0939486	MYOC, TSPO	190	10	19256	20.2695	1	0.899395	0.887708
GOTERM_BP_DIRECT	GO:0000288~nuclear-transcribed mRNA catabolic process, deadenylation-dependent decay	2	1.03093	0.0939486	ZFP36, ZFP36L1	190	10	19256	20.2695	1	0.899395	0.887708
GOTERM_BP_DIRECT	GO:2000288~positive regulation of myoblast proliferation	2	1.03093	0.0939486	FGF7, CTNNB1	190	10	19256	20.2695	1	0.899395	0.887708
GOTERM_BP_DIRECT	GO:0030336~negative regulation of cell migration	5	2.57732	0.0940046	CLIC4, SFRP2, IGFBP5, THY1, PODN	190	175	19256	2.89564	1	0.899395	0.887708
GOTERM_BP_DIRECT	GO:0042542~response to hydrogen peroxide	3	1.54639	0.0954443	JUN, MMP2, TXNIP	190	53	19256	5.73664	1	0.90826	0.896458
GOTERM_BP_DIRECT	GO:0009615~response to virus	4	2.06186	0.0960425	IFIH1, NPC2, HSPB1, CLU	190	111	19256	3.65216	1	0.909066	0.897253
GOTERM_BP_DIRECT	GO:0008584~male gonad development	4	2.06186	0.0980089	AR, PRDX4, SFRP2, INHBA	190	112	19256	3.61955	1	0.922458	0.910472
GOTERM_BP_DIRECT	GO:0043280~positive regulation of cysteine-type endopeptidase activity involved in apoptotic process	3	1.54639	0.0984998	BCAP31, FIS1, ARL6IP5	190	54	19256	5.63041	1	0.922458	0.910472

## Sheet: PP-state2
Category	Term	Count	%	PValue	Genes	List Total	Pop Hits	Pop Total	Fold Enrichment	Bonferroni	Benjamini	FDR
GOTERM_BP_DIRECT	GO:0030199~collagen fibril organization	6	4.6875	3.88617e-05	ACAN, COL5A1, COL11A1, COL12A1, COL5A2, SERPINH1	123	60	19256	15.6553	0.0301595	0.00278391	0.00273445
GOTERM_BP_DIRECT	GO:0000028~ribosomal small subunit assembly	4	3.125	0.000106789	RPS15, RPS28, RPS5, RPSA	123	15	19256	41.7474	0.0807109	0.00701251	0.00688792
GOTERM_BP_DIRECT	GO:0001649~osteoblast differentiation	7	5.46875	0.000145063	RPS15, VCAN, DDX21, HNRNPU, RRBP1, HSPE1, CTHRC1	123	125	19256	8.76696	0.108026	0.00879306	0.00863684
GOTERM_BP_DIRECT	GO:0050821~protein stabilization	8	6.25	0.000509333	RPL5, HSP90AB1, RPS7, RPL23, RPL11, FLNA, GAPDH, SOX4	123	220	19256	5.69283	0.330656	0.026757	0.0262816
GOTERM_BP_DIRECT	GO:0001501~skeletal system development	6	4.6875	0.00174802	ACAN, VCAN, COL5A2, RPL38, SOX9, SOX4	123	136	19256	6.90674	0.748081	0.0860902	0.0845607
GOTERM_BP_DIRECT	GO:0045333~cellular respiration	4	3.125	0.00221902	UQCRQ, NDUFA4, UQCR11, COX5A	123	41	19256	15.2734	0.826318	0.102858	0.101031
GOTERM_BP_DIRECT	GO:0006120~mitochondrial electron transport, NADH to ubiquinone	4	3.125	0.00328359	MT-ND5, NDUFA4, NDUFB2, MT-ND1	123	47	19256	13.3236	0.92511	0.143748	0.141195
GOTERM_BP_DIRECT	GO:0030198~extracellular matrix organization	6	4.6875	0.00402824	COL5A1, COL4A1, COL11A1, COL5A2, TGFBI, SOX9	123	165	19256	5.69283	0.958442	0.167066	0.164098
GOTERM_BP_DIRECT	GO:0001502~cartilage condensation	3	2.34375	0.00846545	ACAN, COL11A1, SOX9	123	22	19256	21.3481	0.998768	0.290034	0.284881
GOTERM_BP_DIRECT	GO:0000398~mRNA splicing, via spliceosome	6	4.6875	0.00932137	HNRNPM, LSM7, SRSF2, HNRNPU, SNRPE, SNRPF	123	202	19256	4.65008	0.999376	0.306052	0.300614
GOTERM_BP_DIRECT	GO:0009060~aerobic respiration	4	3.125	0.00997793	MT-ND5, NDUFA11, NDUFB2, MT-ND1	123	70	19256	8.94588	0.99963	0.314504	0.308917
GOTERM_BP_DIRECT	GO:1903225~negative regulation of endodermal cell differentiation	2	1.5625	0.0126316	COL5A1, COL5A2	123	2	19256	156.553	0.999955	0.376935	0.370238
GOTERM_BP_DIRECT	GO:0032092~positive regulation of protein binding	4	3.125	0.0129153	HSP90AB1, RPL11, RAN, CTHRC1	123	77	19256	8.13262	0.999964	0.376935	0.370238
GOTERM_BP_DIRECT	GO:0045727~positive regulation of translation	4	3.125	0.015786	RPL5, HNRNPD, VIM, SOX4	123	83	19256	7.54472	0.999996	0.444262	0.43637
GOTERM_BP_DIRECT	GO:0001503~ossification	4	3.125	0.0168162	COL11A1, COL5A2, RPL38, SOX9	123	85	19256	7.36719	0.999998	0.456936	0.448818
GOTERM_BP_DIRECT	GO:0035989~tendon development	2	1.5625	0.0251049	COL5A1, COL11A1	123	4	19256	78.2764	1	0.638149	0.626812
GOTERM_BP_DIRECT	GO:0048592~eye morphogenesis	2	1.5625	0.0251049	COL5A1, COL5A2	123	4	19256	78.2764	1	0.638149	0.626812
GOTERM_BP_DIRECT	GO:0042254~ribosome biogenesis	3	2.34375	0.0265485	RPL7A, RPS28, RPLP0	123	40	19256	11.7415	1	0.646348	0.634864
GOTERM_BP_DIRECT	GO:1990830~cellular response to leukemia inhibitory factor	4	3.125	0.0270679	RPS16, NCL, HNRNPU, SLC25A5	123	102	19256	6.13933	1	0.646348	0.634864
GOTERM_BP_DIRECT	GO:2000435~negative regulation of protein neddylation	2	1.5625	0.0312828	RPL5, RPL11	123	5	19256	62.6211	1	0.674635	0.662649
GOTERM_BP_DIRECT	GO:0043932~ossification involved in bone remodeling	2	1.5625	0.0312828	PTN, CTHRC1	123	5	19256	62.6211	1	0.674635	0.662649
GOTERM_BP_DIRECT	GO:0060221~retinal rod cell differentiation	2	1.5625	0.0312828	PTN, SOX9	123	5	19256	62.6211	1	0.674635	0.662649
GOTERM_BP_DIRECT	GO:0042307~positive regulation of protein import into nucleus	3	2.34375	0.031677	HSP90AB1, FLNA, RAN	123	44	19256	10.6741	1	0.674635	0.662649
GOTERM_BP_DIRECT	GO:0043123~positive regulation of I-kappaB kinase/NF-kappaB signaling	5	3.90625	0.0339213	LGALS1, EEF1D, DDX21, FLNA, GAPDH	123	192	19256	4.0769	1	0.703421	0.690924
GOTERM_BP_DIRECT	GO:0000056~ribosomal small subunit export from nucleus	2	1.5625	0.0435224	RPS15, RAN	123	7	19256	44.7294	1	0.841458	0.826509
GOTERM_BP_DIRECT	GO:1902255~positive regulation of intrinsic apoptotic signaling pathway by p53 class mediator	2	1.5625	0.0435224	RPS7, RPL11	123	7	19256	44.7294	1	0.841458	0.826509
GOTERM_BP_DIRECT	GO:0006413~translational initiation	3	2.34375	0.0444835	RPS17, RPS5, RPS3	123	53	19256	8.86148	1	0.841458	0.826509
GOTERM_BP_DIRECT	GO:0010628~positive regulation of gene expression	8	6.25	0.0448493	ACTA2, RPL5, RPS7, RPL23, RPL11, RPS3, SOX9, VIM	123	513	19256	2.44137	1	0.841458	0.826509
GOTERM_BP_DIRECT	GO:0006986~response to unfolded protein	3	2.34375	0.0475502	HSP90AB1, SERPINH1, HSPE1	123	55	19256	8.53925	1	0.849404	0.834313
GOTERM_BP_DIRECT	GO:0010976~positive regulation of neuron projection development	4	3.125	0.0478799	RANBP1, TMEM30A, PTN, NME1	123	128	19256	4.89228	1	0.849404	0.834313
GOTERM_BP_DIRECT	GO:0010594~regulation of endothelial cell migration	2	1.5625	0.0495845	SEMA4A, PTN	123	8	19256	39.1382	1	0.849404	0.834313
GOTERM_BP_DIRECT	GO:0036261~7-methylguanosine cap hypermethylation	2	1.5625	0.0495845	SNRPE, SNRPF	123	8	19256	39.1382	1	0.849404	0.834313
GOTERM_BP_DIRECT	GO:0045471~response to ethanol	4	3.125	0.0525718	EEF1B2, ATP5F1A, RPL15, RPL10A	123	133	19256	4.70836	1	0.881417	0.865757
GOTERM_BP_DIRECT	GO:0071230~cellular response to amino acid stimulus	3	2.34375	0.0539062	COL4A1, COL5A2, HNRNPD	123	59	19256	7.96031	1	0.884961	0.869238
GOTERM_BP_DIRECT	GO:1900152~negative regulation of nuclear-transcribed mRNA catabolic process, deadenylation-dependent decay	2	1.5625	0.0556085	HNRNPD, HNRNPU	123	9	19256	34.7895	1	0.894276	0.878388
GOTERM_BP_DIRECT	GO:0032964~collagen biosynthetic process	2	1.5625	0.0615947	COL5A1, SERPINH1	123	10	19256	31.3106	1	0.970733	0.953486
GOTERM_BP_DIRECT	GO:1990845~adaptive thermogenesis	2	1.5625	0.0675432	HNRNPU, SLC25A5	123	11	19256	28.4642	1	1	0.983482
GOTERM_BP_DIRECT	GO:0070934~CRD-mediated mRNA stabilization	2	1.5625	0.0675432	HNRNPD, HNRNPU	123	11	19256	28.4642	1	1	0.983482
GOTERM_BP_DIRECT	GO:0060174~limb bud formation	2	1.5625	0.0675432	SOX9, SOX4	123	11	19256	28.4642	1	1	0.983482
GOTERM_BP_DIRECT	GO:0010977~negative regulation of neuron projection development	3	2.34375	0.0745923	LGALS1, FLNA, VIM	123	71	19256	6.61491	1	1	0.983482
GOTERM_BP_DIRECT	GO:0008360~regulation of cell shape	4	3.125	0.0756931	SEMA4A, TPM1, PTN, RHOB	123	155	19256	4.04007	1	1	0.983482
GOTERM_BP_DIRECT	GO:0001525~angiogenesis	5	3.90625	0.0764557	SEMA4A, NCL, FLNA, TGFBI, RHOB	123	252	19256	3.10621	1	1	0.983482
GOTERM_BP_DIRECT	GO:0048680~positive regulation of axon regeneration	2	1.5625	0.0793283	FLNA, PTN	123	13	19256	24.0851	1	1	0.983482
GOTERM_BP_DIRECT	GO:0021794~thalamus development	2	1.5625	0.0793283	UQCRQ, PTN	123	13	19256	24.0851	1	1	0.983482
GOTERM_BP_DIRECT	GO:0042769~DNA damage response, detection of DNA damage	2	1.5625	0.0793283	RPS3, SOX4	123	13	19256	24.0851	1	1	0.983482
GOTERM_BP_DIRECT	GO:0006122~mitochondrial electron transport, ubiquinol to cytochrome c	2	1.5625	0.0851654	UQCRQ, UQCR11	123	14	19256	22.3647	1	1	0.983482
GOTERM_BP_DIRECT	GO:0006457~protein folding	4	3.125	0.0886739	HSP90AB1, HSPE1, PPIA, HSP90B1	123	166	19256	3.77236	1	1	0.983482
GOTERM_BP_DIRECT	GO:0097435~supramolecular fiber organization	2	1.5625	0.0909657	HSP90AB1, COL5A1	123	15	19256	20.8737	1	1	0.983482
GOTERM_BP_DIRECT	GO:0000470~maturation of LSU-rRNA	2	1.5625	0.0909657	RPL7A, RPL10A	123	15	19256	20.8737	1	1	0.983482
GOTERM_BP_DIRECT	GO:2000767~positive regulation of cytoplasmic translation	2	1.5625	0.0967295	HNRNPD, HNRNPU	123	16	19256	19.5691	1	1	0.983482
GOTERM_BP_DIRECT	GO:0017148~negative regulation of translation	3	2.34375	0.0973516	NCL, RPS3, GAPDH	123	83	19256	5.65854	1	1	0.983482

## Sheet: PP-state3
Category	Term	Count	%	PValue	Genes	List Total	Pop Hits	Pop Total	Fold Enrichment	Bonferroni	Benjamini	FDR
GOTERM_BP_DIRECT	GO:0001649~osteoblast differentiation	7	8.23529	1.66404e-05	SFRP1, TPM4, DLX5, IGF2, TNC, ALPL, RUNX2	84	125	19256	12.8373	0.0133884	0.0110003	0.0108781
GOTERM_BP_DIRECT	GO:0010952~positive regulation of peptidase activity	4	4.70588	2.71612e-05	APP, FN1, FBLN1, PCOLCE	84	14	19256	65.4966	0.0217606	0.0110003	0.0108781
GOTERM_BP_DIRECT	GO:0001958~endochondral ossification	4	4.70588	0.000288239	MMP14, DLX5, ALPL, RUNX2	84	30	19256	30.5651	0.208248	0.0617189	0.0610331
GOTERM_BP_DIRECT	GO:0001501~skeletal system development	6	7.05882	0.000304785	MMP14, DLX5, CDH11, IGF2, ALPL, FGFR1	84	136	19256	10.1134	0.218791	0.0617189	0.0610331
GOTERM_BP_DIRECT	GO:0071773~cellular response to BMP stimulus	4	4.70588	0.000383755	TMEM100, SFRP1, DLX5, RUNX2	84	33	19256	27.7864	0.267214	0.0621683	0.0614775
GOTERM_BP_DIRECT	GO:0030509~BMP signaling pathway	5	5.88235	0.000568299	TMEM100, SFRP1, DLX5, PDCD4, RUNX2	84	88	19256	13.0249	0.369002	0.0767203	0.0758679
GOTERM_BP_DIRECT	GO:0030198~extracellular matrix organization	6	7.05882	0.000736567	APP, MMP14, POSTN, ECM2, OLFML2B, FBLN1	84	165	19256	8.33593	0.449451	0.0852313	0.0842843
GOTERM_BP_DIRECT	GO:0010628~positive regulation of gene expression	9	10.5882	0.00164714	SFRP4, APP, GJA1, DLX5, TNC, FN1, FBLN1, WNT16, RUNX2	84	513	19256	4.02172	0.736916	0.166773	0.16492
GOTERM_BP_DIRECT	GO:0009612~response to mechanical stimulus	4	4.70588	0.00254527	MMP14, POSTN, MAP1B, TNC	84	63	19256	14.5548	0.873093	0.222293	0.219823
GOTERM_BP_DIRECT	GO:0007155~cell adhesion	9	10.5882	0.00274436	FBLN7, APP, POSTN, ITGB5, CDH11, TNC, FN1, DPT, MFGE8	84	557	19256	3.70403	0.892039	0.222293	0.219823
GOTERM_BP_DIRECT	GO:0090090~negative regulation of canonical Wnt signaling pathway	5	5.88235	0.00357716	FZD1, SFRP4, APP, SFRP1, PFDN5	84	145	19256	7.90476	0.945125	0.241656	0.238971
GOTERM_BP_DIRECT	GO:0008285~negative regulation of cell proliferation	8	9.41176	0.00365241	SFRP4, APP, SFRP1, IFITM1, FTH1, TIMP2, DPT, S100A11	84	459	19256	3.99544	0.948381	0.241656	0.238971
GOTERM_BP_DIRECT	GO:0035567~non-canonical Wnt signaling pathway	3	3.52941	0.00400934	FZD1, SFRP4, SFRP1	84	22	19256	31.2597	0.961384	0.241656	0.238971
GOTERM_BP_DIRECT	GO:0045087~innate immune response	9	10.5882	0.00417677	COLEC12, APP, C1S, C1R, RARRES2, SERPING1, MIF, PGLYRP1, WFDC2	84	597	19256	3.45585	0.9663	0.241656	0.238971
GOTERM_BP_DIRECT	GO:0001525~angiogenesis	6	7.05882	0.00467549	TMEM100, MMP14, CALD1, FN1, MFGE8, PLXDC1	84	252	19256	5.45805	0.97754	0.252476	0.249671
GOTERM_BP_DIRECT	GO:0001503~ossification	4	4.70588	0.0059155	IFITM1, SPARC, CDH11, RUNX2	84	85	19256	10.7877	0.991818	0.299472	0.296145
GOTERM_BP_DIRECT	GO:0035987~endodermal cell differentiation	3	3.52941	0.0078708	MMP14, ITGB5, FN1	84	31	19256	22.1843	0.998339	0.361753	0.357733
GOTERM_BP_DIRECT	GO:0045666~positive regulation of neuron differentiation	4	4.70588	0.00803895	APP, MAP1B, TIMP2, FGFR1	84	95	19256	9.65213	0.998552	0.361753	0.357733
GOTERM_BP_DIRECT	GO:0060070~canonical Wnt signaling pathway	4	4.70588	0.00875253	FZD1, SFRP4, SFRP1, WNT16	84	98	19256	9.35666	0.999192	0.373134	0.368988
GOTERM_BP_DIRECT	GO:0008284~positive regulation of cell proliferation	8	9.41176	0.0094696	SFRP1, CCPG1, IGF2, TNC, FN1, MIF, RUNX2, FGFR1	84	549	19256	3.34045	0.99955	0.383519	0.379257
GOTERM_BP_DIRECT	GO:0009987~cellular process	2	2.35294	0.012876	APP, MAP1B	84	3	19256	152.825	0.999972	0.474072	0.468805
GOTERM_BP_DIRECT	GO:1904237~positive regulation of substrate-dependent cell migration, cell attachment to substrate	2	2.35294	0.012876	FN1, FBLN1	84	3	19256	152.825	0.999972	0.474072	0.468805
GOTERM_BP_DIRECT	GO:0007275~multicellular organism development	5	5.88235	0.0144227	CDH11, CRABP1, IGF2, PCOLCE, FGFR1	84	217	19256	5.28198	0.999992	0.507929	0.502286
GOTERM_BP_DIRECT	GO:0071635~negative regulation of transforming growth factor beta production	2	2.35294	0.0171316	FN1, FBLN1	84	4	19256	114.619	0.999999	0.57819	0.571766
GOTERM_BP_DIRECT	GO:0048146~positive regulation of fibroblast proliferation	3	3.52941	0.0251365	FN1, FBLN1, MIF	84	57	19256	12.0652	1	0.786626	0.777885
GOTERM_BP_DIRECT	GO:0010951~negative regulation of endopeptidase activity	4	4.70588	0.0252497	APP, TIMP2, SERPING1, WFDC2	84	146	19256	6.2805	1	0.786626	0.777885
GOTERM_BP_DIRECT	GO:0072378~blood coagulation, fibrin clot formation	2	2.35294	0.0297896	FN1, FBLN1	84	7	19256	65.4966	1	0.835686	0.826401
GOTERM_BP_DIRECT	GO:0033591~response to L-ascorbic acid	2	2.35294	0.0297896	SPARC, RUNX2	84	7	19256	65.4966	1	0.835686	0.826401
GOTERM_BP_DIRECT	GO:0032496~response to lipopolysaccharide	4	4.70588	0.0299196	GJA1, SPARC, ALPL, S100A14	84	156	19256	5.8779	1	0.835686	0.826401
GOTERM_BP_DIRECT	GO:0043410~positive regulation of MAPK cascade	4	4.70588	0.0319068	APP, TIMP2, IGF2, FGFR1	84	160	19256	5.73095	1	0.859944	0.850389
GOTERM_BP_DIRECT	GO:0014012~peripheral nervous system axon regeneration	2	2.35294	0.0339731	MAP1B, TNC	84	8	19256	57.3095	1	0.859944	0.850389
GOTERM_BP_DIRECT	GO:1904383~response to sodium phosphate	2	2.35294	0.0339731	ALPL, RUNX2	84	8	19256	57.3095	1	0.859944	0.850389
GOTERM_BP_DIRECT	GO:0050679~positive regulation of epithelial cell proliferation	3	3.52941	0.0386279	SFRP1, DLX5, RUNX2	84	72	19256	9.55159	1	0.924772	0.914497
GOTERM_BP_DIRECT	GO:0030182~neuron differentiation	4	4.70588	0.0393932	FZD1, WNT16, RUNX2, ITM2C	84	174	19256	5.26984	1	0.924772	0.914497
GOTERM_BP_DIRECT	GO:0030336~negative regulation of cell migration	4	4.70588	0.0399593	SFRP1, IFITM1, DPYSL3, MIF	84	175	19256	5.23973	1	0.924772	0.914497
GOTERM_BP_DIRECT	GO:1901522~positive regulation of transcription from RNA polymerase II promoter involved in cellular response to chemical stimulus	2	2.35294	0.0422866	DLX5, RUNX2	84	10	19256	45.8476	1	0.951449	0.940877
GOTERM_BP_DIRECT	GO:0035455~response to interferon-alpha	2	2.35294	0.0464168	IFITM3, IFITM1	84	11	19256	41.6797	1	0.970333	0.959552
GOTERM_BP_DIRECT	GO:0035456~response to interferon-beta	2	2.35294	0.0464168	IFITM3, IFITM1	84	11	19256	41.6797	1	0.970333	0.959552
GOTERM_BP_DIRECT	GO:0043406~positive regulation of MAP kinase activity	3	3.52941	0.0467197	APP, MIF, FGFR1	84	80	19256	8.59643	1	0.970333	0.959552
GOTERM_BP_DIRECT	GO:0014068~positive regulation of phosphatidylinositol 3-kinase signaling	3	3.52941	0.049901	FN1, WNT16, FGFR1	84	83	19256	8.28571	1	0.974497	0.963669
GOTERM_BP_DIRECT	GO:0019732~antifungal humoral response	2	2.35294	0.0505295	APP, RARRES2	84	12	19256	38.2063	1	0.974497	0.963669
GOTERM_BP_DIRECT	GO:0090179~planar cell polarity pathway involved in neural tube closure	2	2.35294	0.0505295	FZD1, SFRP1	84	12	19256	38.2063	1	0.974497	0.963669
GOTERM_BP_DIRECT	GO:0010739~positive regulation of protein kinase A signaling	2	2.35294	0.0546246	APP, MIF	84	13	19256	35.2674	1	0.983242	0.972317
GOTERM_BP_DIRECT	GO:2000343~positive regulation of chemokine (C-X-C motif) ligand 2 production	2	2.35294	0.0546246	POSTN, MIF	84	13	19256	35.2674	1	0.983242	0.972317
GOTERM_BP_DIRECT	GO:0071305~cellular response to vitamin D	2	2.35294	0.0546246	SFRP1, TNC	84	13	19256	35.2674	1	0.983242	0.972317
GOTERM_BP_DIRECT	GO:1900025~negative regulation of substrate adhesion-dependent cell spreading	2	2.35294	0.0587022	POSTN, FBLN1	84	14	19256	32.7483	1	0.991412	0.980397
GOTERM_BP_DIRECT	GO:0055062~phosphate ion homeostasis	2	2.35294	0.0587022	SFRP4, ALPL	84	14	19256	32.7483	1	0.991412	0.980397
GOTERM_BP_DIRECT	GO:0030324~lung development	3	3.52941	0.0587504	MMP14, RBP4, SPARC	84	91	19256	7.5573	1	0.991412	0.980397
GOTERM_BP_DIRECT	GO:0001934~positive regulation of protein phosphorylation	4	4.70588	0.0616143	FZD1, APP, RARRES2, IGF2	84	209	19256	4.38733	1	1	0.990111
GOTERM_BP_DIRECT	GO:0043508~negative regulation of JUN kinase activity	2	2.35294	0.0668054	SFRP1, PDCD4	84	16	19256	28.6548	1	1	0.990111
GOTERM_BP_DIRECT	GO:0046849~bone remodeling	2	2.35294	0.0668054	GJA1, WNT16	84	16	19256	28.6548	1	1	0.990111
GOTERM_BP_DIRECT	GO:0007507~heart development	4	4.70588	0.0681004	GJA1, RBP4, SPARC, FN1	84	218	19256	4.2062	1	1	0.990111
GOTERM_BP_DIRECT	GO:0042060~wound healing	3	3.52941	0.0729418	POSTN, SPARC, TNC	84	103	19256	6.67684	1	1	0.990111
GOTERM_BP_DIRECT	GO:0007160~cell-matrix adhesion	3	3.52941	0.0778956	ECM2, ITGB5, FN1	84	107	19256	6.42724	1	1	0.990111
GOTERM_BP_DIRECT	GO:0001516~prostaglandin biosynthetic process	2	2.35294	0.0788312	PTGIS, MIF	84	19	19256	24.1303	1	1	0.990111
GOTERM_BP_DIRECT	GO:0090263~positive regulation of canonical Wnt signaling pathway	3	3.52941	0.0804115	SFRP4, SFRP1, DLX5	84	109	19256	6.30931	1	1	0.990111
GOTERM_BP_DIRECT	GO:0032355~response to estradiol	3	3.52941	0.0842323	POSTN, GJA1, MAP1B	84	112	19256	6.14031	1	1	0.990111
GOTERM_BP_DIRECT	GO:1902894~negative regulation of pri-miRNA transcription from RNA polymerase II promoter	2	2.35294	0.0867633	APP, NFIB	84	21	19256	21.8322	1	1	0.990111
GOTERM_BP_DIRECT	GO:0010288~response to lead ion	2	2.35294	0.0867633	APP, SPARC	84	21	19256	21.8322	1	1	0.990111
GOTERM_BP_DIRECT	GO:0060044~negative regulation of cardiac muscle cell proliferation	2	2.35294	0.0867633	GJA1, RBP4	84	21	19256	21.8322	1	1	0.990111
GOTERM_BP_DIRECT	GO:2000647~negative regulation of stem cell proliferation	2	2.35294	0.0867633	NFIB, FBLN1	84	21	19256	21.8322	1	1	0.990111
GOTERM_BP_DIRECT	GO:0031638~zymogen activation	2	2.35294	0.0907039	MMP14, C1R	84	22	19256	20.8398	1	1	0.990111
GOTERM_BP_DIRECT	GO:0090026~positive regulation of monocyte chemotaxis	2	2.35294	0.0946278	APP, S100A14	84	23	19256	19.9337	1	1	0.990111
GOTERM_BP_DIRECT	GO:0046597~negative regulation of viral entry into host cell	2	2.35294	0.0946278	IFITM3, IFITM1	84	23	19256	19.9337	1	1	0.990111
GOTERM_BP_DIRECT	GO:0006979~response to oxidative stress	3	3.52941	0.0946827	APP, MMP14, PRDX6	84	120	19256	5.73095	1	1	0.990111
GOTERM_BP_DIRECT	GO:0014911~positive regulation of smooth muscle cell migration	2	2.35294	0.0985349	POSTN, S100A11	84	24	19256	19.1032	1	1	0.990111
